# Supplementary material for: Inhibition of GPR158 by microRNA-449a suppresses neural lineage of glioma stem/progenitor cells and correlates with higher glioma grades
Source: Oncogene. 2018 May 3;37(31):4313–33. doi: 10.1038/s41388-018-0277-1 (PMC6072706; doi:10.1038/s41388-018-0277-1)
Supplement: Supplementary file 4 — Supplementary Data Table 1 [file 41388_2018_277_MOESM4_ESM.xlsx]

## Sheet: DE_miRs
			Pten-Glio	Pten-Glio	Pten-Glio	Rb-glio	Rb-glio	Rb-glio	Rb-PNET	Rb-PNET	Rb-PNET
ProbeID	Annotation	Factor_Pvalue	p53/Pten-Glio1565	p53/Pten-Glio2458	p53/Pten-Glio 2767	p53/Rb-Glio 2670	p53/Rb-Glio 1258	p53/Rb-Glio 209	p53/Rb-PNET 2634	p53/Rb-PNET 2893	p53/Rb-PNET 551
10975	mmu-miR-182-5p	1.2293e-05	-5.16116	-4.8764	-5.66768	-4.49741	-5.16537	-5.62522	0.643378	2.05897	1.79923
10977	mmu-miR-183-5p	2.34773e-05	-3.18823	-3.05934	-3.74968	-3.40002	-3.43454	-3.86578	0.685566	2.07354	1.71227
168981	mmu-miR-378b	2.15306e-05	-1.56175	-1.22115	-1.48121	-1.60582	-1.53948	-1.58954	1.91338	0.985977	1.42526
13147	mmu-miR-96-5p	1.2544e-05	-4.6398	-4.39419	-5.05214	-4.17514	-4.82417	-5.01294	0.564492	1.98996	1.76866
148668	mmu-miR-378a-3p	3.44731e-05	-1.50452	-1.14511	-1.386	-1.6481	-1.48131	-1.51903	1.92894	0.943866	1.51033
11105	mmu-miR-378a-3p/mmu-miR-378b/mmu-miR-378c	8.11819e-05	-1.68644	-1.3031	-1.65377	-2.51342	-1.87147	-1.69558	2.02103	0.987827	1.49622
11077	mmu-miR-363-3p	0.000102542	-1.06667	-1.08903	-1.55562	-1.89584	-1.49646	-1.46046	0.79436	1.75071	1.54226
11092	mmu-miR-378a-5p	0.000124529	-0.537656	-0.563843	-0.660588	-0.829337	-0.718633	-0.735319	0.900483	0.330769	0.747616
42619	mmu-miR-709	0.000172058	-0.666845	-0.848814	-0.668797	-0.435329	-0.296758	-0.357103	0.0884241	0.272399	0.426097
17953	mmu-miR-183-3p	0.000317633	-0.957511	-1.17457	-0.77006	-0.811203	-1.14321	-1.03517	0.435627	1.23498	1.21036
42706	mmu-miR-325-3p	0.000469597	0.404682	0.190769	0.0195838	0.437597	0.171553	0.177547	-0.591408	-0.855516	-0.729892
10936	mmu-miR-130b-3p	0.000623997	-1.82074	-1.11115	-2.03701	-0.119544	0.332177	0.228614	0.435477	1.25969	0.786157
30973	mmu-miR-384-3p	0.000674948	1.30452	1.82197	0.180913	0.592356	0.491178	0.969635	-1.76219	-2.03992	-2.10852
145946	mmu-miR-449a-5p	0.000567418	-3.33051	-3.1539	-3.61674	-4.26437	-3.76482	-3.82615	-0.3334	2.4797	1.54246
17632	mmu-miR-691	0.000637846	-0.52942	-0.835338	-0.616203	-0.20413	-0.114328	-0.244538	0.173525	0.44223	0.631138
42877	mmu-miR-18b-5p	0.000955387	-0.241078	-0.729832	-0.67629	-0.274502	-0.180225	-0.251038	0.523771	1.18741	1.02291
42592	mmu-miR-338-3p	0.00171857	1.21541	0.830843	0.377547	-0.0350345	2.03505	0.138704	-3.03801	-2.24747	-3.18699
29852	mmu-miR-9-3p	0.00163357	1.49405	1.50286	0.587865	0.350108	0.461622	1.55416	-5.07109	-2.14344	-3.66272
13143	mmu-miR-301a-3p	0.00196541	-1.07106	-1.36256	-1.47769	-0.787033	-0.552522	0.155304	0.806488	1.95048	0.874817
148020	mmu-miR-3078-3p	0.00231097	-0.0751634	-0.0858348	0.0710976	0.0997821	0.030664	-0.211241	0.493897	0.969828	0.929232
17669	mmu-miR-690	0.00261502	-0.747326	-0.756332	-0.322081	0.17936	-0.324688	-0.0655913	0.35322	0.69642	0.53021
168828	mmu-miR-5125	0.00288782	-0.211414	-0.185397	-0.166807	-0.0352231	-0.0188364	-0.139378	0.0543157	0.19074	0.269226
148656	mmu-miR-3099-3p	0.00314344	-0.186999	-0.0949585	-0.850056	-0.390682	-0.536598	-0.24902	0.60932	1.33193	1.01008
42898	mmu-miR-124-5p	0.00404132	-0.19452	0.218975	-0.90344	-1.22007	-0.972665	-0.749633	0.601722	1.76672	1.29309
169105	mmu-miR-3963	0.0039357	0.328	0.285892	0.358035	-0.377254	-0.18006	-0.17499	-0.184692	-0.610149	-0.209142
17316	mmu-miR-488-3p	0.00401585	1.12544	1.34733	0.487358	0.561832	0.53955	1.48672	-0.568521	-0.824879	-0.743652
4040	mmu-miR-9-5p	0.00413817	1.49058	1.26017	0.453767	0.241914	0.186569	1.17052	-5.20201	-1.81265	-3.3161
148634	mmu-miR-3475-3p	0.00430812	0.0266924	0.173251	-0.295218	-0.0374064	-0.249327	-0.0775693	0.621331	1.43776	1.01458
14328	mmu-miR-124-3p	0.00474877	-1.8034	-0.4436	-4.1165	-3.62077	-4.90566	-3.78259	0.491599	1.55584	1.41394
42835	mmu-miR-16-1-3p	0.00504502	-0.0300729	-0.10526	-0.117194	0.154659	0.0277195	0.125959	0.228131	0.602126	0.468689
42509	mmu-miR-219a-5p	0.00499121	1.06898	0.230173	-0.0604073	0.0214834	1.48752	0.149251	-1.67569	-1.61281	-2.13214
46636	mcmv-miR-M23-1-5p	0.00649882	0.459836	0.509699	0.121372	-0.122252	-0.0439466	0.207216	-0.296888	-0.470733	-0.266935
42834	mmu-miR-219a-2-3p	0.00666781	0.970733	0.784619	0.186529	0.175185	2.03018	-0.0608351	-1.68405	-1.91592	-2.00159
42664	mmu-miR-301b-3p	0.00690599	-1.08844	-1.10068	-1.49553	-0.650959	0.30333	0.0665265	0.507806	1.76339	0.517305
11234	mmu-miR-350-3p	0.00695884	0.621816	0.764753	0.416945	0.256204	0.489545	0.658888	-0.285155	0.00780419	-0.60409
30768	mmu-miR-674-5p	0.00748647	0.950226	1.12779	0.43658	0.321375	0.554021	0.884109	-0.0751597	-0.285157	-0.507352
42687	mmu-miR-883b-5p	0.0074496	0.0117346	-0.0321888	0.0716363	0.117701	0.0419075	-0.0247178	-0.270154	-0.498687	-0.209235
19596	mmu-miR-30d-5p	0.00865595	-0.12155	-0.0198203	-0.96406	-0.28537	-0.0362977	-0.305634	0.671629	1.43631	0.929655
27672	mmu-miR-615-3p	0.00900924	-0.279496	-0.174272	-0.258755	-0.0717277	-0.0944139	-0.542226	0.397828	0.344785	0.872234
146125	mmu-miR-1903	0.00949325	-0.127634	-0.126449	-0.169519	-0.104942	-0.184521	-0.192658	-0.0312322	0.0843316	0.179711
17732	mmu-miR-192-5p	0.00975307	-0.174733	-0.553544	-0.219599	-0.674587	-0.581153	-0.143947	0.182894	0.982775	0.744462
10990	mmu-miR-196a-5p	0.00957887	-0.997994	-0.847563	-1.64648	-1.98805	-1.33389	-1.48041	-0.281455	1.7838	1.65759
169053	mmu-miR-130b-5p	0.0103822	-0.884048	-0.518496	-0.980223	0.0425127	0.0863004	-0.219181	-0.164962	0.620552	0.269247
146112	mmu-miR-30b-5p	0.0111022	-0.0563664	-0.119777	-0.815917	-0.155413	-0.0571419	-0.328912	0.440138	1.2621	0.895909
27720	mmu-miR-15a-5p	0.0125525	-0.473597	-1.0869	-0.461149	-0.492772	-0.835616	-1.43999	0.196563	1.87215	1.11812
168797	mmu-miR-3968	0.014344	0.254331	0.647216	0.129471	-0.0175776	0.262192	0.415621	-0.223757	-0.407642	-0.618745
33114	mmu-miR-455-3p	0.0154731	0.445533	-0.299846	1.32244	-0.703841	1.07528	0.499502	-1.73843	-1.79192	-1.63526
148645	mmu-miR-129-5p	0.0170226	0.629055	1.43709	0.30471	0.661346	0.480512	0.387314	-0.248712	-0.318243	-0.592686
11013	mmu-miR-181a-1-3p	0.0166933	0.726784	0.752473	0.0696311	-0.127752	0.893205	0.729721	-1.11194	-0.387143	-0.914476
42532	mmu-miR-22-5p	0.0170276	0.418864	1.26053	0.636747	-0.100437	0.178643	0.295221	-0.0727607	-0.165201	-0.2946
17608	mmu-miR-425-5p	0.016262	-0.386641	-0.154712	-0.569504	-1.24135	-0.671747	-0.399547	0.0300773	1.25605	1.05274
28191	mmu-miR-30e-5p	0.017402	-0.040839	0.0356118	-0.365257	0.0797225	-0.0373244	-0.0960232	0.296055	1.27437	1.08713
42571	mmu-miR-129-1-3p	0.0179304	0.224394	1.56125	-0.146769	0.41322	-0.087448	-0.0230084	-1.20018	-1.06724	-1.45272
146130	mmu-miR-1946a	0.0186058	-0.216279	-0.157701	-0.363971	-0.163121	-0.168006	-0.242638	-0.0303652	0.388379	0.511904
42730	mmu-miR-423-3p	0.0184978	-0.753829	-0.772475	-0.962564	-1.19827	-0.656508	-0.793627	-0.39339	0.123327	-0.268662
42847	mmu-miR-497-5p	0.0188001	0.256139	0.0632181	-0.615513	-0.565915	-0.228598	-1.50965	0.662993	1.17772	0.739424
42888	mmu-miR-875-3p	0.0196538	-0.208278	-0.799171	-0.712432	-0.524838	-0.192367	-0.0874897	-0.000322414	0.679288	0.649652
10955	mmu-miR-148a-3p	0.0210051	-0.335874	-0.249023	-0.428707	-0.240749	0.312234	0.487599	0.271484	0.620645	0.8958
13148	mmu-miR-195a-5p	0.0206007	0.219999	-0.347728	-0.674304	-0.461057	-0.22085	-1.81	0.746621	1.32134	0.99718
10997	mmu-miR-19a-3p	0.0210555	-0.281734	-2.17868	-1.11953	0.449098	0.0709804	0.0753875	0.409846	1.38063	0.643346
169075	mmu-miR-92a-3p	0.0220488	-0.425232	-1.88149	-1.58193	0.274919	0.0918446	-0.305027	-0.0600856	0.905872	0.316365
42871	mmu-miR-343	0.0227923	-0.183042	-0.233923	-0.110666	-0.0295094	-0.0664126	-0.0787915	-0.0307256	0.311762	0.300863
168694	mmu-miR-5616-5p	0.0239881	-0.286901	-0.219504	-0.290447	0.190013	-0.0912246	-0.299599	0.0821568	0.352357	0.446459
145846	mmu-let-7e-5p	0.0253362	-0.262502	-0.0782496	-0.548002	-0.195736	-0.322817	-0.246838	0.475177	0.524042	-0.0211178
148212	mmu-miR-3103-3p	0.0256973	-0.329119	-0.340906	-0.245505	0.225777	-0.16916	-0.261506	0.0533647	0.392029	0.474923
31053	mmu-miR-674-3p	0.0267938	0.543138	0.97332	0.329989	0.0996535	0.395473	0.754588	-0.163597	-0.0872873	-0.507412
146172	mmu-miR-1892	0.0276361	0.743563	0.613875	0.668843	0.31557	0.183518	0.45065	0.455976	-0.0426499	0.0510073
27533	mmu-miR-320-3p	0.0275172	-0.758406	-0.598176	-0.913392	-1.1367	-0.653136	-0.450989	0.328669	0.135749	-0.347734
19599	mmu-miR-106a-5p	0.031272	-0.127551	-1.09789	-0.786097	0.655723	0.5109	0.483836	-0.225896	0.972882	0.506364
19582	mmu-miR-106b-5p	0.0345729	-0.0505073	-0.83188	-0.724455	0.558172	0.211308	0.506281	-0.0415477	0.989037	0.540767
10985	mmu-miR-191-5p	0.0334712	-0.836776	-0.0984881	-0.958744	-1.02038	-0.990486	-0.730241	-0.285117	1.65676	1.10763
146030	mmu-miR-2183	0.0346591	0.250017	0.464938	0.355292	0.157763	0.283675	0.0952485	0.0353992	0.0306825	0.181337
146086	mmu-miR-30a-5p	0.0348141	-0.0311119	0.0612166	-0.643465	-0.112935	-0.0498947	-0.206553	0.269894	1.39415	0.789154
11245	mmu-miR-433-5p	0.0346009	0.54759	0.909249	0.3486	-0.0458852	0.0309949	0.50812	0.0661379	-0.324738	-0.220981
168977	mmu-miR-5128	0.0355355	-0.430451	-0.540458	0.287649	-0.141988	-0.361846	-0.530395	0.237104	0.510087	0.697852
28547	mmu-miR-675-5p	0.0356411	0.402538	0.42623	0.81499	0.137978	0.534389	0.579238	0.0692919	-0.0752745	0.0217143
33902	mmu-miR-128-3p	0.0387181	0.708999	2.28821	0.277834	-0.383273	-0.607574	0.117806	-1.09144	-0.348694	-0.778012
148574	mmu-miR-16-2-3p	0.0385734	-0.201352	-0.261889	-0.254276	-0.166786	-0.124572	-0.00100101	-0.0464947	0.784493	0.578183
148076	mmu-miR-3103-5p	0.0374367	-0.455389	-0.0469863	-0.379303	-0.490794	-0.122581	0.132707	0.151156	0.420528	0.68125
28979	mmu-miR-670-5p	0.0379598	0.531313	0.32064	0.585067	0.480737	0.716476	1.17975	0.238881	0.0979468	0.147452
10998	mmu-miR-19b-3p	0.0407385	-0.153963	-1.93834	-1.16286	0.635686	0.299134	0.00451803	0.110233	1.41694	0.48163
11020	mmu-miR-22-3p	0.0404852	0.200049	1.34666	0.798427	-0.489175	-0.116206	0.143486	-0.0916139	-0.0406991	-0.429855
42923	mmu-miR-30c-5p	0.0420513	0.0256722	-0.039915	-0.615828	0.0310503	-0.0887552	-0.246619	0.163426	1.16789	0.788828
42576	mmu-miR-342-5p	0.0425747	-0.204025	-0.27216	-0.482754	-0.176079	-0.309573	-0.290029	-0.036398	0.593947	0.0874624
10967	mmu-miR-16-5p	0.045186	-0.276353	-0.867695	-0.514451	-0.090955	-0.643387	-1.7404	0.0839588	1.5195	0.89453
42477	mmu-miR-324-5p	0.0456887	-0.414216	-0.155097	-0.703984	-0.835134	-0.354914	-0.0211112	-0.0247266	1.04626	0.693008
145677	mmu-miR-139-5p	0.0471111	1.05864	2.18761	-0.0451199	-0.815246	-0.350434	-0.791315	-0.106961	-0.389033	-1.04868
17854	mmu-miR-106b-3p	0.0491362	-0.103998	-0.255516	-0.487028	0.261857	0.207055	0.380347	-0.101084	0.62337	0.246609
10988	mmu-miR-194-5p	0.0495204	-0.0310212	0.257396	-0.0325841	-0.47971	-0.34552	-0.039815	0.0161773	1.05867	0.841468

## Sheet: Pten_glioma
				Pten-Glio	Pten-Glio	Pten-Glio	Rb-PNET	Rb-PNET	Rb-PNET
ProbeID	Annotation	logFC	FDR	p53/Pten-Glio1565	p53/Pten-Glio2458	p53/Pten-Glio 2767	p53/Rb-PNET 2634	p53/Rb-PNET 2893	p53/Rb-PNET 551
10975	mmu-miR-182-5p	-6.73561	0.00147633	-5.16116	-4.8764	-5.66768	0.643378	2.05897	1.79923
13147	mmu-miR-96-5p	-6.13642	0.00147633	-4.6398	-4.39419	-5.05214	0.564492	1.98996	1.76866
10977	mmu-miR-183-5p	-4.82287	0.00344073	-3.18823	-3.05934	-3.74968	0.685566	2.07354	1.71227
42592	mmu-miR-338-3p	3.63209	0.00400026	1.21541	0.830843	0.377547	-3.03801	-2.24747	-3.18699
168981	mmu-miR-378b	-2.86291	0.00400026	-1.56175	-1.22115	-1.48121	1.91338	0.985977	1.42526
11105	mmu-miR-378a-3p/mmu-miR-378b/mmu-miR-378c	-3.04946	0.00400026	-1.68644	-1.3031	-1.65377	2.02103	0.987827	1.49622
42834	mmu-miR-219a-2-3p	2.51448	0.00400026	0.970733	0.784619	0.186529	-1.68405	-1.91592	-2.00159
148668	mmu-miR-378a-3p	-2.80626	0.00400026	-1.50452	-1.14511	-1.386	1.92894	0.943866	1.51033
11077	mmu-miR-363-3p	-2.59955	0.00797643	-1.06667	-1.08903	-1.55562	0.79436	1.75071	1.54226
10936	mmu-miR-130b-3p	-2.4834	0.0148249	-1.82074	-1.11115	-2.03701	0.435477	1.25969	0.786157
13143	mmu-miR-301a-3p	-2.51437	0.0155291	-1.07106	-1.36256	-1.47769	0.806488	1.95048	0.874817
30973	mmu-miR-384-3p	3.07268	0.0155291	1.30452	1.82197	0.180913	-1.76219	-2.03992	-2.10852
17953	mmu-miR-183-3p	-1.9277	0.0162562	-0.957511	-1.17457	-0.77006	0.435627	1.23498	1.21036
145946	mmu-miR-449a-5p	-4.59664	0.0192118	-3.33051	-3.1539	-3.61674	-0.3334	2.4797	1.54246
42509	mmu-miR-219a-5p	2.2198	0.0192118	1.06898	0.230173	-0.0604073	-1.67569	-1.61281	-2.13214
17316	mmu-miR-488-3p	1.69906	0.0192118	1.12544	1.34733	0.487358	-0.568521	-0.824879	-0.743652
29852	mmu-miR-9-3p	4.82068	0.0192118	1.49405	1.50286	0.587865	-5.07109	-2.14344	-3.66272
11092	mmu-miR-378a-5p	-1.24698	0.0239859	-0.537656	-0.563843	-0.660588	0.900483	0.330769	0.747616
42877	mmu-miR-18b-5p	-1.46043	0.0307474	-0.241078	-0.729832	-0.67629	0.523771	1.18741	1.02291
42619	mmu-miR-709	-0.990459	0.0310618	-0.666845	-0.848814	-0.668797	0.0884241	0.272399	0.426097
42664	mmu-miR-301b-3p	-2.15772	0.0322446	-1.08844	-1.10068	-1.49553	0.507806	1.76339	0.517305
17669	mmu-miR-690	-1.1352	0.0322446	-0.747326	-0.756332	-0.322081	0.35322	0.69642	0.53021
17632	mmu-miR-691	-1.07595	0.033642	-0.52942	-0.835338	-0.616203	0.173525	0.44223	0.631138
33114	mmu-miR-455-3p	2.21124	0.0357198	0.445533	-0.299846	1.32244	-1.73843	-1.79192	-1.63526
4040	mmu-miR-9-5p	4.51176	0.0367565	1.49058	1.26017	0.453767	-5.20201	-1.81265	-3.3161
42706	mmu-miR-325-3p	0.930617	0.041905	0.404682	0.190769	0.0195838	-0.591408	-0.855516	-0.729892

## Sheet: Rb_glioma
				Rb-glio	Rb-glio	Rb-glio	Rb-PNET	Rb-PNET	Rb-PNET
ProbeID	Annotation	logFC	FDR	p53/Rb-Glio 2670	p53/Rb-Glio 1258	p53/Rb-Glio 209	p53/Rb-PNET 2634	p53/Rb-PNET 2893	p53/Rb-PNET 551
10975	mmu-miR-182-5p	-6.59653	0.000701103	-4.49741	-5.16537	-5.62522	0.643378	2.05897	1.79923
13147	mmu-miR-96-5p	-6.11179	0.000701103	-4.17514	-4.82417	-5.01294	0.564492	1.98996	1.76866
10977	mmu-miR-183-5p	-5.05724	0.000774809	-3.40002	-3.43454	-3.86578	0.685566	2.07354	1.71227
14328	mmu-miR-124-3p	-5.2568	0.00109586	-3.62077	-4.90566	-3.78259	0.491599	1.55584	1.41394
30973	mmu-miR-384-3p	2.6546	0.00117195	0.592356	0.491178	0.969635	-1.76219	-2.03992	-2.10852
168981	mmu-miR-378b	-3.01982	0.00133861	-1.60582	-1.53948	-1.58954	1.91338	0.985977	1.42526
148668	mmu-miR-378a-3p	-3.01052	0.00154638	-1.6481	-1.48131	-1.51903	1.92894	0.943866	1.51033
11105	mmu-miR-378a-3p/mmu-miR-378b/mmu-miR-378c	-3.52851	0.00164784	-2.51342	-1.87147	-1.69558	2.02103	0.987827	1.49622
11077	mmu-miR-363-3p	-2.98003	0.00194128	-1.89584	-1.49646	-1.46046	0.79436	1.75071	1.54226
145946	mmu-miR-449a-5p	-5.18137	0.00694382	-4.26437	-3.76482	-3.82615	-0.3334	2.4797	1.54246
17953	mmu-miR-183-3p	-1.95685	0.0132157	-0.811203	-1.14321	-1.03517	0.435627	1.23498	1.21036
42898	mmu-miR-124-5p	-2.2013	0.0161047	-1.22007	-0.972665	-0.749633	0.601722	1.76672	1.29309
11092	mmu-miR-378a-5p	-1.42072	0.0212887	-0.829337	-0.718633	-0.735319	0.900483	0.330769	0.747616
42592	mmu-miR-338-3p	3.53707	0.0212887	-0.0350345	2.03505	0.138704	-3.03801	-2.24747	-3.18699
29852	mmu-miR-9-3p	4.41438	0.0212887	0.350108	0.461622	1.55416	-5.07109	-2.14344	-3.66272
42571	mmu-miR-129-1-3p	1.34097	0.0294111	0.41322	-0.087448	-0.0230084	-1.20018	-1.06724	-1.45272
42509	mmu-miR-219a-5p	2.35963	0.0294111	0.0214834	1.48752	0.149251	-1.67569	-1.61281	-2.13214
148656	mmu-miR-3099-3p	-1.37588	0.0323478	-0.390682	-0.536598	-0.24902	0.60932	1.33193	1.01008
13140	mmu-miR-138-5p	1.90745	0.0323478	0.332128	1.25196	0.267503	-1.1427	-0.982699	-1.74536
17316	mmu-miR-488-3p	1.57505	0.0417171	0.561832	0.53955	1.48672	-0.568521	-0.824879	-0.743652
4040	mmu-miR-9-5p	3.97659	0.0484541	0.241914	0.186569	1.17052	-5.20201	-1.81265	-3.3161

## Sheet: raw
	p53/Rb-PNET 2634	p53/Pten-Glio1565	p53/Rb-PNET 551	p53/Rb-PNET 2893	p53/Pten-Glio2458	p53/Pten-Glio 2767	p53/Rb-Glio 2670	p53/Rb-Glio 209	p53/Rb-Glio 1258	Water				p53/Rb-PNET 2634	p53/Pten-Glio1565	p53/Rb-PNET 551	p53/Rb-PNET 2893	p53/Pten-Glio2458	p53/Pten-Glio 2767	p53/Rb-Glio 2670	p53/Rb-Glio 209	p53/Rb-Glio 1258
design_target_name	20808	20809	20810	20811	20812	20813	20814	20815	20816	20817			design_target_name	20808	20809	20810	20811	20812	20813	20814	20815	20816
mmu-let-7a-5p	22.7521	22.5688	22.5601	22.4967	20.5992	23.2212	22.6721	22.6057	22.5022	36.0723			mmu-let-7a-5p	22.7521	22.5688	22.5601	22.4967	20.5992	23.2212	22.6721	22.6057	22.5022
mmu-let-7f-5p	23.4915	22.9889	22.7183	23.0784	21.2385	23.8894	23.276	22.8293	23.1597	42			mmu-let-7f-5p	23.4915	22.9889	22.7183	23.0784	21.2385	23.8894	23.276	22.8293	23.1597
mmu-miR-130b-3p	28.6014	33.5563	28.0594	27.6805	29.7431	33.1931	28.8595	29.0248	28.8444	42			mmu-miR-130b-3p	28.6014	33.5563	28.0594	27.6805	29.7431	33.1931	28.8595	29.0248	28.8444
mmu-miR-150-5p	33.0693	29.9602	29.9327	28.782	26.6624	29.8242	31.3414	29.9537	30.5953	42			mmu-miR-150-5p	33.0693	29.9602	29.9327	28.782	26.6624	29.8242	31.3414	29.9537	30.5953
mmu-miR-182-5p	24.4278	36.1907	23.3291	23.7608	30.0185	32.8661	31.2834	33.1154	32.4601	42			mmu-miR-182-5p	24.4278	36.1907	23.3291	23.7608	30.0185	32.8661	31.2834	33.1154	32.4601
mmu-miR-183-3p	30.5811	*	29.6014	29.4875	40	*	40	*	37.402	42			mmu-miR-183-3p	30.5811	#VALUE!	29.6014	29.4875		#VALUE!		#VALUE!
mmu-miR-183-5p	25.1004	36.7248	24.013	23.8589	31.8215	35.7903	31.5544	*	34.3713	42			mmu-miR-183-5p	25.1004	36.7248	24.013	23.8589	31.8215	35.7903	31.5544	#VALUE!	34.3713
mmu-miR-18b-5p	31.2602	*	30.9707	31.7804	38.4383	*	*	36.4808	*	42			mmu-miR-18b-5p	31.2602	#VALUE!	30.9707	31.7804		#VALUE!	#VALUE!	36.4808	#VALUE!
mmu-miR-219-2-3p	*	28.953	*	*	27.6055	30.0768	29.5256	30.467	27.9629	42			mmu-miR-219-2-3p	#VALUE!	28.953	#VALUE!	#VALUE!	27.6055	30.0768	29.5256	30.467	27.9629
mmu-miR-219-5p	27.6261	25.1801	28.8322	27.96	23.8281	26.1757	25.2733	25.5569	23.7906	42			mmu-miR-219-5p	27.6261	25.1801	28.8322	27.96	23.8281	26.1757	25.2733	25.5569	23.7906
mmu-miR-297c-5p	30.4615	30.5062	32.2929	30.465	31.7266	32.488	33.6931	30.7232	32.6062	42			mmu-miR-297c-5p	30.4615	30.5062	32.2929	30.465	31.7266	32.488	33.6931	30.7232	32.6062
mmu-miR-325-3p	34.1657	27.658	*	33.2898	25.6773	28.9754	27.7136	27.8529	28.2118	42			mmu-miR-325-3p	34.1657	27.658	#VALUE!	33.2898	25.6773	28.9754	27.7136	27.8529	28.2118
mmu-miR-338-3p	30.5085	24.6931	30.0989	28.6906	23.2065	25.6988	25.6115	25.8376	23.3813	42			mmu-miR-338-3p	30.5085	24.6931	30.0989	28.6906	23.2065	25.6988	25.6115	25.8376	23.3813
mmu-miR-363-3p	28.8874	*	28.1105	27.922	36.6509	36.2139	37.9225	34.5969	*	42			mmu-miR-363-3p	28.8874	#VALUE!	28.1105	27.922	36.6509	36.2139		34.5969	#VALUE!
mmu-miR-378a-3p	24.156	29.0694	24.689	25.3223	26.9353	28.7069	29.4604	28.6563	28.9353	42			mmu-miR-378a-3p	24.156	29.0694	24.689	25.3223	26.9353	28.7069	29.4604	28.6563	28.9353
mmu-miR-378a-5p	28.2304	32.5333	28.5817	29.1576	30.7587	32.3067	33.6088	32.3326	33.0003	42			mmu-miR-378a-5p	28.2304	32.5333	28.5817	29.1576	30.7587	32.3067	33.6088	32.3326	33.0003
mmu-miR-384-3p	40	30.0168	40	36.4669	27.2343	30.9814	29.8846	30.3609	31.0046	42			mmu-miR-384-3p		30.0168		36.4669	27.2343	30.9814	29.8846	30.3609	31.0046
mmu-miR-449a-5p	26.0577	34.6517	23.8099	22.9366	30.8415	31.3063	33.1544	33.1345	36.1643	42			mmu-miR-449a-5p	26.0577	34.6517	23.8099	22.9366	30.8415	31.3063	33.1544	33.1345	36.1643
mmu-miR-466d-3p	29.457	29.4604	31.506	29.0921	31.0814	*	32.1298	29.6129	30.9598	42			mmu-miR-466d-3p	29.457	29.4604	31.506	29.0921	31.0814	#VALUE!	32.1298	29.6129	30.9598
mmu-miR-467h	32.4622	32.0448	34.9657	31.8294	32.4919	33.9258	35.6923	32.4985	34.2307	42			mmu-miR-467h	32.4622	32.0448	34.9657	31.8294	32.4919	33.9258	35.6923	32.4985	34.2307
mmu-miR-691	*	*	*	*	*	*	32.7757	*	*	42			mmu-miR-691	#VALUE!	#VALUE!	#VALUE!	#VALUE!	#VALUE!	#VALUE!	32.7757	#VALUE!	#VALUE!
mmu-miR-709	25.5527	26.9541	24.8788	25.7468	26.1868	25.7845	25.6198	26.2868	26.5658	40			mmu-miR-709	25.5527	26.9541	24.8788	25.7468	26.1868	25.7845	25.6198	26.2868	26.5658
mmu-miR-9-3p	32.8485	24.2837	30.0771	28.5355	22.495	25.5215	25.2099	24.0294	25.5054	42			mmu-miR-9-3p	32.8485	24.2837	30.0771	28.5355	22.495	25.5215	25.2099	24.0294	25.5054
mmu-miR-9-5p	28.8137	20.8557	25.9424	24.4375	18.7697	22.2602	21.9916	21.0733	22.0216	42			mmu-miR-9-5p	28.8137	20.8557	25.9424	24.4375	18.7697	22.2602	21.9916	21.0733	22.0216
mmu-miR-96-5p	23.557	33.2157	22.1458	22.1845	29.8175	33.8108	29.1276	32.0547	32.6028	42			mmu-miR-96-5p	23.557	33.2157	22.1458	22.1845	29.8175	33.8108	29.1276	32.0547	32.6028
UniSp6 CP	28.2187	27.9122	27.6651	27.8559	27.7806	27.775	27.6054	27.5775	26.781	26.9176			UniSp6 CP

## Sheet: below_NTC
		p53/Rb-PNET 2634	p53/Pten-Glio1565	p53/Rb-PNET 551	p53/Rb-PNET 2893	p53/Pten-Glio2458	p53/Pten-Glio 2767	p53/Rb-Glio 2670	p53/Rb-Glio 209	p53/Rb-Glio 1258
Normalizers	design_target_name	20808	20809	20810	20811	20812	20813	20814	20815	20816	Count	SD
X	mmu-miR-150-5p	33.0693	29.9602	29.9327	28.782	26.6624	29.8242	31.3414	29.9537	30.5953	9	1.74051
X	mmu-miR-467h	32.4622	32.0448	34.9657	31.8294	32.4919	33.9258	35.6923	32.4985	34.2307	9	1.39056
X	mmu-miR-297c-5p	30.4615	30.5062	32.2929	30.465	31.7266	32.488	33.6931	30.7232	32.6062	9	1.18281
X	mmu-let-7f-5p	23.4915	22.9889	22.7183	23.0784	21.2385	23.8894	23.276	22.8293	23.1597	9	0.736542
X	mmu-let-7a-5p	22.7521	22.5688	22.5601	22.4967	20.5992	23.2212	22.6721	22.6057	22.5022	9	0.725931
X	mmu-miR-466d-3p	29.457	29.4604	31.506	29.0921	31.0814	#VALUE!	32.1298	29.6129	30.9598	8	#VALUE!
	mmu-miR-96-5p	23.557	33.2157	22.1458	22.1845	29.8175	33.8108	29.1276	32.0547	32.6028	9	4.82551
	mmu-miR-449a-5p	26.0577	34.6517	23.8099	22.9366	30.8415	31.3063	33.1544	33.1345	36.1643	9	4.81024
	mmu-miR-182-5p	24.4278	36.1907	23.3291	23.7608	30.0185	32.8661	31.2834	33.1154	32.4601	9	4.71303
	mmu-miR-9-3p	32.8485	24.2837	30.0771	28.5355	22.495	25.5215	25.2099	24.0294	25.5054	9	3.31493
	mmu-miR-9-5p	28.8137	20.8557	25.9424	24.4375	18.7697	22.2602	21.9916	21.0733	22.0216	9	3.02432
	mmu-miR-338-3p	30.5085	24.6931	30.0989	28.6906	23.2065	25.6988	25.6115	25.8376	23.3813	9	2.72628
	mmu-miR-130b-3p	28.6014	33.5563	28.0594	27.6805	29.7431	33.1931	28.8595	29.0248	28.8444	9	2.14879
	mmu-miR-378a-3p	24.156	29.0694	24.689	25.3223	26.9353	28.7069	29.4604	28.6563	28.9353	9	2.0926
	mmu-miR-378a-5p	28.2304	32.5333	28.5817	29.1576	30.7587	32.3067	33.6088	32.3326	33.0003	9	2.04204
	mmu-miR-219-5p	27.6261	25.1801	28.8322	27.96	23.8281	26.1757	25.2733	25.5569	23.7906	9	1.78632
	mmu-miR-709	25.5527	26.9541	24.8788	25.7468	26.1868	25.7845	25.6198	26.2868	26.5658	9	0.616437
	mmu-miR-183-5p	25.1004	36.7248	24.013	23.8589	31.8215	35.7903	31.5544	#VALUE!	34.3713	8	#VALUE!
	mmu-miR-325-3p	34.1657	27.658	#VALUE!	33.2898	25.6773	28.9754	27.7136	27.8529	28.2118	8	#VALUE!
	mmu-miR-384-3p		30.0168		36.4669	27.2343	30.9814	29.8846	30.3609	31.0046	7	2.78478
	mmu-miR-219-2-3p	#VALUE!	28.953	#VALUE!	#VALUE!	27.6055	30.0768	29.5256	30.467	27.9629	6	#VALUE!
	mmu-miR-363-3p	28.8874	#VALUE!	28.1105	27.922	36.6509	36.2139		34.5969	#VALUE!	6	#VALUE!
	mmu-miR-18b-5p	31.2602	#VALUE!	30.9707	31.7804		#VALUE!	#VALUE!	36.4808	#VALUE!	4	#VALUE!
	mmu-miR-183-3p	30.5811	#VALUE!	29.6014	29.4875		#VALUE!		#VALUE!		3	#VALUE!
	mmu-miR-691	#VALUE!	#VALUE!	#VALUE!	#VALUE!	#VALUE!	#VALUE!	32.7757	#VALUE!	#VALUE!	1	#VALUE!
											0	#DIV/0!
	Count	22	21	21	23	22	21	22	22	21
	Normalizer mean (n=5)	28.4473	27.6138	28.4939	27.3303	26.5437	28.6697	29.335	27.7221	28.6188

## Sheet: norm_Cp
	group	Rb-PNET	Pten-Glio	Rb-PNET	Rb-PNET	Pten-Glio	Pten-Glio	Rb-Glio	Rb-Glio	Rb-Glio
	name	p53/Rb-PNET 2634	p53/Pten-Glio1565	p53/Rb-PNET 551	p53/Rb-PNET 2893	p53/Pten-Glio2458	p53/Pten-Glio 2767	p53/Rb-Glio 2670	p53/Rb-Glio 209	p53/Rb-Glio 1258
Normalizers	design_target_name	20808	20809	20810	20811	20812	20813	20814	20815	20816	Count	SD
X	mmu-miR-150-5p	-4.62196	-2.34642	-1.43873	-1.45167	-0.118666	-1.1545	-2.00643	-2.23159	-1.9765	9	1.21817
X	mmu-miR-467h	-4.01488	-4.431	-6.47179	-4.49913	-5.94822	-5.2561	-6.35729	-4.77644	-5.61193	9	0.888837
X	mmu-miR-297c-5p	-2.0142	-2.89245	-3.79899	-3.13469	-5.18291	-3.81821	-4.35811	-3.00115	-3.98735	9	0.928919
X	mmu-let-7f-5p	4.95582	4.62492	5.77567	4.25188	5.30524	4.7803	6.05898	4.89281	5.45914	9	0.575931
X	mmu-let-7a-5p	5.69523	5.04495	5.93383	4.83361	5.94456	5.44852	6.66284	5.11637	6.11664	9	0.588493
X	mmu-miR-466d-3p	-1.00968	-1.84659	-3.01203	-1.76185	-4.53764	#VALUE!	-2.79481	-1.89083	-2.34096	8	#VALUE!
	mmu-miR-96-5p	4.8903	-5.60185	6.34817	5.14583	-3.27378	-5.14102	0.207313	-4.33264	-3.98395	9	4.87655
	mmu-miR-449a-5p	2.38959	-7.03785	4.68403	4.39369	-4.29775	-2.63656	-3.81949	-5.41239	-7.54552	9	4.76201
	mmu-miR-182-5p	4.01946	-8.57693	5.16478	3.56953	-3.47476	-4.19637	-1.94839	-5.39337	-3.84134	9	4.77656
	mmu-miR-9-3p	-4.40124	3.33013	-1.58313	-1.20526	4.04874	3.14822	4.12502	3.69272	3.11343	9	3.13143
	mmu-miR-9-5p	-0.366375	6.75807	2.55155	2.89278	7.774	6.40953	7.34336	6.64873	6.59724	9	2.79462
	mmu-miR-338-3p	-2.06119	2.92072	-1.60492	-1.36029	3.33726	2.97098	3.72343	1.88448	5.23753	9	2.6659
	mmu-miR-130b-3p	-0.154081	-5.94253	0.43454	-0.350219	-3.1994	-4.52333	0.475488	-1.30269	-0.225602	9	2.34579
	mmu-miR-378a-3p	4.29136	-1.45559	3.80489	2.00804	-0.391597	-0.0371387	-0.125477	-0.934229	-0.316481	9	2.09115
	mmu-miR-378a-5p	0.216925	-4.91954	-0.0877732	-1.8273	-4.21499	-3.63692	-4.27381	-4.6105	-4.38153	9	1.99488
	mmu-miR-219-5p	0.821191	2.43372	-0.33823	-0.629727	2.71559	2.49403	4.06163	2.16521	4.8282	9	1.83573
	mmu-miR-709	2.89461	0.659691	3.61515	1.58346	0.356895	2.8852	3.71517	1.43532	2.05297	9	1.22302
	mmu-miR-183-5p	3.34692	-9.11104	4.48092	3.47139	-5.27773	-7.12053	-2.21939	#VALUE!	-5.75249	8	#VALUE!
	mmu-miR-325-3p	-5.71836	-0.0442083	#VALUE!	-5.95955	0.866421	-0.305705	1.62135	-0.130852	0.406962	8	#VALUE!
	mmu-miR-384-3p		-2.40298		-9.13666	-0.690615	-2.31166	-0.549598	-2.63877	-2.38581	7	2.89317
	mmu-miR-219-2-3p	#VALUE!	-1.33916	#VALUE!	#VALUE!	-1.0618	-1.4071	-0.190662	-2.74496	0.655891	6	#VALUE!
	mmu-miR-363-3p	-0.440043	#VALUE!	0.383423	-0.591759	-10.1071	-7.54419		-6.87483	#VALUE!	6	#VALUE!
	mmu-miR-18b-5p	-2.81293	#VALUE!	-2.47678	-4.45011		#VALUE!	#VALUE!	-8.7587	#VALUE!	4	#VALUE!
	mmu-miR-183-3p	-2.13379	#VALUE!	-1.10752	-2.15723		#VALUE!		#VALUE!		3	#VALUE!
	mmu-miR-691	#VALUE!	#VALUE!	#VALUE!	#VALUE!	#VALUE!	#VALUE!	-3.4407	#VALUE!	#VALUE!	1	#VALUE!

## Sheet: Pten_glio vs Rb_PNET
	group	Pten-Glio	Pten-Glio	Pten-Glio	Rb-PNET	Rb-PNET	Rb-PNET
	name	p53/Pten-Glio1565	p53/Pten-Glio2458	p53/Pten-Glio 2767	p53/Rb-PNET 2634	p53/Rb-PNET 551	p53/Rb-PNET 2893				Average dCp		ddCp
	design_target_name	20809	20812	20813	20808	20810	20811	Count		Min count	Pten-Glio	Rb-PNET	LogFC	p	Rank	Benjamini-Hochberg corrected p-value
	mmu-miR-338-3p	2.92072	3.33726	2.97098	-2.06119	-1.60492	-1.36029	6		3	3.07632	-1.67547	-4.75179	0.000130857	1	0.00157029
	mmu-miR-96-5p	-5.60185	-3.27378	-5.14102	4.8903	6.34817	5.14583	6		3	-4.67222	5.46144	10.1337	0.000685619	2	0.00411371
	mmu-miR-183-5p	-9.11104	-5.27773	-7.12053	3.34692	4.48092	3.47139	6		3	-7.16977	3.76641	10.9362	0.00585168	3	0.0234067
	mmu-miR-449a-5p	-7.03785	-4.29775	-2.63656	2.38959	4.68403	4.39369	6		3	-4.65739	3.82244	8.47982	0.00908708	4	0.0258676
	mmu-miR-378a-3p	-1.45559	-0.391597	-0.0371387	4.29136	3.80489	2.00804	6		3	-0.628108	3.36809	3.9962	0.0127499	5	0.0258676
	mmu-miR-378a-5p	-4.91954	-4.21499	-3.63692	0.216925	-0.0877732	-1.8273	6		3	-4.25715	-0.56605	3.6911	0.0129338	6	0.0258676
	mmu-miR-182-5p	-8.57693	-3.47476	-4.19637	4.01946	5.16478	3.56953	6		3	-5.41602	4.25126	9.66727	0.0192196	7	0.0266678
	mmu-miR-9-3p	3.33013	4.04874	3.14822	-4.40124	-1.58313	-1.20526	6		3	3.50903	-2.39654	-5.90557	0.0216998	8	0.0266678
	mmu-miR-130b-3p	-5.94253	-3.1994	-4.52333	-0.154081	0.43454	-0.350219	6		3	-4.55508	-0.0232533	4.53183	0.0218832	9	0.0266678
	mmu-miR-9-5p	6.75807	7.774	6.40953	-0.366375	2.55155	2.89278	6		3	6.98053	1.69265	-5.28788	0.024002	10	0.0266678
	mmu-miR-219-5p	2.43372	2.71559	2.49403	0.821191	-0.33823	-0.629727	6		3	2.54778	-0.048922	-2.5967	0.0244455	11	0.0266678
	mmu-miR-709	0.659691	0.356895	2.8852	2.89461	3.61515	1.58346	6		3	1.30059	2.69774	1.39715	0.238206	12	0.238206
	mmu-miR-466d-3p	-1.84659	-4.53764		-1.00968	-3.01203	-1.76185	5		2	-3.19212	-1.92786	1.26426
	mmu-miR-325-3p	-0.0442083	0.866421	-0.305705	-5.71836		-5.95955	5		2	0.172169	-5.83895	-6.01112
	mmu-miR-363-3p		-10.1071	-7.54419	-0.440043	0.383423	-0.591759	5		2	-8.82567	-0.216126	8.60954
	mmu-miR-384-3p	-2.40298	-0.690615	-2.31166			-9.13666	4		1	-1.80175	-9.13666	-7.33491
	mmu-miR-219-2-3p	-1.33916	-1.0618	-1.4071				3		0	-1.26935	#DIV/0!	#DIV/0!
	mmu-miR-18b-5p				-2.81293	-2.47678	-4.45011	3		0	#DIV/0!	-3.24661	#DIV/0!
	mmu-miR-183-3p				-2.13379	-1.10752	-2.15723	3		0	#DIV/0!	-1.79951	#DIV/0!
	mmu-miR-691							0		0	#DIV/0!	#DIV/0!	#DIV/0!

## Sheet: Rb_glio vs Rb_PNET
	group	Rb-Glio	Rb-Glio	Rb-Glio	Rb-PNET	Rb-PNET	Rb-PNET
	name	p53/Rb-Glio 2670	p53/Rb-Glio 209	p53/Rb-Glio 1258	p53/Rb-PNET 2634	p53/Rb-PNET 551	p53/Rb-PNET 2893				Avergae dCp		ddCp
	design_target_name	20814	20815	20816	20808	20810	20811	Count		Min count	Rb-Glio	Rb-PNET	LogFC	p	Rank	Benjamini-Hochberg corrected p-value
	mmu-miR-449a-5p	-3.81949	-5.41239	-7.54552	2.38959	4.68403	4.39369	6		3	-5.59246	3.82244	9.4149	0.00319463	1	0.0381495
	mmu-miR-182-5p	-1.94839	-5.39337	-3.84134	4.01946	5.16478	3.56953	6		3	-3.7277	4.25126	7.97896	0.00635825	2	0.0381495
	mmu-miR-9-3p	4.12502	3.69272	3.11343	-4.40124	-1.58313	-1.20526	6		3	3.64372	-2.39654	-6.04026	0.0200118	3	0.0410451
	mmu-miR-378a-3p	-0.125477	-0.934229	-0.316481	4.29136	3.80489	2.00804	6		3	-0.458729	3.36809	3.82682	0.021676	4	0.0410451
	mmu-miR-96-5p	0.207313	-4.33264	-3.98395	4.8903	6.34817	5.14583	6		3	-2.70309	5.46144	8.16453	0.0225729	5	0.0410451
	mmu-miR-219-5p	4.06163	2.16521	4.8282	0.821191	-0.33823	-0.629727	6		3	3.68501	-0.048922	-3.73394	0.0237549	6	0.0410451
	mmu-miR-378a-5p	-4.27381	-4.6105	-4.38153	0.216925	-0.0877732	-1.8273	6		3	-4.42195	-0.56605	3.8559	0.023943	7	0.0410451
	mmu-miR-338-3p	3.72343	1.88448	5.23753	-2.06119	-1.60492	-1.36029	6		3	3.61515	-1.67547	-5.29062	0.0276185	8	0.0414277
	mmu-miR-9-5p	7.34336	6.64873	6.59724	-0.366375	2.55155	2.89278	6		3	6.86311	1.69265	-5.17046	0.0322225	9	0.0429634
	mmu-miR-466d-3p	-2.79481	-1.89083	-2.34096	-1.00968	-3.01203	-1.76185	6		3	-2.3422	-1.92786	0.414343	0.566799	10	0.662557
	mmu-miR-130b-3p	0.475488	-1.30269	-0.225602	-0.154081	0.43454	-0.350219	6		3	-0.350934	-0.0232533	0.32768	0.607344	11	0.662557
	mmu-miR-709	3.71517	1.43532	2.05297	2.89461	3.61515	1.58346	6		3	2.40115	2.69774	0.296587	0.759573	12	0.759573
	mmu-miR-183-5p	-2.21939		-5.75249	3.34692	4.48092	3.47139	5		2	-3.98594	3.76641	7.75235
	mmu-miR-325-3p	1.62135	-0.130852	0.406962	-5.71836		-5.95955	5		2	0.632486	-5.83895	-6.47144
	mmu-miR-384-3p	-0.549598	-2.63877	-2.38581			-9.13666	4		1	-1.85806	-9.13666	-7.2786
	mmu-miR-219-2-3p	-0.190662	-2.74496	0.655891				3		0	-0.759909	#DIV/0!	#DIV/0!
	mmu-miR-363-3p		-6.87483		-0.440043	0.383423	-0.591759	4		1	-6.87483	-0.216126	6.6587
	mmu-miR-18b-5p		-8.7587		-2.81293	-2.47678	-4.45011	4		1	-8.7587	-3.24661	5.51209
	mmu-miR-183-3p				-2.13379	-1.10752	-2.15723	3		0	#DIV/0!	-1.79951	#DIV/0!
	mmu-miR-691	-3.4407						1		0	-3.4407	#DIV/0!	#DIV/0!

## Sheet: Targetscan
Human ortholog of target gene	Representative transcript	Gene name	Total context+ score	Aggregate PCT	Previous TargetScan publication(s)
SATB2	NM_001172509	SATB homeobox 2	-0.49	0.64	2005, 2007, 2009
NOTCH1	NM_017617	notch 1	-0.48	0.89	2005, 2007, 2009
GEMC1	NM_001146686	geminin coiled-coil domain-containing protein 1	-0.48	0.82	2007, 2009
DDX17	NM_001098504	DEAD (Asp-Glu-Ala-Asp) box polypeptide 17	-0.47	0.35	2009
SYT1	NM_001135805	synaptotagmin I	-0.47	0.32	2009
RRAS	NM_006270	related RAS viral (r-ras) oncogene homolog	-0.47	0.46	2009
TMEM22	NM_001097599	transmembrane protein 22	-0.47	0.87	2009
MET	NM_000245	met proto-oncogene (hepatocyte growth factor receptor)	-0.46	0.72	2007, 2009
CCNE2	NM_057749	cyclin E2	-0.44	0.91	2005, 2007, 2009
E2F5	NM_001083588	E2F transcription factor 5, p130-binding	-0.44	0.2
PPP2R3A	NM_001190447	protein phosphatase 2, regulatory subunit B', alpha	-0.43	0.91	2009
OSGIN2	NM_001126111	oxidative stress induced growth inhibitor family member 2	-0.42	0.54	2005, 2007, 2009
SHKBP1	NM_138392	SH3KBP1 binding protein 1	-0.41	0.8
FUT8	NM_004480	fucosyltransferase 8 (alpha (1,6) fucosyltransferase)	-0.41	0.91	2005, 2007, 2009
ZDHHC23	NM_173570	zinc finger, DHHC-type containing 23	-0.4	0.72
FAM70A	NM_001104544	family with sequence similarity 70, member A	-0.4	0.83	2005, 2007, 2009
NSMCE4A	NM_001167865	non-SMC element 4 homolog A (S. cerevisiae)	-0.4	0.63	2005, 2007, 2009
PALM2	NM_001037293	paralemmin 2	-0.4	0.4
MYCN	NM_005378	v-myc myelocytomatosis viral related oncogene, neuroblastoma derived (avian)	-0.38	0.72	2005, 2007, 2009
CACNA1E	NM_000721	calcium channel, voltage-dependent, R type, alpha 1E subunit	-0.38	0.76
EEF2K	NM_013302	eukaryotic elongation factor-2 kinase	-0.37	0.65
FOXP1	NM_032682	forkhead box P1	-0.37	0.66
TBCK	NM_001163435	TBC1 domain containing kinase	-0.37	0.71	2009
CASP2	NM_001224	caspase 2, apoptosis-related cysteine peptidase	-0.36	0.9	2005, 2007, 2009
ZDHHC17	NM_015336	zinc finger, DHHC-type containing 17	-0.35	0.74	2005, 2007, 2009
GNAO1	NM_020988	guanine nucleotide binding protein (G protein), alpha activating activity polypeptide O	-0.34	0.91	2005, 2007, 2009
EML5	NM_183387	echinoderm microtubule associated protein like 5	-0.33	0.34	2009
VWA5B2	NM_138345	von Willebrand factor A domain containing 5B2	-0.33	0.87	2005, 2007, 2009
KITLG	NM_000899	KIT ligand	-0.32	0.92	2005, 2007, 2009
ACCN1	NM_001094	amiloride-sensitive cation channel 1, neuronal	-0.32	0.72	2007, 2009
SH2B3	NM_005475	SH2B adaptor protein 3	-0.31	0.72	2005, 2007, 2009
ARHGAP1	NM_004308	Rho GTPase activating protein 1	-0.3	0.97	2005, 2007, 2009
POU2F1	NM_001198783	POU class 2 homeobox 1	-0.3	0.72
LHFPL4	NM_198560	lipoma HMGIC fusion partner-like 4	-0.29	0.72	2005, 2007, 2009
KIAA0284	NM_001112726	KIAA0284	-0.29	0.48	2009
LETMD1	NM_001024668	LETM1 domain containing 1	-0.29	0.85	2005, 2007, 2009
RTN4RL1	NM_178568	reticulon 4 receptor-like 1	-0.28	0.72	2007, 2009
GALNT7	NM_017423	UDP-N-acetyl-alpha-D-galactosamine:polypeptide N-acetylgalactosaminyltransferase 7 (GalNAc-T7)	-0.28	0.92	2009
CBFA2T3	NM_005187	core-binding factor, runt domain, alpha subunit 2; translocated to, 3	-0.28	0.72	2005, 2007, 2009
TFRC	NM_001128148	transferrin receptor (p90, CD71)	-0.28	0.54	2005, 2007, 2009
BNC2	NM_017637	basonuclin 2	-0.28	0.69	2007, 2009
ZNF282	NM_003575	zinc finger protein 282	-0.28	0.72	2007, 2009
JAKMIP1	NM_144720	janus kinase and microtubule interacting protein 1	-0.27	0.72	2007, 2009
HTR2C	NM_000868	5-hydroxytryptamine (serotonin) receptor 2C	-0.26	0.72	2005, 2007
SCN2B	NM_004588	sodium channel, voltage-gated, type II, beta	-0.26	0.89	2007, 2009
NETO1	NM_138966	neuropilin (NRP) and tolloid (TLL)-like 1	-0.25	0.72	2005, 2007, 2009
MLLT3	NM_004529	myeloid/lymphoid or mixed-lineage leukemia (trithorax homolog, Drosophila); translocated to, 3	-0.25	0.71	2005, 2007, 2009
CLOCK	NM_004898	clock homolog (mouse)	-0.25	0.65
NOTCH2	NM_024408	notch 2	-0.24	0.36
SLC44A2	NM_001145056	solute carrier family 44, member 2	-0.24	0.74	2007, 2009
ADIPOR2	NM_024551	adiponectin receptor 2	-0.23	0.36
KIAA1217	NM_001098500	KIAA1217	-0.23	0.72
FAM167A	NM_053279	family with sequence similarity 167, member A	-0.23	0.76
DNAJC16	NM_015291	DnaJ (Hsp40) homolog, subfamily C, member 16	-0.22	0.72	2005, 2007, 2009
SRPR	NM_001177842	signal recognition particle receptor (docking protein)	-0.21	0.72	2005, 2007, 2009
GPR158	NM_020752	G protein-coupled receptor 158	-0.2	0.69	2007, 2009
TFDP2	NM_001178138	transcription factor Dp-2 (E2F dimerization partner 2)	-0.2	0.72	2009
PEA15	NM_003768	phosphoprotein enriched in astrocytes 15	-0.2	0.64	2005, 2007, 2009
ITSN1	NM_001001132	intersectin 1 (SH3 domain protein)	-0.19	0.72	2005, 2007, 2009
CALCR	NM_001164737	calcitonin receptor	-0.19	0.75
PARP8	NM_001178055	poly (ADP-ribose) polymerase family, member 8	-0.18	0.72	2005, 2007, 2009
GJB4	NM_153212	gap junction protein, beta 4, 30.3kDa	-0.18	0.57
CDK6	NM_001145306	cyclin-dependent kinase 6	-0.18	0.64	2009
FGFR1	NM_001174063	fibroblast growth factor receptor 1	-0.17	0.56
ADD2	NM_001185054	adducin 2 (beta)	-0.17	0.69	2007, 2009
UCK2	NM_012474	uridine-cytidine kinase 2	-0.17	0.64	2007, 2009
GPR85	NM_001146265	G protein-coupled receptor 85	-0.17	0.72	2005, 2007, 2009
RPS6KA4	NM_001006944	ribosomal protein S6 kinase, 90kDa, polypeptide 4	-0.17	0.58	2005, 2007
AFF4	NM_014423	AF4/FMR2 family, member 4	-0.17	0.19
NAMPT	NM_005746	nicotinamide phosphoribosyltransferase	-0.17	0.63	2009
IGFBP3	NM_000598	insulin-like growth factor binding protein 3	-0.16	0.64	2005, 2007, 2009
PLOD1	NM_000302	procollagen-lysine 1, 2-oxoglutarate 5-dioxygenase 1	-0.16	0.63	2005, 2007, 2009
SDK2	NM_001144952	sidekick homolog 2 (chicken)	-0.16	0.58	2005, 2007
MAP1A	NM_002373	microtubule-associated protein 1A	-0.15	0.72	2005, 2007, 2009
TMEM167B	NM_020141	transmembrane protein 167B	-0.15	0.86
TAF4B	NM_005640	TAF4b RNA polymerase II, TATA box binding protein (TBP)-associated factor, 105kDa	-0.14	0.32
ADAM22	NM_016351	ADAM metallopeptidase domain 22	-0.13	0.69
ACBD3	NM_022735	acyl-CoA binding domain containing 3	-0.12	0.62	2009
YTHDC1	NM_001031732	YTH domain containing 1	-0.12	0.63	2005, 2007, 2009
ESRRA	NM_004451	estrogen-related receptor alpha	-0.12	0.42	2009
HECW2	NM_020760	HECT, C2 and WW domain containing E3 ubiquitin protein ligase 2	-0.12	0.72	2005, 2007, 2009
VCPIP1	NM_025054	valosin containing protein (p97)/p47 complex interacting protein 1	-0.12	0.72	2009
PEF1	NM_012392	penta-EF-hand domain containing 1	-0.11	0.64	2005, 2007, 2009
OXSR1	NM_005109	oxidative-stress responsive 1	-0.09	0.45	2005, 2007, 2009
CDC25A	NM_001789	cell division cycle 25 homolog A (S. pombe)	-0.08	0.72	2009
RELN	NM_005045	reelin	-0.07	0.72	2007, 2009
TCF12	NM_003205	transcription factor 12	-0.07	0.64	2005, 2007, 2009
SHISA7	NM_001145176	shisa homolog 7 (Xenopus laevis)	-0.06	0.62	2005, 2007, 2009
SLC31A2	NM_001860	solute carrier family 31 (copper transporters), member 2
C1orf21	NM_030806	chromosome 1 open reading frame 21
SNX30	NM_001012994	sorting nexin family member 30
CCND1	NM_053056	cyclin D1
ENG	NM_000118	endoglin
COPS7B	NM_022730	COP9 constitutive photomorphogenic homolog subunit 7B (Arabidopsis)
SLC6A17	NM_001010898	solute carrier family 6, member 17
MCFD2	NM_001171506	multiple coagulation factor deficiency 2
ACTR1A	NM_005736	ARP1 actin-related protein 1 homolog A, centractin alpha (yeast)
ST8SIA3	NM_015879	ST8 alpha-N-acetyl-neuraminide alpha-2,8-sialyltransferase 3
MLL2	NM_003482	myeloid/lymphoid or mixed-lineage leukemia 2
SLC12A2	NM_001046	solute carrier family 12 (sodium/potassium/chloride transporters), member 2
SOCS4	NM_080867	suppressor of cytokine signaling 4

## Sheet: microarray
Gene Symbol	mRNA Accession	mRNA Source	mRna - Description	Probe Set ID	Fold change	p value	PTEN/p53_1	PTEN/p53_2	PTEN/p53_3	PTEN/p53_4	Rb/p53_1	Rb/p53_2	Rb/p53_3
Pdgfra	NM_011058	RefSeq	Mus musculus platelet derived growth factor receptor, alpha polypeptide (Pdgfra), transcript variant 1, mRNA.	6931740	4.77088	0.0407244	11.6382	11.8527	12.3048	10.4914	4.88609	4.70277	10.8138
3110035E14Rik	BC066997	GenBank	Mus musculus RIKEN cDNA 3110035E14 gene, mRNA (cDNA clone MGC:91354 IMAGE:5703513), complete cds.	6747478	4.10369	0.0524787	10.0422	10.3359	10.2036	10.6431	4.72218	3.85606	10.0293
Vcan	NM_001081249	RefSeq	Mus musculus versican (Vcan), mRNA.	6814956	3.9559	0.0651705	11.1597	10.7652	11.6263	10.1189	4.73043	5.29332	10.8612
8030451F13Rik	NM_175418	RefSeq	Mus musculus RIKEN cDNA 8030451F13 gene (8030451F13Rik), mRNA.	6775854	3.88208	0.0224433	9.01239	8.00377	10.8073	7.73144	4.21705	3.7583	7.04464
Eif2s3y	NM_012011	RefSeq	Mus musculus eukaryotic translation initiation factor 2, subunit 3, structural gene Y-linked (Eif2s3y), mRNA.	7023072	3.68798	0.0746016	8.62486	7.22762	2.62838	8.28017	3.11614	3.05091	2.83978
Gria2	NM_013540	RefSeq	Mus musculus glutamate receptor, ionotropic, AMPA2 (alpha 2) (Gria2), transcript variant 2, mRNA.	6906261	3.68194	0.0545442	9.25197	9.87874	9.97337	9.73649	4.76192	3.84261	9.48008
B830045N13Rik	NM_153539	RefSeq	Mus musculus RIKEN cDNA B830045N13 gene (B830045N13Rik), mRNA.	6753792	3.66694	0.0495776	9.06516	9.21134	9.27126	9.70483	4.0426	3.87282	9.0232
Gje1	NM_080450	RefSeq	Mus musculus gap junction membrane channel protein epsilon 1 (Gje1), mRNA.	6942589	3.60538	0.0982338	10.5107	9.06597	10.3534	10.6806	4.53805	4.43906	10.6648
Gpm6a	NM_153581	RefSeq	Mus musculus glycoprotein m6a (Gpm6a), mRNA.	6976214	3.55735	0.0512659	10.221	11.1044	11.1137	11.2221	6.29483	5.21236	10.5667
Rlbp1	NM_020599	RefSeq	Mus musculus retinaldehyde binding protein 1 (Rlbp1), mRNA.	6968704	3.53928	0.0201818	9.35426	9.99541	10.3389	9.2786	4.92658	5.06535	8.61557
Omg	NM_019409	RefSeq	Mus musculus oligodendrocyte myelin glycoprotein (Omg), mRNA.	6790045	3.44852	0.0951566	8.43866	10.0031	9.12325	9.19515	3.64682	3.92976	9.64801
Ddx3y	NM_012008	RefSeq	Mus musculus DEAD (Asp-Glu-Ala-Asp) box polypeptide 3, Y-linked (Ddx3y), mRNA.	7023079	3.37591	0.0777938	8.42445	7.13012	3.01306	8.48896	3.45582	3.3358	3.37309
Sox2	NM_011443	RefSeq	Mus musculus SRY-box containing gene 2 (Sox2), mRNA.	6896695	3.35309	0.0633704	10.2817	8.87069	10.4769	10.3808	5.24015	4.86958	9.83846
Sema3d	NM_028882	RefSeq	Mus musculus sema domain, immunoglobulin domain (Ig), short basic domain, secreted, (semaphorin) 3D (Sema3d), mRNA.	6928846	3.32913	0.0453574	9.90756	9.05971	8.5324	8.07581	4.25856	4.0847	8.35098
Gpr17	NM_001025381	RefSeq	Mus musculus G protein-coupled receptor 17 (Gpr17), mRNA.	6864368	3.32725	0.0363209	9.84896	10.2791	10.0752	10.6138	5.57221	5.41883	9.64004
Enpp2	NM_015744	RefSeq	Mus musculus ectonucleotide pyrophosphatase/phosphodiesterase 2 (Enpp2), mRNA.	6835759	3.29307	0.113471	9.87042	9.40604	9.82901	9.43554	4.51161	4.0872	10.4277
Sox6	NM_011445	RefSeq	Mus musculus SRY-box containing gene 6 (Sox6), transcript variant 1, mRNA.	6970735	3.28524	0.0644879	9.55932	9.21961	10.068	9.96935	4.64567	4.9191	9.69173
Plp1	NM_011123	RefSeq	Mus musculus proteolipid protein (myelin) 1 (Plp1), mRNA.	7014035	3.27749	0.0367445	11.9739	12.1198	12.4919	12.3018	7.84596	7.30849	11.6786
Bcas1	NM_029815	RefSeq	Mus musculus breast carcinoma amplified sequence 1 (Bcas1), mRNA.	6893382	3.25258	0.0585473	9.95622	9.53934	10.067	10.4372	5.2867	5.06913	9.88629
Tnr	NM_022312	RefSeq	Mus musculus tenascin R (Tnr), mRNA.	6754444	3.21801	0.0625408	10.3187	9.82424	9.90285	10.0268	5.91366	4.57456	9.91218
Ntrk2	NM_001025074	RefSeq	Mus musculus neurotrophic tyrosine kinase, receptor, type 2 (Ntrk2), transcript variant 1, mRNA.	6807480	3.21209	0.0646471	10.2518	10.3686	10.5451	10.1016	5.95877	5.05223	10.3031
Chn2	NM_023543	RefSeq	Mus musculus chimerin (chimaerin) 2 (Chn2), mRNA.	6946339	3.1936	0.0344479	9.85238	9.51972	10.3761	10.5479	4.8037	6.62013	9.21743
9330132A10Rik	BC098197	GenBank	Mus musculus RIKEN cDNA 9330132A10 gene, mRNA (cDNA clone IMAGE:30363771).	6867379	3.18818	0.0423992	6.72352	9.20771	8.43596	9.59567	3.98	4.48057	7.44702
B230215L15Rik	BC057611	GenBank	Mus musculus RIKEN cDNA B230215L15 gene, mRNA (cDNA clone IMAGE:6401215).	6896671	3.12253	0.0675657	8.00256	6.6257	8.87701	9.02395	3.4404	3.77958	7.80933
Gfap	NM_010277	RefSeq	Mus musculus glial fibrillary acidic protein (Gfap), mRNA.	6791641	3.08738	0.0368154	11.1005	9.63589	10.7019	9.55266	7.07458	5.15104	9.25542
Mmp16	NM_019724	RefSeq	Mus musculus matrix metallopeptidase 16 (Mmp16), mRNA.	6911988	3.07363	0.0683744	10.0544	10.261	9.91494	9.12638	5.38258	5.06049	9.85356
Agt	NM_007428	RefSeq	Mus musculus angiotensinogen (serpin peptidase inhibitor, clade A, member 8) (Agt), mRNA.	6986064	3.05657	0.00740749	9.32392	8.24623	10.1888	9.29063	5.73695	5.43518	7.44533
Lphn3	NM_198702	RefSeq	Mus musculus latrophilin 3 (Lphn3), mRNA.	6931961	3.04188	0.0863738	9.243	9.62489	9.23507	10.028	5.02764	4.59197	9.85297
Nlgn1	NM_138666	RefSeq	Mus musculus neuroligin 1 (Nlgn1), mRNA.	6903711	3.02332	0.0504182	7.92289	8.10838	8.69514	8.53757	3.93559	3.87753	8.06491
Dcx	NM_001110222	RefSeq	Mus musculus doublecortin (Dcx), transcript variant 1, mRNA.	7019970	2.94466	0.0467061	8.36448	8.52372	9.5831	10.3394	5.10304	5.07926	8.59177
Tmeff2	NM_019790	RefSeq	Mus musculus transmembrane protein with EGF-like and two follistatin-like domains 2 (Tmeff2), mRNA.	6749346	2.93523	0.0812365	8.86344	8.42817	8.84275	10.253	4.67047	4.63584	9.17854
Ncam2	NM_001113208	RefSeq	Mus musculus neural cell adhesion molecule 2 (Ncam2), transcript variant 1, mRNA.	6842682	2.90218	0.0792857	8.89422	8.92024	9.03475	9.07848	4.5072	4.49862	9.23343
Gria4	NM_019691	RefSeq	Mus musculus glutamate receptor, ionotropic, AMPA4 (alpha 4) (Gria4), transcript variant 1, mRNA.	6993204	2.89687	0.0770576	8.5678	8.76963	9.16541	9.49898	4.87164	4.2913	9.1478
Kif5a	NM_001039000	RefSeq	Mus musculus kinesin family member 5A (Kif5a), transcript variant 2, mRNA.	6777921	2.86034	0.000576521	7.65119	8.75553	8.60123	8.25187	5.12314	5.24207	5.99864
Tubb4	NM_009451	RefSeq	Mus musculus tubulin, beta 4 (Tubb4), mRNA.	6856279	2.86017	0.023004	9.04806	8.94806	8.6088	9.67082	5.29962	5.10457	8.22211
Tspan2	NM_027533	RefSeq	Mus musculus tetraspanin 2 (Tspan2), mRNA.	6900082	2.84791	0.0586263	8.47378	8.43414	10.3746	9.48669	5.31924	4.91771	8.79621
4833424O15Rik	NM_029425	RefSeq	Mus musculus RIKEN cDNA 4833424O15 gene (4833424O15Rik), mRNA.	6900768	2.82094	0.0973566	8.47599	8.65187	8.47524	7.62576	4.08279	3.65236	8.72367
Astn1	NM_007495	RefSeq	Mus musculus astrotactin 1 (Astn1), mRNA.	6754403	2.8099	0.085927	9.04177	9.74347	9.30437	9.54372	5.2528	4.83571	9.7068
Lcn2	NM_008491	RefSeq	Mus musculus lipocalin 2 (Lcn2), mRNA.	6885873	2.79221	0.149745	11.6999	8.61708	7.17212	10.5983	5.89276	4.93312	9.36301
Nlgn3	NM_172932	RefSeq	Mus musculus neuroligin 3 (Nlgn3), mRNA.	7012862	2.77189	0.0808244	9.72362	9.82999	9.97808	10.3429	5.88719	5.50312	10.1999
Tmod2	NM_016711	RefSeq	Mus musculus tropomodulin 2 (Tmod2), transcript variant 2, mRNA.	6996952	2.769	0.0122882	8.90259	9.45399	8.88701	9.29658	5.73614	5.3302	8.03179
Ddah1	NM_026993	RefSeq	Mus musculus dimethylarginine dimethylaminohydrolase 1 (Ddah1), mRNA.	6902162	2.7654	0.0602178	9.6885	10.0167	10.1229	10.1317	5.90465	5.82747	9.94154
Nkain2	NM_001013411	RefSeq	Mus musculus Na+/K+ transporting ATPase interacting 2 (Nkain2), transcript variant 1, mRNA.	6773096	2.75904	0.00484046	6.81732	7.36861	8.80692	8.22642	5.00156	4.58324	5.55254
Luzp2	NM_178705	RefSeq	Mus musculus leucine zipper protein 2 (Luzp2), mRNA.	6960824	2.75249	0.0937254	8.82466	9.14139	9.83024	7.7683	5.4711	3.98877	8.95609
Lgi1	NM_020278	RefSeq	Mus musculus leucine-rich repeat LGI family, member 1 (Lgi1), mRNA.	6869547	2.73184	0.0670776	6.27066	9.10338	7.0388	7.16241	3.97156	3.17852	6.83584
Gpm6b	NM_023122	RefSeq	Mus musculus glycoprotein m6b (Gpm6b), mRNA.	7015061	2.71408	0.0763678	10.6832	10.6915	11.3711	10.8731	7.5257	6.09982	10.9464
Mapt	NM_001038609	RefSeq	Mus musculus microtubule-associated protein tau (Mapt), transcript variant 1, mRNA.	6784498	2.71356	0.0407976	8.18911	8.22152	8.45366	8.57814	4.70989	4.24676	7.9845
Vstm2a	NM_145967	RefSeq	Mus musculus V-set and transmembrane domain containing 2A (Vstm2a), mRNA.	6778939	2.69652	0.0811906	7.8328	8.73481	8.89111	8.53194	4.56019	4.16783	8.67543
Cxcl13	NM_018866	RefSeq	Mus musculus chemokine (C-X-C motif) ligand 13 (Cxcl13), mRNA.	6932571	2.68788	0.135427	10.2835	7.6345	7.59499	4.34514	4.09642	4.3562	5.87734
Adam23	NM_011780	RefSeq	Mus musculus a disintegrin and metallopeptidase domain 23 (Adam23), mRNA.	6749933	2.68693	0.0385646	8.40317	8.2887	8.76948	7.1247	4.55261	4.29865	7.52748
Ccnd1	NM_007631	RefSeq	Mus musculus cyclin D1 (Ccnd1), mRNA.	6972491	2.68257	0.194772	12.6905	11.6911	10.6223	10.3772	6.5481	6.76658	12.6734
Kcnj3	NM_008426	RefSeq	Mus musculus potassium inwardly-rectifying channel, subfamily J, member 3 (Kcnj3), mRNA.	6877229	2.67205	0.0233981	7.68608	8.73218	8.22795	7.70394	4.34878	4.63685	7.26082
Tmeff1	NM_021436	RefSeq	Mus musculus transmembrane protein with EGF-like and two follistatin-like domains 1 (Tmeff1), mRNA.	6913348	2.64292	0.027428	8.60287	8.37803	8.95565	9.04044	5.0705	5.12921	8.10426
Gpr37l1	NM_134438	RefSeq	Mus musculus G protein-coupled receptor 37-like 1 (Gpr37l1), mRNA.	6762397	2.64253	0.0974928	10.493	10.2846	9.98073	10.0995	6.55645	5.55418	10.6052
Neto1	NM_144946	RefSeq	Mus musculus neuropilin (NRP) and tolloid (TLL)-like 1 (Neto1), mRNA.	6862816	2.63984	0.0484675	6.6741	9.49973	8.2916	8.51761	4.72699	4.70669	7.38408
Mlc1	NM_133241	RefSeq	Mus musculus megalencephalic leukoencephalopathy with subcortical cysts 1 homolog (human) (Mlc1), mRNA.	6837773	2.61668	0.0155856	9.36128	8.45428	9.4148	9.01817	6.23229	5.15893	7.94515
Pcdhb3	NM_053128	RefSeq	Mus musculus protocadherin beta 3 (Pcdhb3), mRNA.	6860165	2.60956	0.0386573	8.16203	9.25032	9.11882	9.30696	5.9703	4.74526	8.33437
Ugt8a	NM_011674	RefSeq	Mus musculus UDP galactosyltransferase 8A (Ugt8a), mRNA.	6909083	2.60608	0.107563	8.52205	9.48902	10.1891	10.1502	5.66414	5.32094	9.95946
Rap1gap	NM_001081155	RefSeq	Mus musculus Rap1 GTPase-activating protein (Rap1gap), mRNA.	6917963	2.60365	0.0530311	9.29729	9.05649	9.36903	9.173	5.32769	5.4541	9.07914
Shc3	NM_009167	RefSeq	Mus musculus src homology 2 domain-containing transforming protein C3 (Shc3), mRNA.	6813172	2.60341	0.0692613	9.75899	9.20534	9.95333	8.95102	5.8649	5.26881	9.45758
Tubb2b	NM_023716	RefSeq	Mus musculus tubulin, beta 2b (Tubb2b), mRNA.	6812215	2.59003	0.0297952	10.8963	9.87543	10.9173	10.6946	7.22718	6.85916	9.93139
Bcan	NM_007529	RefSeq	Mus musculus brevican (Bcan), transcript variant 1, mRNA.	6906694	2.5866	0.0765345	9.86926	10.4195	10.1807	10.7583	6.97201	5.82428	10.3648
Rlbp1l2	NM_175448	RefSeq	Mus musculus retinaldehyde binding protein 1-like 2 (Rlbp1l2), mRNA.	6773147	2.58182	0.034188	4.39069	7.77413	6.88227	5.95401	3.73701	3.10195	4.16641
Mog	NM_010814	RefSeq	Mus musculus myelin oligodendrocyte glycoprotein (Mog), mRNA.	6855225	2.57565	0.00301241	8.33256	7.72697	8.80552	8.27161	5.4944	5.0039	6.62725
Atcay	NM_178662	RefSeq	Mus musculus ataxia, cerebellar, Cayman type homolog (human) (Atcay), mRNA.	6775441	2.56183	0.0543353	7.51135	8.29877	8.86522	8.18957	4.45257	4.53895	7.97167
Slc35f1	NM_178675	RefSeq	Mus musculus solute carrier family 35, member F1 (Slc35f1), mRNA.	6767850	2.55853	0.0667297	9.50489	9.1948	9.69593	8.06351	5.56869	5.15006	8.95001
Adam23	NM_011780	RefSeq	Mus musculus a disintegrin and metallopeptidase domain 23 (Adam23), mRNA.	6749935	2.55849	0.0495435	8.90464	8.50981	9.31433	7.45296	5.03115	4.85923	8.07045
Ust	NM_177387	RefSeq	Mus musculus uronyl-2-sulfotransferase (Ust), mRNA.	6771995	2.55117	0.0381119	8.07048	8.97143	8.66053	8.78083	5.20395	4.83637	8.16862
Kit	NM_001122733	RefSeq	Mus musculus kit oncogene (Kit), transcript variant 1, mRNA.	6931759	2.53168	0.0623496	8.04335	9.06653	11.5449	9.63382	6.28731	6.35055	8.4835
Gng2	NM_010315	RefSeq	Mus musculus guanine nucleotide binding protein (G protein), gamma 2 (Gng2), transcript variant 1, mRNA.	6823007	2.49965	0.0406829	10.1842	10.2103	10.0838	10.518	6.29429	7.0913	9.86271
St6gal2	NM_172829	RefSeq	Mus musculus beta galactoside alpha 2,6 sialyltransferase 2 (St6gal2), mRNA.	6851177	2.4986	0.0359807	6.97609	6.80959	7.97483	8.69317	4.26412	4.281	6.79933
Stmn3	NM_009133	RefSeq	Mus musculus stathmin-like 3 (Stmn3), mRNA.	6894281	2.49815	0.00803378	7.46113	8.68656	8.93465	9.6842	6.07108	5.82449	6.68489
Phactr3	NM_001007154	RefSeq	Mus musculus phosphatase and actin regulator 3 (Phactr3), transcript variant 2, mRNA.	6884019	2.48826	0.0206517	7.91749	8.30319	10.2858	8.42478	5.8652	5.66033	7.20815
Gria3	NM_016886	RefSeq	Mus musculus glutamate receptor, ionotropic, AMPA3 (alpha 3) (Gria3), mRNA.	7010835	2.47672	0.157176	7.57354	8.59666	8.7823	7.55609	3.97818	3.8854	9.08773
Cnp	NM_009923	RefSeq	Mus musculus 2',3'-cyclic nucleotide 3' phosphodiesterase (Cnp), mRNA.	6784205	2.47579	0.043794	10.7055	10.8002	11.1171	11.2075	7.2076	7.58573	10.6519
Gabra3	NM_008067	RefSeq	Mus musculus gamma-aminobutyric acid (GABA-A) receptor, subunit alpha 3 (Gabra3), mRNA.	7017520	2.46491	0.0480515	6.47674	7.32909	7.81365	8.56208	4.14077	4.12472	6.97595
Nap1l5	NM_021432	RefSeq	Mus musculus nucleosome assembly protein 1-like 5 (Nap1l5), mRNA.	6953993	2.46232	0.100355	8.66914	8.93469	8.74538	8.89443	4.77881	5.00143	9.26552
Ctnna2	NM_009819	RefSeq	Mus musculus catenin (cadherin associated protein), alpha 2 (Ctnna2), transcript variant 2, mRNA.	6954792	2.43633	0.0490464	8.27755	8.11525	8.47833	8.58149	4.97326	4.65553	8.15169
S100b	NM_009115	RefSeq	Mus musculus S100 protein, beta polypeptide, neural (S100b), mRNA.	6768910	2.42237	0.0679285	8.32169	8.3893	9.42183	7.81204	4.97839	4.84604	8.36711
Nfasc	NM_182716	RefSeq	Mus musculus neurofascin (Nfasc), mRNA.	6762236	2.37911	0.0868476	10.1264	9.62758	9.21621	9.84808	6.22227	5.81968	9.93445
Cacng4	NM_019431	RefSeq	Mus musculus calcium channel, voltage-dependent, gamma subunit 4 (Cacng4), mRNA.	6792024	2.3707	0.0710817	9.78559	10.5494	9.4346	9.50614	6.29704	6.22694	9.82068
Sncaip	NM_026408	RefSeq	Mus musculus synuclein, alpha interacting protein (synphilin) (Sncaip), mRNA.	6860920	2.36649	0.0775638	6.58192	5.52871	7.61551	8.387	3.75417	3.71833	6.51288
Slc38a1	NM_134086	RefSeq	Mus musculus solute carrier family 38, member 1 (Slc38a1), mRNA.	6838256	2.36222	0.0835306	9.59242	9.73622	10.4427	9.49699	5.99653	6.3755	9.99256
Kcnd2	NM_019697	RefSeq	Mus musculus potassium voltage-gated channel, Shal-related family, member 2 (Kcnd2), mRNA.	6944514	2.343	0.0716263	7.22261	8.8585	8.08865	8.26248	4.79778	4.47605	8.02136
Pcdh10	NM_001098171	RefSeq	Mus musculus protocadherin 10 (Pcdh10), transcript variant 3, mRNA.	6897166	2.32533	0.0709722	9.55978	9.30521	9.90951	9.71043	6.10805	6.07946	9.70021
Tubb2a	NM_009450	RefSeq	Mus musculus tubulin, beta 2a (Tubb2a), mRNA.	6812214	2.32509	0.0584706	8.22655	6.86332	7.20549	7.78417	4.28278	4.00456	7.29702
Gap43	NM_008083	RefSeq	Mus musculus growth associated protein 43 (Gap43), mRNA.	6845800	2.3224	0.118811	10.9487	10.0378	10.1771	10.2253	6.75887	6.40291	10.9126
Aldoc	NM_009657	RefSeq	Mus musculus aldolase 3, C isoform (Aldoc), mRNA.	6782694	2.31557	0.0488538	10.5216	10.4332	10.8407	10.6885	7.99762	6.64097	10.2776
Jarid1d	NM_011419	RefSeq	Mus musculus jumonji, AT rich interactive domain 1D (Rbp2 like) (Jarid1d), mRNA.	7023069	2.31234	0.0679136	7.02365	5.91411	3.57398	7.24887	3.52621	3.70263	3.65459
Mbp	NM_010777	RefSeq	Mus musculus myelin basic protein (Mbp), transcript variant 7, mRNA.	6862586	2.30097	0.00726215	9.09229	9.30987	9.97344	10.1649	6.80354	6.83626	8.36265
Ncald	NM_134094	RefSeq	Mus musculus neurocalcin delta (Ncald), mRNA.	6835045	2.30022	0.123665	7.10746	9.14187	8.54024	9.10421	4.56378	5.15299	8.8029
Cyfip2	NM_133769	RefSeq	Mus musculus cytoplasmic FMR1 interacting protein 2 (Cyfip2), mRNA.	6787743	2.29435	0.0538521	8.78826	9.53397	8.70175	9.36268	5.56632	5.94393	8.89668
Mdga2	NM_207010	RefSeq	Mus musculus MAM domain containing glycosylphosphatidylinositol anchor 2 (Mdga2), mRNA.	6801395	2.294	0.0994552	7.00028	7.63491	7.33969	7.53509	3.86986	3.61455	7.76608
Olig1	NM_016968	RefSeq	Mus musculus oligodendrocyte transcription factor 1 (Olig1), mRNA.	6843171	2.28341	0.0646759	10.259	10.4246	10.2568	10.2783	6.99742	6.74076	10.3257
Aldh1a1	NM_013467	RefSeq	Mus musculus aldehyde dehydrogenase family 1, subfamily A1 (Aldh1a1), mRNA.	6868582	2.28319	0.0568169	9.6307	9.12058	8.35055	8.65492	6.13307	5.18543	8.64949
Fyn	NM_001122893	RefSeq	Mus musculus Fyn proto-oncogene (Fyn), transcript variant 1, mRNA.	6767258	2.27803	0.0638336	10.5328	10.8508	10.9152	10.7514	7.38889	7.29674	10.7679
Slc44a5	NM_001081263	RefSeq	Mus musculus solute carrier family 44, member 5 (Slc44a5), mRNA.	6902623	2.27535	0.0342306	7.43185	7.62066	8.28172	7.87488	4.69216	4.55386	7.33474
Mc1r	NM_008559	RefSeq	Mus musculus melanocortin 1 receptor (Mc1r), mRNA.	6979704	2.27374	0.0623048	9.13128	6.56933	9.14573	9.55217	5.18784	6.58042	7.20939
Mapk10	NM_009158	RefSeq	Mus musculus mitogen-activated protein kinase 10 (Mapk10), transcript variant 1, mRNA.	6940535	2.26014	0.172899	8.62836	9.05678	7.58199	8.53902	4.58306	4.51597	9.47515
Lbh	NM_029999	RefSeq	Mus musculus limb-bud and heart (Lbh), mRNA.	6852144	2.24301	0.0976398	10.4904	9.72854	9.57095	8.5412	5.89916	6.41951	9.7006
Cldn11	NM_008770	RefSeq	Mus musculus claudin 11 (Cldn11), mRNA.	6896524	2.23145	0.0715808	10.0546	9.28316	10.3304	9.52218	6.75349	6.16515	9.77976
Pllp	NM_026385	RefSeq	Mus musculus plasma membrane proteolipid (Pllp), mRNA.	6984473	2.22961	0.0322747	9.12568	9.28045	9.09615	8.46727	6.21409	5.60667	8.46758
Elavl3	NM_010487	RefSeq	Mus musculus ELAV (embryonic lethal, abnormal vision, Drosophila)-like 3 (Hu antigen C) (Elavl3), mRNA.	6993854	2.22845	0.00694979	7.9162	8.55004	8.53945	9.51993	5.96807	6.07824	7.16256
Zfp488	NM_001013777	RefSeq	Mus musculus zinc finger protein 488 (Zfp488), mRNA.	6823866	2.21711	0.0806007	8.5098	8.34186	9.13774	8.93296	5.59957	5.07763	8.86326
Hepacam	NM_175189	RefSeq	Mus musculus hepatocyte cell adhesion molecule (Hepacam), mRNA.	6988209	2.20442	0.0621475	8.91063	8.70679	8.5312	8.07582	5.66415	4.93704	8.45391
Rab6b	NM_173781	RefSeq	Mus musculus RAB6B, member RAS oncogene family (Rab6b), mRNA.	6992012	2.20214	0.0332907	7.03953	8.75288	7.3719	8.02581	4.7367	5.00674	7.04272
Stmn2	NM_025285	RefSeq	Mus musculus stathmin-like 2 (Stmn2), mRNA.	6895589	2.20199	0.0367996	7.50754	7.5795	4.89598	7.4926	4.68111	4.60772	4.71192
Adcyap1r1	NM_007407	RefSeq	Mus musculus adenylate cyclase activating polypeptide 1 receptor 1 (Adcyap1r1), transcript variant 1, mRNA.	6946412	2.19142	0.060845	8.6757	8.26165	8.46655	8.7239	5.62057	4.94362	8.45739
Scrn1	NM_027268	RefSeq	Mus musculus secernin 1 (Scrn1), mRNA.	6953762	2.19114	0.137075	8.55734	9.18848	8.59054	7.85627	4.86828	4.9882	9.21457
Asrgl1	NM_025610	RefSeq	Mus musculus asparaginase like 1 (Asrgl1), mRNA.	6871429	2.17962	0.0502499	9.33657	9.3438	9.75266	9.65907	6.49939	6.18813	9.34267
Gpt2	NM_173866	RefSeq	Mus musculus glutamic pyruvate transaminase (alanine aminotransferase) 2 (Gpt2), mRNA.	6977814	2.17004	0.0560409	8.4859	9.1946	9.68261	8.77672	5.88861	5.88077	8.82537
Prkcq	NM_008859	RefSeq	Mus musculus protein kinase C, theta (Prkcq), mRNA.	6874979	2.16613	0.0948419	7.98571	8.08518	8.25039	8.43435	4.832	4.71216	8.52417
Mag	NM_010758	RefSeq	Mus musculus myelin-associated glycoprotein (Mag), mRNA.	6966324	2.16417	0.0375032	8.01065	6.87537	8.53721	7.46557	4.73028	4.84886	7.09492
Rab3c	NM_023852	RefSeq	Mus musculus RAB3C, member RAS oncogene family (Rab3c), mRNA.	6816018	2.15004	0.0104655	4.32533	6.1944	6.04322	6.16881	3.52885	3.64206	3.42781
Socs2	NM_007706	RefSeq	Mus musculus suppressor of cytokine signaling 2 (Socs2), mRNA.	6776185	2.14772	0.0193146	7.53338	8.60652	7.98375	8.94181	5.76497	5.28315	7.30781
Rnd2	NM_009708	RefSeq	Mus musculus Rho family GTPase 2 (Rnd2), mRNA.	6784272	2.12841	0.06143	7.89972	9.86952	8.82571	9.53175	6.04866	6.03522	8.62592
Gpnmb	NM_053110	RefSeq	Mus musculus glycoprotein (transmembrane) nmb (Gpnmb), mRNA.	6946055	2.12688	0.182009	11.6248	9.46491	7.47086	7.16906	6.19813	5.92116	8.29732
Sox8	NM_011447	RefSeq	Mus musculus SRY-box containing gene 8 (Sox8), mRNA.	6854425	2.1228	0.0109775	8.40194	8.7633	8.67782	8.69751	5.84085	5.91607	7.78011
Ncan	NM_007789	RefSeq	Mus musculus neurocan (Ncan), mRNA.	6983162	2.12085	0.0758599	9.75583	10.4638	10.5073	10.5327	8.41802	6.17995	9.98424
Cdc42se1	NM_172395	RefSeq	Mus musculus CDC42 small effector 1 (Cdc42se1), transcript variant 1, mRNA.	6899660	2.11448	0.0584019	9.75501	8.08296	9.02704	8.26699	5.65339	5.92865	8.42351
Kif1a	NM_008440	RefSeq	Mus musculus kinesin family member 1A (Kif1a), transcript variant 1, mRNA.	6760754	2.11429	0.0812776	9.7163	9.95288	9.45243	9.69333	6.65481	6.23487	9.87865
Car8	NM_007592	RefSeq	Mus musculus carbonic anhydrase 8 (Car8), mRNA.	6919497	2.11212	0.117551	7.65918	8.83022	7.80052	7.99655	4.65752	4.69327	8.5277
Cyp2j6	NM_010008	RefSeq	Mus musculus cytochrome P450, family 2, subfamily j, polypeptide 6 (Cyp2j6), mRNA.	6923520	2.11024	0.100963	8.74667	8.60958	9.00516	8.17349	5.54484	5.05434	8.97126
Ifitm7	ENSMUST00000090305	ENSEMBL Transcript	interferon induced transmembrane protein 7 gene:ENSMUSG00000065968	6839557	2.10613	0.0506354	7.91481	8.82596	8.07034	8.4316	5.4056	5.12947	8.07858
E130309F12Rik	NM_178756	RefSeq	Mus musculus RIKEN cDNA E130309F12 gene (E130309F12Rik), mRNA.	6913371	2.09979	0.0258953	8.0566	7.40722	8.57549	8.57932	5.25596	5.46204	7.44661
Slc5a7	NM_022025	RefSeq	Mus musculus solute carrier family 5 (choline transporter), member 7 (Slc5a7), mRNA.	6856133	2.09069	0.0051176	7.5503	7.64217	8.53854	7.85766	6.22447	4.96417	6.23082
Gpr56	NM_018882	RefSeq	Mus musculus G protein-coupled receptor 56 (Gpr56), mRNA.	6978354	2.08685	0.0906149	9.53217	9.08811	9.9536	9.58649	6.52428	6.06659	9.76887
Ndrg2	NM_013864	RefSeq	Mus musculus N-myc downstream regulated gene 2 (Ndrg2), mRNA.	6824610	2.08322	0.0844717	10.7968	10.2768	10.7029	9.69577	7.3576	7.01393	10.483
Gad1	NM_008077	RefSeq	Mus musculus glutamic acid decarboxylase 1 (Gad1), mRNA.	6877963	2.0806	0.0330971	7.29499	8.12132	7.40934	7.91325	5.06616	4.55905	7.18718
Lrrtm3	NM_178678	RefSeq	Mus musculus leucine rich repeat transmembrane neuronal 3 (Lrrtm3), mRNA.	6774495	2.07896	0.108296	7.90925	8.20239	8.10374	6.9083	4.42617	4.57711	8.1026
1200015N20Rik	NM_024244	RefSeq	Mus musculus RIKEN cDNA 1200015N20 gene (1200015N20Rik), mRNA.	6768621	2.0768	0.0646734	7.9863	8.02525	8.36461	8.69222	5.27755	5.05686	8.23649
Car5b	NM_181315	RefSeq	Mus musculus carbonic anhydrase 5b, mitochondrial (Car5b), nuclear gene encoding mitochondrial protein, mRNA.	7020676	2.06973	0.0107218	7.16376	6.03	7.79873	7.9858	5.18118	5.19267	5.15066
Lrrc4c	NM_178725	RefSeq	Mus musculus leucine rich repeat containing 4C (Lrrc4c), mRNA.	6879341	2.06603	0.137418	6.34688	6.81085	6.41965	6.54253	2.48231	3.76683	7.14272
Pcdhb2	NM_053127	RefSeq	Mus musculus protocadherin beta 2 (Pcdhb2), mRNA.	6860163	2.06223	0.0604157	8.15817	8.91309	9.05867	9.18882	6.47685	5.25761	8.56792
C230004F18Rik	AK082088	GenBank HTC	Mus musculus 0 day neonate cerebellum cDNA, RIKEN full-length enriched library, clone:C230004F18 product:hypothetical protein, full insert sequence.	7011581	2.06193	0.0901508	6.26332	6.98232	6.75824	6.50423	3.45798	3.36343	6.87387
Grik2	NM_010349	RefSeq	Mus musculus glutamate receptor, ionotropic, kainate 2 (beta 2) (Grik2), transcript variant 2, mRNA.	6773802	2.06125	0.0411168	7.63451	8.49456	9.50003	8.55459	5.94978	5.58989	7.91436
Sh3bp4	NM_133816	RefSeq	Mus musculus SH3-domain binding protein 4 (Sh3bp4), mRNA.	6751430	2.0598	0.0668241	8.70939	8.81279	9.13754	9.76661	6.27384	5.83711	9.02938
Camk2a	NM_177407	RefSeq	Mus musculus calcium/calmodulin-dependent protein kinase II alpha (Camk2a), transcript variant 2, mRNA.	6861350	2.05936	0.149078	5.22213	9.95352	6.64505	6.2957	5.05392	4.97064	4.88467
Trf	NM_133977	RefSeq	Mus musculus transferrin (Trf), mRNA.	6998397	2.05202	0.0831211	10.544	8.96591	9.60057	8.52282	6.28788	6.5281	9.25296
Gnao1	NM_010308	RefSeq	Mus musculus guanine nucleotide binding protein, alpha O (Gnao1), transcript variant A, mRNA.	6978263	2.03169	0.00373674	9.00076	9.53495	9.87791	9.06998	7.07362	6.86484	8.07918
St8sia3	NM_009182	RefSeq	Mus musculus ST8 alpha-N-acetyl-neuraminide alpha-2,8-sialyltransferase 3 (St8sia3), mRNA.	6861547	2.03072	0.138219	4.33068	7.52797	7.38054	8.68334	5.48258	5.21648	4.15067
Opcml	NM_177906	RefSeq	Mus musculus opioid binding protein/cell adhesion molecule-like (Opcml), mRNA.	6987685	2.02383	0.063311	8.88556	9.10311	8.66588	9.06932	6.45383	5.43404	8.83355
Slc2a3	NM_011401	RefSeq	Mus musculus solute carrier family 2 (facilitated glucose transporter), member 3 (Slc2a3), mRNA.	6957051	2.01514	0.0842914	9.19749	7.8587	8.35618	8.32591	5.34979	5.39139	8.51712
Rab31	NM_133685	RefSeq	Mus musculus RAB31, member RAS oncogene family (Rab31), mRNA.	6856676	2.01373	0.0435181	9.43415	9.95922	9.68801	9.69286	7.06193	6.55561	9.42195
Prdx6	NM_007453	RefSeq	Mus musculus peroxiredoxin 6 (Prdx6), mRNA.	6763537	2.01339	0.0278017	9.91978	9.04928	10.1118	9.63177	7.12409	6.79372	9.07648
Etv1	NM_007960	RefSeq	Mus musculus ets variant gene 1 (Etv1), mRNA.	6794572	2.01126	0.101072	8.69042	9.59287	9.45538	10.2614	6.44172	6.32105	9.70347
Schip1	NM_001113421	RefSeq	Mus musculus schwannomin interacting protein 1 (Schip1), transcript variant 3, mRNA.	6898181	2.00788	0.0741431	8.93287	9.36047	9.27228	8.61083	5.76052	6.25568	9.09251
Stk32a	NM_178749	RefSeq	Mus musculus serine/threonine kinase 32A (Stk32a), mRNA.	6860476	2.00588	0.117029	6.76553	6.85094	8.09884	8.88106	4.86363	4.36225	7.70377
Slitrk3	NM_198864	RefSeq	Mus musculus SLIT and NTRK-like family, member 3 (Slitrk3), mRNA.	6906042	1.98978	0.085182	7.66512	8.1613	8.31128	8.31639	4.96448	5.10616	8.30058
Slc14a1	NM_028122	RefSeq	Mus musculus solute carrier family 14 (urea transporter), member 1 (Slc14a1), mRNA.	6866852	1.97536	0.0611571	8.58648	8.78232	8.25515	7.97249	5.69926	5.26858	8.30342
Tmtc2	NM_177368	RefSeq	Mus musculus transmembrane and tetratricopeptide repeat containing 2 (Tmtc2), mRNA.	6776667	1.97531	0.113005	7.77256	7.47756	8.69211	7.99209	5.00563	4.67019	8.34898
Mllt11	NM_019914	RefSeq	Mus musculus myeloid/lymphoid or mixed-lineage leukemia (trithorax homolog, Drosophila); translocated to, 11 (Mllt11), mRNA.	6907148	1.9745	0.0320675	9.99497	8.64469	8.87801	9.99321	7.0326	6.56386	8.61319
Apc2	NM_011789	RefSeq	Mus musculus adenomatosis polyposis coli 2 (Apc2), mRNA.	6769209	1.97399	0.013912	7.7888	7.69172	8.62543	8.46742	5.68732	5.56891	7.25184
Dgkb	NM_178681	RefSeq	Mus musculus diacylglycerol kinase, beta (Dgkb), mRNA.	6794568	1.97326	0.0747712	5.1726	7.76817	7.47841	6.42747	4.1702	4.02606	6.01896
Mt1	NM_013602	RefSeq	Mus musculus metallothionein 1 (Mt1), mRNA.	6978291	1.97319	0.0326691	11.404	10.7935	11.6073	10.5592	8.2669	8.52644	10.5601
Klhl13	NM_026167	RefSeq	Mus musculus kelch-like 13 (Drosophila) (Klhl13), mRNA.	7016078	1.97213	0.0389736	8.54533	9.12077	10.2707	10.263	7.01482	6.9589	8.75975
Has2	NM_008216	RefSeq	Mus musculus hyaluronan synthase 2 (Has2), mRNA.	6835856	1.96464	0.152912	8.37097	7.31961	8.64794	8.46277	4.80519	5.01229	8.88957
Rftn2	NM_028713	RefSeq	Mus musculus raftlin family member 2 (Rftn2), mRNA.	6758754	1.96453	0.144684	8.5076	7.96448	8.60707	7.45078	5.02227	4.70864	8.77292
Rtn1	NM_153457	RefSeq	Mus musculus reticulon 1 (Rtn1), transcript variant 1, mRNA.	6801636	1.96237	0.0389414	8.17571	9.17194	8.83955	8.6991	5.4854	6.58231	8.2099
Sh3d19	NM_001082414	RefSeq	Mus musculus SH3 domain protein D19 (Sh3d19), mRNA.	6898940	1.9614	0.0771221	10.389	9.6953	10.9159	10.5358	7.22836	7.64664	10.3928
Kcnj10	NM_001039484	RefSeq	Mus musculus potassium inwardly-rectifying channel, subfamily J, member 10 (Kcnj10), mRNA.	6755237	1.95548	0.102568	9.43231	9.13627	8.65738	8.97539	6.23731	5.67738	9.36988
Enc1	NM_007930	RefSeq	Mus musculus ectodermal-neural cortex 1 (Enc1), mRNA.	6809272	1.95472	0.034541	9.59229	9.58199	9.98864	10.0503	6.85933	7.27349	9.41292
Olig2	NM_016967	RefSeq	Mus musculus oligodendrocyte transcription factor 2 (Olig2), mRNA.	6843170	1.95388	0.0704512	9.11028	8.88463	9.26275	9.26458	6.26936	6.06566	9.19503
Elavl4	NM_010488	RefSeq	Mus musculus ELAV (embryonic lethal, abnormal vision, Drosophila)-like 4 (Hu antigen D) (Elavl4), transcript variant 1, mRNA.	6924515	1.95366	0.0744217	7.28378	7.22879	7.1993	7.77219	4.51764	4.27996	7.45446
Dnm3	NM_001038619	RefSeq	Mus musculus dynamin 3 (Dnm3), mRNA.	6763585	1.94706	0.0943584	7.61278	8.06688	8.33402	8.26474	5.00574	5.02789	8.33399
Gabrb1	NM_008069	RefSeq	Mus musculus gamma-aminobutyric acid (GABA-A) receptor, subunit beta 1 (Gabrb1), mRNA.	6931512	1.94305	0.0279326	6.78131	8.01496	6.84414	7.08783	4.45822	4.74841	6.51038
Dclk1	NM_019978	RefSeq	Mus musculus doublecortin-like kinase 1 (Dclk1), transcript variant 1, mRNA.	6897599	1.94217	0.0603347	8.63441	8.66865	9.03764	8.95536	6.04499	5.82369	8.77686
Sparcl1	NM_010097	RefSeq	Mus musculus SPARC-like 1 (mast9, hevin) (Sparcl1), mRNA.	6940611	1.93849	0.0774454	11.6203	11.2125	11.0869	11.0762	8.68824	7.92186	11.3214
Tfpi	NM_011576	RefSeq	Mus musculus tissue factor pathway inhibitor (Tfpi), mRNA.	6888299	1.93465	0.0150908	5.58143	6.12444	7.31939	7.39591	4.54769	4.73848	4.72575
Mfsd2	NM_029662	RefSeq	Mus musculus major facilitator superfamily domain containing 2 (Mfsd2), mRNA.	6925149	1.93357	0.100858	7.25236	8.949	8.675	8.19848	5.39166	5.23461	8.37914
Fez1	NM_183171	RefSeq	Mus musculus fasciculation and elongation protein zeta 1 (zygin I) (Fez1), mRNA.	6988153	1.92407	0.089711	7.54884	7.73231	7.86043	8.31964	5.17513	4.59395	8.05464
Dner	NM_152915	RefSeq	Mus musculus delta/notch-like EGF-related receptor (Dner), mRNA.	6760292	1.92317	0.0618155	7.94123	9.548	8.67042	9.09476	6.22828	5.9066	8.53642
Sox10	BC025171	GenBank	Mus musculus SRY-box containing gene 10, mRNA (cDNA clone MGC:36299 IMAGE:4912940), complete cds.	6837090	1.91216	0.138666	9.13028	8.88765	9.66071	8.44581	5.90732	5.83499	9.61453
C230030N03Rik	AK082264	GenBank HTC	Mus musculus 0 day neonate cerebellum cDNA, RIKEN full-length enriched library, clone:C230030N03 product:hypothetical protein, full insert sequence.	6748551	1.90958	0.0485088	7.26654	6.48992	7.29046	7.45346	4.52491	4.26363	6.858
Enpp6	NM_177304	RefSeq	Mus musculus ectonucleotide pyrophosphatase/phosphodiesterase 6 (Enpp6), mRNA.	6975930	1.90533	0.143889	6.30175	7.15059	7.72157	8.95145	4.48416	4.66204	7.73183
Met	NM_008591	RefSeq	Mus musculus met proto-oncogene (Met), mRNA.	6944380	1.90376	0.400548	6.75473	11.3455	5.67347	4.69261	3.79752	3.93882	7.90215
A730017C20Rik	BC075669	GenBank	Mus musculus RIKEN cDNA A730017C20 gene, mRNA (cDNA clone MGC:100035 IMAGE:30550997), complete cds.	6861278	1.90246	0.0876758	5.7443	8.13061	6.90226	8.26946	4.45634	4.94819	6.67306
B3gat2	NM_172124	RefSeq	Mus musculus beta-1,3-glucuronyltransferase 2 (glucuronosyltransferase S) (B3gat2), mRNA.	6748174	1.90041	0.0892392	7.29533	7.20173	8.22775	7.37694	4.76544	4.44114	7.66852
Nrxn1	NM_020252	RefSeq	Mus musculus neurexin I (Nrxn1), mRNA.	6858134	1.88971	0.0754577	7.61752	8.97594	8.74338	8.4138	5.98801	5.31339	8.34244
Nkx2-2	NM_001077632	RefSeq	Mus musculus NK2 transcription factor related, locus 2 (Drosophila) (Nkx2-2), transcript variant 2, mRNA.	6891818	1.88807	0.094992	7.63275	7.01533	7.42641	7.9927	4.5782	4.56059	7.7474
Ntsr2	NM_008747	RefSeq	Mus musculus neurotensin receptor 2 (Ntsr2), mRNA.	6793639	1.8845	0.00486369	8.29704	9.27507	9.71497	8.70898	6.95364	6.95608	7.43383
Inpp5f	NM_178641	RefSeq	Mus musculus inositol polyphosphate-5-phosphatase F (Inpp5f), mRNA.	6964428	1.87894	0.00196287	7.20712	7.7346	7.27837	7.47232	5.03998	5.39901	6.1935
Ednrb	NM_007904	RefSeq	Mus musculus endothelin receptor type B (Ednrb), mRNA.	6827159	1.87681	0.195519	8.94252	9.63441	9.77227	8.57635	6.2629	5.5788	10.222
Ampd3	NM_009667	RefSeq	Mus musculus AMP deaminase 3 (Ampd3), mRNA.	6963456	1.87393	0.0941581	10.2915	8.53283	11.0048	8.46426	6.92728	7.27764	8.89335
Qk	NM_021881	RefSeq	Mus musculus quaking (Qk), mRNA.	6853661	1.87241	0.0602419	11.2659	11.2342	11.5125	11.4621	8.64039	8.51323	11.3351
Pde4b	NM_019840	RefSeq	Mus musculus phosphodiesterase 4B, cAMP specific (Pde4b), mRNA.	6915856	1.87235	0.100838	9.21055	8.36998	8.54502	8.18054	4.98609	6.46356	8.66287
Ptprd	NM_011211	RefSeq	Mus musculus protein tyrosine phosphatase, receptor type, D (Ptprd), transcript variant b, mRNA.	6922672	1.86725	0.0440996	7.86853	9.19724	9.20125	8.70104	6.66286	5.7709	8.19053
Akap6	NM_198111	RefSeq	Mus musculus A kinase (PRKA) anchor protein 6 (Akap6), mRNA.	6795078	1.85106	0.0716	7.71631	8.1454	8.6174	8.13076	5.37831	5.3544	8.17151
Mobp	NM_001039364	RefSeq	Mus musculus myelin-associated oligodendrocytic basic protein (Mobp), transcript variant 2, mRNA.	6992925	1.85078	0.00475375	6.83747	7.25266	7.83804	6.66256	5.56395	5.57083	4.75592
Vsnl1	NM_012038	RefSeq	Mus musculus visinin-like 1 (Vsnl1), mRNA.	6798951	1.84893	0.207526	5.27014	9.51916	5.85006	8.80871	5.09889	5.31545	6.12493
Gatm	NM_025961	RefSeq	Mus musculus glycine amidinotransferase (L-arginine:glycine amidinotransferase) (Gatm), nuclear gene encoding mitochondrial protein, mRNA.	6890448	1.84021	0.0921541	9.4387	9.34021	9.19963	9.07899	6.16057	6.5992	9.51275
Nsg2	NM_008741	RefSeq	Mus musculus neuron specific gene family member 2 (Nsg2), mRNA.	6779827	1.83689	0.0637308	7.56048	8.611	8.26374	9.16891	6.12286	5.46463	8.10495
2610017I09Rik	AK048630	GenBank HTC	Mus musculus 16 days embryo head cDNA, RIKEN full-length enriched library, clone:C130090G24 product:unclassifiable, full insert sequence.	6758223	1.82967	0.110834	6.72049	6.99051	7.36191	7.87099	4.40082	4.26508	7.55301
Mid1	NM_183151	RefSeq	Mus musculus midline 1 (Mid1), transcript variant 2, mRNA.	7015255	1.82608	0.0248928	10.0354	8.90235	10.4506	10.4089	8.93287	8.10572	7.33117
Rnf182	NM_183204	RefSeq	Mus musculus ring finger protein 182 (Rnf182), mRNA.	6806636	1.82172	0.0322678	7.60258	7.92475	7.74232	7.79187	5.14058	5.27957	7.41082
Sh3gl3	NM_017400	RefSeq	Mus musculus SH3-domain GRB2-like 3 (Sh3gl3), mRNA.	6962107	1.81965	0.0217648	7.60147	7.59552	8.0551	8.15852	5.64692	5.19211	7.25999
Tagln3	NM_019754	RefSeq	Mus musculus transgelin 3 (Tagln3), mRNA.	6846000	1.817	0.057156	8.59527	9.43653	8.74608	9.64765	6.49091	6.47972	8.89752
Pcdh15	NM_023115	RefSeq	Mus musculus protocadherin 15 (Pcdh15), mRNA.	6768827	1.81474	0.194705	9.19989	9.38885	9.94518	9.33897	8.53602	4.85541	9.569
Chl1	NM_007697	RefSeq	Mus musculus cell adhesion molecule with homology to L1CAM (Chl1), mRNA.	6948759	1.81345	0.302135	9.73222	7.88376	4.7612	7.12311	4.47595	4.25607	7.95285
C1ql1	NM_011795	RefSeq	Mus musculus complement component 1, q subcomponent-like 1 (C1ql1), mRNA.	6791645	1.81192	0.0663665	9.32082	9.7185	9.75576	9.48749	6.95793	6.73589	9.58235
B3gnt5	NM_054052	RefSeq	Mus musculus UDP-GlcNAc:betaGal beta-1,3-N-acetylglucosaminyltransferase 5 (B3gnt5), mRNA.	6839897	1.80953	0.16074	8.17406	6.7568	7.81739	8.15654	4.30751	5.11738	8.32511
Gabrb2	NM_008070	RefSeq	Mus musculus gamma-aminobutyric acid (GABA-A) receptor, subunit beta 2 (Gabrb2), mRNA.	6780332	1.80856	0.0549006	4.60801	6.85111	5.13975	5.27534	3.49498	2.82883	4.65617
Spon1	NM_145584	RefSeq	Mus musculus spondin 1, (f-spondin) extracellular matrix protein (Spon1), mRNA.	6963590	1.80815	0.0133822	8.74312	8.61932	8.21296	8.22333	5.97561	6.22875	7.72025
Phldb1	NM_153537	RefSeq	Mus musculus pleckstrin homology-like domain, family B, member 1 (Phldb1), mRNA.	6995120	1.8068	0.0864625	9.16512	8.95872	8.74653	8.95219	6.1685	6.11564	9.1624
Thy1	NM_009382	RefSeq	Mus musculus thymus cell antigen 1, theta (Thy1), mRNA.	6988603	1.79834	0.00187608	7.42771	8.06283	6.91929	7.82672	5.67642	5.72269	5.8833
Ptn	NM_008973	RefSeq	Mus musculus pleiotrophin (Ptn), mRNA.	6952750	1.79822	0.142983	6.91599	7.02973	6.72606	6.7959	4.03419	3.64532	7.52659
Nol4	NM_199024	RefSeq	Mus musculus nucleolar protein 4 (Nol4), mRNA.	6863857	1.79612	0.0525008	6.10822	6.93837	7.38718	7.95286	4.75711	4.55838	6.58613
Dcc	NM_007831	RefSeq	Mus musculus deleted in colorectal carcinoma (Dcc), mRNA.	6866545	1.79136	0.130256	5.28278	7.03248	7.29767	8.68301	4.80921	4.46562	6.57304
Dbc1	NM_019967	RefSeq	Mus musculus deleted in bladder cancer 1 (human) (Dbc1), mRNA.	6922471	1.78498	0.153893	7.74979	9.41609	8.14937	7.68544	5.30246	5.3561	8.73702
Samd5	NM_177271	RefSeq	Mus musculus sterile alpha motif domain containing 5 (Samd5), mRNA.	6772050	1.78054	0.0129415	6.62746	6.18357	7.01905	7.63848	4.78637	4.67645	5.79699
LOC100044927 // Tnfaip6	ENSMUST00000065927	ENSEMBL Transcript	Tumor necrosis factor-inducible gene 6 protein precursor gene:ENSMUSG00000053475	6877077	1.78043	0.29908	7.93816	8.51319	7.39753	5.95855	4.19531	3.82203	8.99693
Slc7a14	NM_172861	RefSeq	Mus musculus solute carrier family 7 (cationic amino acid transporter, y+ system), member 14 (Slc7a14), mRNA.	6903983	1.78003	0.0117439	6.07571	7.46467	7.03476	6.90534	4.96125	4.53231	5.77671
Elmo1	NM_080288	RefSeq	Mus musculus engulfment and cell motility 1, ced-12 homolog (C. elegans) (Elmo1), transcript variant 1, mRNA.	6805158	1.77355	0.0593808	7.68487	7.94835	8.10308	8.98809	5.64298	5.62122	7.95845
Prox1	NM_008937	RefSeq	Mus musculus prospero-related homeobox 1 (Prox1), mRNA.	6765166	1.76486	0.0526917	7.35967	6.85051	7.17316	7.27772	4.24506	4.97124	6.98492
Pfkfb3	NM_133232	RefSeq	Mus musculus 6-phosphofructo-2-kinase/fructose-2,6-biphosphatase 3 (Pfkfb3), mRNA.	6884709	1.76237	0.113425	9.678	7.77326	9.25786	8.92901	6.16374	6.26163	9.01611
Cadm4	NM_153112	RefSeq	Mus musculus cell adhesion molecule 4 (Cadm4), mRNA.	6959127	1.75734	0.101111	9.52642	9.43992	9.11229	9.29289	6.56645	6.5268	9.66336
A530088I07Rik	NM_175437	RefSeq	Mus musculus RIKEN cDNA A530088I07 gene (A530088I07Rik), mRNA.	6929109	1.7542	0.199453	9.03379	7.14868	7.20084	7.46954	4.75974	4.61802	8.49929
Lrp1b	NM_053011	RefSeq	Mus musculus low density lipoprotein-related protein 1B (deleted in tumors) (Lrp1b), mRNA.	6886244	1.75268	0.0949007	7.15184	7.57833	7.0204	6.46239	4.41991	4.25272	7.22905
A2bp1	NM_021477	RefSeq	Mus musculus ataxin 2 binding protein 1 (A2bp1), transcript variant 2, mRNA.	6839135	1.74728	0.0789214	6.57529	8.95951	6.59239	7.38002	5.14506	5.07068	6.67283
St8sia1	NM_011374	RefSeq	Mus musculus ST8 alpha-N-acetyl-neuraminide alpha-2,8-sialyltransferase 1 (St8sia1), mRNA.	6958071	1.74647	0.134918	6.93318	6.9972	6.47374	7.5016	4.48446	3.74901	7.4564
5330416C01Rik	ENSMUST00000068247	ENSEMBL Transcript	Adult male pituitary gland cDNA, RIKEN full-length enriched library, clone:5330416C01 product:hypothetical protein, full insert sequence gene:ENSMUSG00000054944	6815373	1.7434	0.0128983	6.49278	5.47715	5.86549	4.66596	3.69283	4.07078	3.88222
Dpp10	NM_199021	RefSeq	Mus musculus dipeptidylpeptidase 10 (Dpp10), mRNA.	6761825	1.74302	0.129141	5.56038	6.73863	5.91551	6.52628	3.57999	3.15585	6.59071
Spock2	NM_052994	RefSeq	Mus musculus sparc/osteonectin, cwcv and kazal-like domains proteoglycan 2 (Spock2), mRNA.	6768151	1.74252	0.0515026	7.62667	9.35109	9.35772	8.5677	6.74493	6.12629	8.0786
Epha5	NM_007937	RefSeq	Mus musculus Eph receptor A5 (Epha5), mRNA.	6939604	1.73953	0.0209241	6.60371	8.11811	7.65343	8.14968	5.39654	5.68212	6.59645
Pak3	NM_008778	RefSeq	Mus musculus p21 (CDKN1A)-activated kinase 3 (Pak3), mRNA.	7014268	1.73693	0.0735069	6.38534	6.0295	7.14421	7.46393	4.34829	4.1133	6.59485
Elfn1	NM_175522	RefSeq	Mus musculus leucine rich repeat and fibronectin type III, extracellular 1 (Elfn1), mRNA.	6935235	1.73579	0.10094	8.98395	6.90932	6.43584	7.86837	5.2843	5.03484	7.12158
Fa2h	NM_178086	RefSeq	Mus musculus fatty acid 2-hydroxylase (Fa2h), mRNA.	6985363	1.73507	0.0618688	6.65618	7.24722	7.85582	7.37131	4.59125	4.93252	7.1189
Parp8	NM_001081009	RefSeq	Mus musculus poly (ADP-ribose) polymerase family, member 8 (Parp8), mRNA.	6816317	1.7265	0.140704	9.28143	8.75655	9.02341	8.30698	5.59065	6.4042	9.35193
Chst11	NM_021439	RefSeq	Mus musculus carbohydrate sulfotransferase 11 (Chst11), mRNA.	6769366	1.72528	0.151441	8.39501	9.1342	9.12037	7.47682	5.38461	6.096	8.93837
Gng12	NM_025278	RefSeq	Mus musculus guanine nucleotide binding protein (G protein), gamma 12 (Gng12), mRNA.	6946785	1.72269	0.102822	9.82985	9.64264	9.67508	9.46331	6.7905	7.01879	9.9808
Cd9	NM_007657	RefSeq	Mus musculus CD9 antigen (Cd9), mRNA.	6957185	1.72114	0.122148	11.1003	10.7038	10.6543	9.90459	7.53657	8.13332	10.9389
Slc6a1	NM_178703	RefSeq	Mus musculus solute carrier family 6 (neurotransmitter transporter, GABA), member 1 (Slc6a1), mRNA.	6949153	1.72027	0.12728	9.42284	9.8822	9.52778	9.18401	6.84509	6.51762	9.98911
Cdh10	NM_009865	RefSeq	Mus musculus cadherin 10 (Cdh10), mRNA.	6829068	1.71833	0.230073	6.25386	6.94328	7.49859	5.61452	3.50725	3.43754	7.6329
Gria1	NM_008165	RefSeq	Mus musculus glutamate receptor, ionotropic, AMPA1 (alpha 1) (Gria1), transcript variant 2, mRNA.	6781201	1.71051	0.167808	5.60158	9.39162	5.94206	6.89149	5.87963	4.57852	5.28038
Ermn	NM_029972	RefSeq	Mus musculus ermin, ERM-like protein (Ermn), mRNA.	6886947	1.71014	0.0553848	3.73858	4.79908	6.03689	3.75928	2.52825	2.64386	3.44786
Capn5	NM_007602	RefSeq	Mus musculus calpain 5 (Capn5), mRNA.	6969640	1.70512	0.00254367	8.27543	8.37156	8.30148	8.45393	6.31252	6.25777	7.36616
S100a6	NM_011313	RefSeq	Mus musculus S100 calcium binding protein A6 (calcyclin) (S100a6), mRNA.	6899374	1.70241	0.0386714	8.47425	6.54055	8.00973	6.56469	5.32109	5.75741	6.0062
Mro	NM_027741	RefSeq	Mus musculus Maestro (Mro), mRNA.	6862062	1.70215	0.072077	5.94187	6.36139	6.74229	6.57784	4.08451	3.62273	6.40387
Scg5	NM_009162	RefSeq	Mus musculus secretogranin V (Scg5), mRNA.	6889893	1.70164	0.128009	7.08104	8.11388	8.39058	8.35864	5.90748	4.7233	8.22242
Pcdh7	NM_018764	RefSeq	Mus musculus protocadherin 7 (Pcdh7), transcript variant 2, mRNA.	6931001	1.69982	0.181234	9.26824	8.935	8.70667	9.24237	6.09315	5.99435	9.92726
Slc1a4	NM_018861	RefSeq	Mus musculus solute carrier family 1 (glutamate/neutral amino acid transporter), member 4 (Slc1a4), mRNA.	6786473	1.69821	0.101871	8.96073	9.11683	9.08545	9.21645	6.70025	6.09928	9.39042
Wasf1	NM_031877	RefSeq	Mus musculus WASP family 1 (Wasf1), mRNA.	6767354	1.69809	0.0189789	7.6471	8.54843	8.91213	8.8211	6.44817	6.26254	7.64159
Acss1	NM_080575	RefSeq	Mus musculus acyl-CoA synthetase short-chain family member 1 (Acss1), nuclear gene encoding mitochondrial protein, mRNA.	6892032	1.69567	0.0956182	7.37678	7.27007	8.00631	8.29258	5.24385	4.99325	7.8852
Rbm9	NM_053104	RefSeq	Mus musculus RNA binding motif protein 9 (Rbm9), transcript variant 1, mRNA.	6836888	1.69483	0.0603327	8.12479	8.25396	8.47834	8.83412	5.66584	6.20255	8.31555
Kcnk10	NM_029911	RefSeq	Mus musculus potassium channel, subfamily K, member 10 (Kcnk10), mRNA.	6803020	1.69446	0.116783	7.14149	7.11191	7.463	7.77567	4.53395	4.73357	7.76817
Ptpro	NM_011216	RefSeq	Mus musculus protein tyrosine phosphatase, receptor type, O (Ptpro), mRNA.	6950539	1.69338	0.126739	7.1181	7.10641	7.44006	8.01846	4.7455	4.58371	7.85292
Nudt10	NM_001031664	RefSeq	Mus musculus nudix (nucleoside diphosphate linked moiety X)-type motif 10 (Nudt10), mRNA.	7015339	1.69161	0.0459635	8.27283	8.26131	8.19198	9.33224	6.01489	6.32042	8.13363
Stmn4	NM_019675	RefSeq	Mus musculus stathmin-like 4 (Stmn4), mRNA.	6819907	1.6899	0.00914324	7.2415	6.79282	7.82282	7.82995	5.47686	5.31782	6.40094
Crmp1	NM_007765	RefSeq	Mus musculus collapsin response mediator protein 1 (Crmp1), mRNA.	6930022	1.68917	0.0384966	7.89725	8.11964	8.42066	9.56715	6.32918	6.29786	7.80896
Nes	NM_016701	RefSeq	Mus musculus nestin (Nes), mRNA.	6899039	1.68756	0.0966247	7.89181	5.2125	7.31928	7.29393	4.55269	4.88532	6.28746
Ntrk3	NM_008746	RefSeq	Mus musculus neurotrophic tyrosine kinase, receptor, type 3 (Ntrk3), transcript variant 1, mRNA.	6968643	1.68589	0.0531108	7.90981	8.31659	7.64227	7.05158	5.45347	5.22924	7.44982
Opalin	NM_153520	RefSeq	Mus musculus transmembrane protein 10 (Tmem10), mRNA.	6873127	1.68435	0.224235	8.30223	4.42363	5.93723	5.63308	3.5394	3.46145	6.16822
Cav1	NM_007616	RefSeq	Mus musculus caveolin, caveolae protein 1 (Cav1), mRNA.	6944372	1.68263	0.196639	9.0014	6.53001	8.11468	6.26896	4.4936	5.1604	7.73441
AI593442	NM_178906	RefSeq	Mus musculus expressed sequence AI593442 (AI593442), transcript variant 2, mRNA.	6995661	1.68117	0.0177833	6.17775	7.79425	6.39933	7.09183	4.98124	4.87289	5.6997
Gng3	NM_010316	RefSeq	Mus musculus guanine nucleotide binding protein (G protein), gamma 3 (Gng3), mRNA.	6871386	1.68039	0.141076	5.94096	8.40167	5.70168	8.61586	5.1042	5.20602	6.14375
Faim2	NM_028224	RefSeq	Mus musculus Fas apoptotic inhibitory molecule 2 (Faim2), transcript variant 1, mRNA.	6838460	1.67812	0.166927	5.65597	9.38668	7.08382	7.77927	5.25378	5.18047	6.96069
Mt2	NM_008630	RefSeq	Mus musculus metallothionein 2 (Mt2), mRNA.	6978290	1.67755	0.0878066	10.6428	9.2161	10.5765	8.97349	7.54627	7.37939	9.59838
Itpr2	NM_019923	RefSeq	Mus musculus inositol 1,4,5-triphosphate receptor 2 (Itpr2), transcript variant 1, mRNA.	6958269	1.67596	0.0919087	8.44529	8.74673	8.73391	8.16675	5.72868	6.09236	8.72057
Dscam	NM_031174	RefSeq	Mus musculus Down syndrome cell adhesion molecule (Dscam), mRNA.	6848179	1.67575	0.101666	8.50337	9.41001	8.50495	8.4386	5.48663	6.8806	8.74823
Notch1	NM_008714	RefSeq	Mus musculus Notch gene homolog 1 (Drosophila) (Notch1), mRNA.	6885488	1.67272	0.0980544	10.3409	9.14043	10.0652	9.85359	7.14522	7.38403	10.0027
Cpe	NM_013494	RefSeq	Mus musculus carboxypeptidase E (Cpe), mRNA.	6982918	1.67103	0.00832966	9.43882	10.5896	10.3032	9.91997	8.08046	8.07129	9.02381
Nov	NM_010930	RefSeq	Mus musculus nephroblastoma overexpressed gene (Nov), mRNA.	6830481	1.66761	0.154317	9.38407	6.29682	6.37126	5.87205	4.7651	5.29045	5.88479
Rcan2	NM_030598	RefSeq	Mus musculus regulator of calcineurin 2 (Rcan2), transcript variant 2, mRNA.	6850540	1.6585	0.00332783	8.46532	8.25962	8.45146	7.68626	6.68981	6.02767	6.95402
Apba2	NM_007461	RefSeq	Mus musculus amyloid beta (A4) precursor protein-binding, family A, member 2 (Apba2), mRNA.	6961110	1.65205	0.061114	8.44827	8.17732	8.32766	8.28542	5.82413	5.85797	8.29075
Adarb2	NM_052977	RefSeq	Mus musculus adenosine deaminase, RNA-specific, B2 (Adarb2), mRNA.	6804670	1.64903	0.0629907	5.02158	6.53042	6.36606	7.62102	4.58908	4.23168	5.38645
Lsamp	NM_175548	RefSeq	Mus musculus limbic system-associated membrane protein (Lsamp), mRNA.	6840923	1.64787	0.112074	7.7069	7.78534	7.61367	7.59737	5.24593	4.78574	8.05218
Dtna	NM_207650	RefSeq	Mus musculus dystrobrevin alpha (Dtna), transcript variant 1, mRNA.	6859406	1.64559	0.0402359	7.8353	7.98529	7.53265	7.93345	5.62707	5.33465	7.56654
Aqp4	NM_009700	RefSeq	Mus musculus aquaporin 4 (Aqp4), mRNA.	6863605	1.6453	0.0958534	8.83023	9.44201	9.14805	10.0572	8.04433	6.05422	9.07369
Aldh1l1	NM_027406	RefSeq	Mus musculus aldehyde dehydrogenase 1 family, member L1 (Aldh1l1), mRNA.	6947936	1.64376	0.0266262	8.1195	7.52872	6.45685	6.50695	5.30096	5.1915	6.03527
2310046A06Rik	BC089626	GenBank	Mus musculus RIKEN cDNA 2310046A06 gene, mRNA (cDNA clone MGC:107700 IMAGE:6757304), complete cds.	6997037	1.64095	0.104021	7.46753	7.89438	5.57379	5.1098	4.53667	5.14906	4.92553
Tcf4	NM_013685	RefSeq	Mus musculus transcription factor 4 (Tcf4), transcript variant 1, mRNA.	6861850	1.63648	0.0549575	9.68645	9.78388	9.69632	10.7091	7.45712	7.81939	9.72087
Asb4	NM_023048	RefSeq	Mus musculus ankyrin repeat and SOCS box-containing protein 4 (Asb4), mRNA.	6943873	1.63605	0.158476	6.28965	8.73313	6.53294	6.86089	4.43952	4.74354	7.22123
Sgtb	NM_144838	RefSeq	Mus musculus small glutamine-rich tetratricopeptide repeat (TPR)-containing, beta (Sgtb), mRNA.	6809806	1.63514	0.0415774	7.01991	7.21029	6.85208	6.35707	4.97095	4.21344	6.48971
Itga9	NM_133721	RefSeq	Mus musculus integrin alpha 9 (Itga9), transcript variant 1, mRNA.	6992855	1.63504	0.0683911	7.91559	9.08353	8.23662	9.09763	6.03915	6.41514	8.39062
Rasgrp1	NM_011246	RefSeq	Mus musculus RAS guanyl releasing protein 1 (Rasgrp1), mRNA.	6890068	1.63431	0.214795	5.97376	9.83137	6.39042	5.84284	4.94042	5.21365	5.97181
Grb14	NM_016719	RefSeq	Mus musculus growth factor receptor bound protein 14 (Grb14), mRNA.	6887282	1.63367	0.08524	6.80288	7.88819	8.17325	6.20986	4.92634	5.06753	6.91076
Tnfrsf21	NM_178589	RefSeq	Mus musculus tumor necrosis factor receptor superfamily, member 21 (Tnfrsf21), mRNA.	6850502	1.6321	0.0875508	9.00479	8.80027	8.58036	8.88728	6.37592	6.17673	9.00556
Pde10a	NM_011866	RefSeq	Mus musculus phosphodiesterase 10A (Pde10a), mRNA.	6848594	1.63175	0.0484825	6.83473	7.05248	7.60141	7.61942	5.06058	4.84098	7.03423
Traf4	NM_009423	RefSeq	Mus musculus Tnf receptor associated factor 4 (Traf4), mRNA.	6789939	1.62989	0.0999075	9.12973	9.92386	9.10921	9.62949	6.96213	6.82684	9.66556
Asphd2	NM_028386	RefSeq	Mus musculus aspartate beta-hydroxylase domain containing 2 (Asphd2), mRNA.	6941128	1.62421	0.105631	7.73577	7.78945	6.41267	7.79257	4.98919	4.91074	7.52529
6430550H21Rik	BC062956	GenBank	Mus musculus RIKEN cDNA 6430550H21 gene, mRNA (cDNA clone MGC:86163 IMAGE:30550174), complete cds.	7016409	1.62041	0.0466685	6.68737	7.25487	7.66719	6.70737	4.94912	4.6644	6.76285
Meis2	NM_010825	RefSeq	Mus musculus Meis homeobox 2 (Meis2), mRNA.	6889978	1.61541	0.122852	7.35793	6.73783	8.67185	7.94269	6.2226	4.49506	7.46884
Stx1b	NM_024414	RefSeq	Mus musculus syntaxin 1B (Stx1b), mRNA.	6971403	1.6122	0.00184189	6.95973	7.84101	7.33515	7.49191	5.84291	5.44361	6.09774
Mmd2	NM_175217	RefSeq	Mus musculus monocyte to macrophage differentiation-associated 2 (Mmd2), mRNA.	6942841	1.60833	0.0596008	9.52909	9.43743	9.44255	9.48443	7.2677	6.89418	9.43325
Arl8a	NM_026823	RefSeq	Mus musculus ADP-ribosylation factor-like 8A (Arl8a), mRNA.	6753338	1.60794	0.0713656	10.149	9.84122	9.75517	10.0175	7.55008	7.45071	9.99758
Sox4	NM_009238	RefSeq	Mus musculus SRY-box containing gene 4 (Sox4), mRNA.	6811977	1.60783	0.0614245	9.29788	8.64771	10.0609	10.0988	7.59184	7.02328	9.14034
Aldh1l2	NM_153543	RefSeq	Mus musculus aldehyde dehydrogenase 1 family, member L2 (Aldh1l2), mRNA.	6775561	1.60293	0.180636	8.48759	8.00045	8.45213	7.91371	5.02945	5.80588	8.99629
Grin2b	NM_008171	RefSeq	Mus musculus glutamate receptor, ionotropic, NMDA2B (epsilon 2) (Grin2b), mRNA.	6957715	1.60069	0.135383	4.80771	8.42098	6.04139	6.55638	4.64667	4.7215	5.19959
Kcnip3	NM_019789	RefSeq	Mus musculus Kv channel interacting protein 3, calsenilin (Kcnip3), transcript variant 1, mRNA.	6890699	1.59952	0.0910788	7.96407	9.56837	8.07338	8.3448	6.11424	6.1581	8.39208
Ctxn1	NM_183315	RefSeq	Mus musculus cortexin 1 (Ctxn1), mRNA.	6980122	1.5942	0.0233164	8.53716	9.29718	9.06954	8.80771	6.97087	6.62839	8.40183
Neurod6	NM_009717	RefSeq	Mus musculus neurogenic differentiation 6 (Neurod6), mRNA.	6953866	1.59228	0.19076	3.06389	6.91148	3.65474	5.5926	3.17871	3.02728	3.43419
Zeb2	NM_015753	RefSeq	Mus musculus zinc finger E-box binding homeobox 2 (Zeb2), transcript variant 2, mRNA.	6886356	1.59166	0.0697478	10.6944	10.2377	10.6293	10.4903	8.00855	8.20897	10.5463
Nxph1	NM_008751	RefSeq	Mus musculus neurexophilin 1 (Nxph1), mRNA.	6944039	1.58805	0.0480917	6.76105	7.7564	7.48686	7.74881	5.00119	5.42296	7.12654
Gabbr1	NM_019439	RefSeq	Mus musculus gamma-aminobutyric acid (GABA-B) receptor, 1 (Gabbr1), mRNA.	6850271	1.57864	0.0371418	7.75599	9.08501	8.51834	8.8665	7.53533	5.9233	7.47482
Uchl1	NM_011670	RefSeq	Mus musculus ubiquitin carboxy-terminal hydrolase L1 (Uchl1), mRNA.	6931355	1.57657	0.141358	9.67967	9.31081	9.55016	10.2078	6.66527	7.52381	10.1425
Kcna2	NM_008417	RefSeq	Mus musculus potassium voltage-gated channel, shaker-related subfamily, member 2 (Kcna2), mRNA.	6900287	1.57626	0.0415616	8.46645	8.07704	7.87582	8.45917	6.27206	5.73222	7.92578
Uhrf1bp1l	NM_029166	RefSeq	Mus musculus UHRF1 (ICBP90) binding protein 1-like (Uhrf1bp1l), mRNA.	6769735	1.57437	0.0813292	7.28474	6.78194	7.34207	6.62565	4.68428	4.53445	7.08396
BC060632	BC060632	GenBank	Mus musculus cDNA sequence BC060632, mRNA (cDNA clone MGC:79213 IMAGE:6848397), complete cds.	6979098	1.57227	0.0711972	9.59374	9.26322	9.66319	8.80405	6.94132	7.02769	9.30733
Npas3	NM_013780	RefSeq	Mus musculus neuronal PAS domain protein 3 (Npas3), mRNA.	6795093	1.57013	0.184764	7.92453	7.33946	7.63231	7.02717	4.77032	4.67238	8.28952
Elovl6	NM_130450	RefSeq	Mus musculus ELOVL family member 6, elongation of long chain fatty acids (yeast) (Elovl6), mRNA.	6901316	1.56795	0.093512	8.33717	7.92144	9.40621	8.92131	6.07496	6.54507	8.61573
B4galnt1	NM_008080	RefSeq	Mus musculus beta-1,4-N-acetyl-galactosaminyl transferase 1 (B4galnt1), mRNA.	6771546	1.56659	0.00612648	6.82842	7.38934	7.66663	7.4474	5.43983	5.44221	6.41702
6330403K07Rik	NM_134022	RefSeq	Mus musculus RIKEN cDNA 6330403K07 gene (6330403K07Rik), mRNA.	6789483	1.56561	0.0856387	6.97268	7.9945	8.25698	8.31855	6.1161	5.12449	7.71963
Gabra2	NM_008066	RefSeq	Mus musculus gamma-aminobutyric acid (GABA-A) receptor, subunit alpha 2 (Gabra2), mRNA.	6939005	1.56252	0.129286	6.94382	7.55109	6.40957	7.09945	4.51695	4.41338	7.38507
Sult4a1	NM_013873	RefSeq	Mus musculus sulfotransferase family 4A, member 1 (Sult4a1), mRNA.	6837470	1.56017	0.010922	6.28503	7.5507	7.21833	7.60238	5.40975	5.41137	5.99071
Tmem16d	NM_178773	RefSeq	Mus musculus transmembrane protein 16D (eight membrane-spanning domains) (Tmem16d), mRNA.	6775876	1.55859	0.100842	6.09848	5.53016	7.38825	5.68824	4.10103	3.72915	6.02289
AK129302	NM_001003916	RefSeq	Mus musculus cDNA sequence AK129302 (AK129302), mRNA.	7018297	1.55593	0.0569411	8.37107	8.24275	9.32752	9.35521	7.15238	6.24939	8.40286
Dlgap1	NM_177639	RefSeq	Mus musculus discs, large (Drosophila) homolog-associated protein 1 (Dlgap1), mRNA.	6851927	1.55588	0.114963	7.3567	8.68647	7.59806	7.22466	5.42565	5.19114	7.86498
Scn1a	NM_018733	RefSeq	Mus musculus sodium channel, voltage-gated, type I, alpha (Scn1a), mRNA.	6887327	1.55518	0.219637	5.4773	6.31733	6.21972	5.9924	3.36816	2.94005	7.03132
S100a1	NM_011309	RefSeq	Mus musculus S100 calcium binding protein A1 (S100a1), mRNA.	6906903	1.55268	0.0857176	9.63344	9.09161	9.04163	8.77489	6.60991	6.903	9.23522
Npl	NM_028749	RefSeq	Mus musculus N-acetylneuraminate pyruvate lyase (Npl), mRNA.	6763146	1.55262	0.0767009	9.26341	8.22047	8.34146	9.09148	5.85948	7.22359	8.44668
Sgip1	NM_144906	RefSeq	Mus musculus SH3-domain GRB2-like (endophilin) interacting protein 1 (Sgip1), mRNA.	6915871	1.55103	0.0462903	8.17786	8.23029	8.23835	8.15692	6.18995	5.72882	8.03071
Rnf180	NM_027934	RefSeq	Mus musculus ring finger protein 180 (Rnf180), mRNA.	6815749	1.55038	0.162125	9.1285	8.92009	9.2865	7.66144	6.19534	6.19817	9.20275
Gpr149	NM_177346	RefSeq	Mus musculus G protein-coupled receptor 149 (Gpr149), mRNA.	6905530	1.54647	0.140077	5.32397	6.64935	5.34743	8.14653	4.08391	4.69492	5.68222
Dpy19l3	NM_178704	RefSeq	Mus musculus dpy-19-like 3 (C. elegans) (Dpy19l3), mRNA.	6966498	1.54144	0.105335	7.45297	7.95412	7.57203	7.34911	5.61075	4.71639	7.7947
Aff2	NM_008032	RefSeq	Mus musculus AF4/FMR2 family, member 2 (Aff2), mRNA.	7011776	1.53166	0.0607518	5.99959	6.3155	7.29046	7.53754	4.70254	4.71063	6.34917
Grm3	NM_181850	RefSeq	Mus musculus glutamate receptor, metabotropic 3 (Grm3), mRNA.	6936140	1.53103	0.0324917	6.62838	6.32068	6.28436	7.15609	4.5167	4.50644	6.17592
Accn2	NM_009597	RefSeq	Mus musculus amiloride-sensitive cation channel 2, neuronal (Accn2), mRNA.	6833183	1.53059	0.104497	7.01461	8.03095	7.49646	8.7589	5.40569	5.67745	7.80077
Csmd1	NM_053171	RefSeq	Mus musculus CUB and Sushi multiple domains 1 (Csmd1), mRNA.	6980748	1.53052	0.0862793	8.54614	7.38059	6.29935	6.54573	5.17988	5.20095	6.60649
Scn3a	NM_018732	RefSeq	Mus musculus sodium channel, voltage-gated, type III, alpha (Scn3a), mRNA.	6887324	1.53047	0.0888135	6.44768	7.2179	6.62422	6.76358	4.86065	4.0077	6.83027
D12Ertd553e	BC052465	GenBank	Mus musculus DNA segment, Chr 12, ERATO Doi 553, expressed, mRNA (cDNA clone MGC:63391 IMAGE:6834768), complete cds.	6793416	1.53013	0.0671345	8.36164	9.04194	8.39018	8.07283	5.89954	6.5668	8.3432
Lmo3	NM_207222	RefSeq	Mus musculus LIM domain only 3 (Lmo3), mRNA.	6957844	1.52586	0.0466135	7.62868	8.30478	8.08329	8.46357	5.74399	6.17995	7.85869
Cacnb4	NM_001037099	RefSeq	Mus musculus calcium channel, voltage-dependent, beta 4 subunit (Cacnb4), transcript variant 1, mRNA.	6886732	1.52432	0.0625783	6.12481	7.57249	6.45241	6.57822	4.70901	4.37577	6.38823
Cd24a	NM_009846	RefSeq	Mus musculus CD24a antigen (Cd24a), mRNA.	6767537	1.52392	0.160239	8.8518	8.17858	10.5212	10.0502	8.20212	6.35416	9.07328
Arnt2	NM_007488	RefSeq	Mus musculus aryl hydrocarbon receptor nuclear translocator 2 (Arnt2), mRNA.	6969021	1.52209	0.0233935	8.50536	8.63029	8.91372	8.40952	6.99894	6.2027	8.07624
Slc41a2	NM_177388	RefSeq	Mus musculus solute carrier family 41, member 2 (Slc41a2), mRNA.	6775559	1.52124	0.126275	8.40812	7.82232	7.60592	6.59426	5.15164	5.35403	7.75359
Nebl	NM_028757	RefSeq	Mus musculus nebulette (Nebl), mRNA.	6884986	1.5174	0.119845	8.2579	8.21536	8.18482	7.13386	5.61002	5.4761	8.20564
Gas7	NM_001109657	RefSeq	Mus musculus growth arrest specific 7 (Gas7), transcript variant 2, mRNA.	6781885	1.51536	0.155621	9.28788	8.31988	7.08353	7.00624	5.53482	5.76477	7.92747
Pak1	NM_011035	RefSeq	Mus musculus p21 (CDKN1A)-activated kinase 1 (Pak1), mRNA.	6962779	1.51461	0.0378777	7.96438	7.76462	8.77199	8.26898	6.3822	5.87823	7.77322
Sh3bgrl	NM_019989	RefSeq	Mus musculus SH3-binding domain glutamic acid-rich protein like (Sh3bgrl), mRNA.	7013252	1.512	0.131269	7.9622	7.46388	8.68025	8.44809	5.64696	5.75381	8.47907
Bche	NM_009738	RefSeq	Mus musculus butyrylcholinesterase (Bche), mRNA.	6906056	1.51199	0.234251	6.98232	6.76231	8.45027	7.68778	4.55419	4.92728	8.39456
Prkg2	NM_008926	RefSeq	Mus musculus protein kinase, cGMP-dependent, type II (Prkg2), mRNA.	6940300	1.51076	0.225939	6.59678	6.14526	5.95891	7.10077	3.60985	3.75624	7.45291
Fstl5	NM_178673	RefSeq	Mus musculus follistatin-like 5 (Fstl5), mRNA.	6898502	1.5088	0.0457152	5.06772	5.39155	6.62322	6.03499	3.87426	3.72047	5.21699
Kcnip1	NM_027398	RefSeq	Mus musculus Kv channel-interacting protein 1 (Kcnip1), mRNA.	6787197	1.50823	0.0297646	4.79481	4.46945	5.79691	6.25884	3.83271	3.66708	3.96551
Itgam	NM_001082960	RefSeq	Mus musculus integrin alpha M (Itgam), transcript variant 1, mRNA.	6964380	1.50557	0.118626	8.42177	6.89795	7.53897	7.55763	5.13565	5.37095	7.78893
Slco1c1	NM_021471	RefSeq	Mus musculus solute carrier organic anion transporter family, member 1c1 (Slco1c1), mRNA.	6950725	1.4989	0.0917058	6.54195	6.61461	6.89114	7.19677	4.49912	4.45777	6.97976
2610109H07Rik	BC060239	GenBank	Mus musculus RIKEN cDNA 2610109H07 gene, mRNA (cDNA clone MGC:77973 IMAGE:6853328), complete cds.	6926877	1.49884	0.0406103	7.27955	6.4315	8.1402	8.32418	5.78064	5.87617	6.47826
Robo2	NM_175549	RefSeq	Mus musculus roundabout homolog 2 (Drosophila) (Robo2), mRNA.	6847090	1.49774	0.0616556	6.03126	7.7877	7.19621	6.50785	4.75577	5.00149	6.3918
1300014I06Rik	NM_025831	RefSeq	Mus musculus RIKEN cDNA 1300014I06 gene (1300014I06Rik), mRNA.	6812250	1.49619	0.125078	7.69116	7.55965	7.56638	7.1006	4.95588	5.10423	7.88965
Ankrd6	NM_001012450	RefSeq	Mus musculus ankyrin repeat domain 6 (Ankrd6), transcript variant 1, mRNA.	6920630	1.49433	0.0743816	8.46333	8.03358	7.93505	6.73185	5.83243	5.57796	7.47948
Ehd3	NM_020578	RefSeq	Mus musculus EH-domain containing 3 (Ehd3), mRNA.	6852181	1.48663	0.0153026	8.12131	9.08208	8.06833	8.91966	6.80422	6.6822	7.69723
Chst3	NM_016803	RefSeq	Mus musculus carbohydrate (chondroitin 6/keratan) sulfotransferase 3 (Chst3), mRNA.	6774295	1.48635	0.0848222	6.87902	6.51203	7.601	6.57	5.0305	4.33465	6.84735
Lgi2	NM_144945	RefSeq	Mus musculus leucine-rich repeat LGI family, member 2 (Lgi2), mRNA.	6938171	1.48335	0.0818834	7.65686	7.24238	6.09487	7.83486	5.43097	4.86224	6.87846
Lims2	NM_144862	RefSeq	Mus musculus LIM and senescent cell antigen like domains 2 (Lims2), mRNA.	6859790	1.47502	0.0219432	8.69687	8.81895	8.85447	9.01272	6.84636	6.83617	8.42967
Elmod1	NM_177769	RefSeq	Mus musculus ELMO domain containing 1 (Elmod1), mRNA.	6995736	1.47341	0.171551	4.29484	7.98747	5.61628	6.35405	4.9116	4.57526	4.28238
Gpd1	NM_010271	RefSeq	Mus musculus glycerol-3-phosphate dehydrogenase 1 (soluble) (Gpd1), mRNA.	6833185	1.47341	0.00614198	7.13642	7.92028	7.27771	7.9785	5.79357	5.9499	6.57099
Sdc3	NM_011520	RefSeq	Mus musculus syndecan 3 (Sdc3), mRNA.	6917389	1.47296	0.141176	10.4788	9.83664	9.76419	9.33548	7.29406	7.57178	10.2767
Fxyd1	NM_052992	RefSeq	Mus musculus FXYD domain-containing ion transport regulator 1 (Fxyd1), transcript variant 3, mRNA.	6966339	1.47241	0.0181229	8.56717	7.77961	7.88302	6.81736	6.27449	6.29237	6.30128
Phyhipl	NM_178621	RefSeq	Mus musculus phytanoyl-CoA hydroxylase interacting protein-like (Phyhipl), mRNA.	6774875	1.47141	0.0472229	8.87673	8.75051	9.05943	8.98976	6.85134	6.71641	8.77535
EG232599	BC120768	GenBank	Mus musculus predicted gene, EG232599, mRNA (cDNA clone MGC:156005 IMAGE:40129691), complete cds.	6951899	1.47117	0.161893	7.42472	6.30057	6.497	5.97315	4.20012	4.00354	7.0294
Mc5r	NM_013596	RefSeq	Mus musculus melanocortin 5 receptor (Mc5r), mRNA.	6861776	1.47113	0.0729232	4.91234	6.83431	5.94879	7.334	4.51681	4.68452	5.15734
Tmem178	NM_026516	RefSeq	Mus musculus transmembrane protein 178 (Tmem178), mRNA.	6852542	1.47064	0.0316659	8.22953	8.23573	8.52733	8.55306	6.26103	6.41138	8.07489
Dgkg	NM_138650	RefSeq	Mus musculus diacylglycerol kinase, gamma (Dgkg), mRNA.	6844567	1.47019	0.0644616	6.39755	7.89237	5.86495	5.5791	4.77276	4.85987	5.25728
Ptpre	NM_011212	RefSeq	Mus musculus protein tyrosine phosphatase, receptor type, E (Ptpre), mRNA.	6964798	1.46984	0.0363922	6.58922	7.32585	6.8043	6.93375	4.81595	4.91358	6.60078
Pcdhb10	NM_053135	RefSeq	Mus musculus protocadherin beta 10 (Pcdhb10), mRNA.	6860179	1.46947	0.166372	7.2293	8.06041	8.11593	8.39345	6.88685	4.5367	8.01737
Ttbk1	BC059249	GenBank	Mus musculus tau tubulin kinase 1, mRNA (cDNA clone MGC:67542 IMAGE:6400755), complete cds.	6855701	1.4693	0.0332661	7.24525	6.95921	6.48521	7.48178	4.80443	5.3494	6.56685
Zfp365	NM_178679	RefSeq	Mus musculus zinc finger protein 365 (Zfp365), mRNA.	6774704	1.46723	0.0253541	8.00046	8.3894	8.55719	7.84225	5.9676	6.53893	7.68374
Spred2	BC040462	GenBank	Mus musculus sprouty-related, EVH1 domain containing 2, mRNA (cDNA clone IMAGE:4241850).	6779185	1.46205	0.138926	8.83999	8.97695	8.44903	8.38593	6.63002	5.87685	9.09592
Rims1	NM_053270	RefSeq	Mus musculus regulating synaptic membrane exocytosis 1 (Rims1), transcript variant 1, mRNA.	6757357	1.46103	0.0732392	5.69112	7.89915	6.5206	6.88027	5.00544	4.73883	6.11601
Tspan12	NM_173007	RefSeq	Mus musculus tetraspanin 12 (Tspan12), mRNA.	6952070	1.46016	0.104794	8.57462	8.0554	8.75547	8.76195	6.12404	6.33316	8.77288
Ptprf	NM_011213	RefSeq	Mus musculus protein tyrosine phosphatase, receptor type, F (Ptprf), mRNA.	6924882	1.45679	0.0296318	8.26299	7.21077	7.73572	7.54268	5.80141	5.68985	7.20249
Robo1	NM_019413	RefSeq	Mus musculus roundabout homolog 1 (Drosophila) (Robo1), mRNA.	6842326	1.45513	0.0635597	7.25362	8.36341	7.36142	8.16245	5.46593	6.00104	7.52332
Nrn1	NM_153529	RefSeq	Mus musculus neuritin 1 (Nrn1), mRNA.	6812375	1.45386	0.331849	9.07906	8.97193	5.55784	6.55344	7.63996	6.48548	4.13466
Cnksr2	NM_177751	RefSeq	Mus musculus connector enhancer of kinase suppressor of Ras 2 (Cnksr2), mRNA.	7020425	1.45214	0.132467	5.6269	8.69238	7.37886	7.2723	5.80068	5.12485	6.44588
Nfix	NM_001081981	RefSeq	Mus musculus nuclear factor I/X (Nfix), transcript variant 3, mRNA.	6983873	1.45052	0.022833	9.84484	9.08485	10.3265	9.82265	7.56983	8.48982	8.89793
Rprm	NM_023396	RefSeq	Mus musculus reprimo, TP53 dependent G2 arrest mediator candidate (Rprm), mRNA.	6886809	1.45	0.0324521	8.23264	8.56479	8.33006	9.13519	6.62709	6.57143	8.14847
Grin3a	NM_001033351	RefSeq	Mus musculus glutamate receptor ionotropic, NMDA3A (Grin3a), mRNA.	6921569	1.43973	0.0273317	5.52931	6.01484	6.49955	6.02632	4.11191	4.07887	5.54255
Sulf2	NM_028072	RefSeq	Mus musculus sulfatase 2 (Sulf2), mRNA.	6893057	1.43964	0.121169	10.1772	10.9277	10.2367	10.3667	8.32582	7.88697	10.7495
F3	NM_010171	RefSeq	Mus musculus coagulation factor III (F3), mRNA.	6900970	1.43875	0.140945	7.8495	7.1211	8.01759	7.2964	5.20498	5.18826	8.00396
Gdpd1	NM_025638	RefSeq	Mus musculus glycerophosphodiester phosphodiesterase domain containing 1 (Gdpd1), mRNA.	6790536	1.43754	0.0854197	7.77411	8.04623	8.68323	8.86187	6.84774	5.69294	8.17078
Vim	NM_011701	RefSeq	Mus musculus vimentin (Vim), mRNA.	6875132	1.43589	0.0698989	11.8933	10.6673	11.4288	11.0581	9.1915	9.16353	11.1229
Ppm1l	NM_178726	RefSeq	Mus musculus protein phosphatase 1 (formerly 2C)-like (Ppm1l), mRNA.	6898276	1.43523	0.086593	8.3836	8.43537	9.16625	9.38625	6.792	6.58571	8.8452
Fxyd6	NM_022004	RefSeq	Mus musculus FXYD domain-containing ion transport regulator 6 (Fxyd6), mRNA.	6988722	1.43267	0.0396707	9.1627	9.08995	10.0031	9.97204	7.8708	7.39592	9.10615
Kcnj16	NM_010604	RefSeq	Mus musculus potassium inwardly-rectifying channel, subfamily J, member 16 (Kcnj16), mRNA.	6784844	1.43141	0.0332495	6.2707	6.43728	6.3029	6.33083	4.22216	4.42174	6.06817
Serpina3n	NM_009252	RefSeq	Mus musculus serine (or cysteine) peptidase inhibitor, clade A, member 3N (Serpina3n), mRNA.	6797579	1.43115	0.280285	11.6099	10.3957	10.2324	9.50412	8.2851	7.25199	11.476
Tppp	NM_182839	RefSeq	Mus musculus tubulin polymerization promoting protein (Tppp), mRNA.	6808237	1.43077	0.0849099	8.32085	8.42952	7.77808	7.68145	6.05245	5.70118	8.11148
Neu4	NM_173772	RefSeq	Mus musculus sialidase 4 (Neu4), mRNA.	6751726	1.42973	0.177589	7.11817	8.26538	7.16073	6.94833	5.07934	4.80757	7.94336
B3gat1	NM_029792	RefSeq	Mus musculus beta-1,3-glucuronyltransferase 1 (glucuronosyltransferase P) (B3gat1), mRNA.	6987632	1.42684	0.0883111	8.58084	8.83094	8.05451	8.85479	6.4043	6.37627	8.67971
Slitrk1	NM_199065	RefSeq	Mus musculus SLIT and NTRK-like family, member 1 (Slitrk1), mRNA.	6827410	1.42679	0.109341	7.60939	8.18802	8.64815	8.03149	6.6619	5.28332	8.13219
Sfxn5	NM_178639	RefSeq	Mus musculus sideroflexin 5 (Sfxn5), mRNA.	6955137	1.42409	0.0321361	8.45818	7.91791	8.25977	8.22419	6.43695	6.05433	7.88148
Nln	NM_029447	RefSeq	Mus musculus neurolysin (metallopeptidase M3 family) (Nln), mRNA.	6815698	1.424	0.108174	8.13403	7.55241	7.94674	7.63296	5.65	5.43982	8.0878
A230085B16Rik	AK039012	GenBank HTC	Mus musculus adult male hypothalamus cDNA, RIKEN full-length enriched library, clone:A230085B16 product:hypothetical protein, full insert sequence.	6976218	1.42311	0.146068	4.0234	4.5596	5.71199	6.20775	2.77772	3.28895	5.04104
Slc25a1	NM_153150	RefSeq	Mus musculus solute carrier family 25 (mitochondrial carrier, citrate transporter), member 1 (Slc25a1), nuclear gene encoding mitochondrial protein, mRNA.	6844310	1.42166	0.0758885	8.39302	7.80747	7.88062	8.09004	5.80951	5.95925	8.09464
Ap1s1	NM_007457	RefSeq	Mus musculus adaptor protein complex AP-1, sigma 1 (Ap1s1), mRNA.	6942523	1.41773	0.102413	8.51672	7.94816	7.89317	8.89922	6.01439	6.22844	8.44693
Eef1a2	NM_007906	RefSeq	Mus musculus eukaryotic translation elongation factor 1 alpha 2 (Eef1a2), mRNA.	6894268	1.41617	0.00886634	7.67611	8.78264	7.82758	8.26708	6.44163	6.60198	7.12294
Tox3	NM_172913	RefSeq	Mus musculus TOX high mobility group box family member 3 (Tox3), mRNA.	6984156	1.4123	0.205121	6.59366	7.01763	8.48953	8.36714	5.7513	4.84648	8.0163
Mycl1	NM_008506	RefSeq	Mus musculus v-myc myelocytomatosis viral oncogene homolog 1, lung carcinoma derived (avian) (Mycl1), mRNA.	6916937	1.41065	0.0382572	5.96702	7.38061	7.19898	7.68414	5.26607	5.47647	6.1986
Mgat3	NM_010795	RefSeq	Mus musculus mannoside acetylglucosaminyltransferase 3 (Mgat3), mRNA.	6831990	1.41003	0.00477081	7.42106	8.09534	7.69018	7.92056	5.91435	6.3162	6.88472
Gabrg1	NM_010252	RefSeq	Mus musculus gamma-aminobutyric acid (GABA-A) receptor, subunit gamma 1 (Gabrg1), mRNA.	6938999	1.40895	0.335949	5.73805	4.99154	5.29533	6.59065	3.02375	2.47454	7.23654
Qpct	NM_027455	RefSeq	Mus musculus glutaminyl-peptide cyclotransferase (glutaminyl cyclase) (Qpct), mRNA.	6852399	1.40874	0.201747	6.98001	6.78339	7.61968	7.17489	4.6098	4.61603	7.96644
Cyp2j9	NM_028979	RefSeq	Mus musculus cytochrome P450, family 2, subfamily j, polypeptide 9 (Cyp2j9), mRNA.	6923525	1.40868	0.230709	7.97163	7.66148	7.77977	6.42828	5.17832	4.68176	8.29475
Egfr	NM_207655	RefSeq	Mus musculus epidermal growth factor receptor (Egfr), transcript variant 1, mRNA.	6778972	1.40673	0.139984	6.83611	5.9346	7.96664	8.58081	5.33822	5.56462	6.86559
Dclk2	NM_027539	RefSeq	Mus musculus doublecortin-like kinase 2 (Dclk2), mRNA.	6906634	1.40434	0.0985675	10.3902	9.19047	10.0962	10.0538	7.82449	7.74619	10.0143
D3Bwg0562e	NM_177664	RefSeq	Mus musculus DNA segment, Chr 3, Brigham & Women's Genetics 0562 expressed (D3Bwg0562e), mRNA.	6908551	1.40084	0.0142811	6.53294	7.77374	6.54478	6.64341	5.22814	5.41606	5.77443
Ppap2b	NM_080555	RefSeq	Mus musculus phosphatidic acid phosphatase type 2B (Ppap2b), mRNA.	6916023	1.39931	0.0883439	9.75391	9.29124	9.23609	9.06296	6.77236	7.66275	9.37511
Lrp1	NM_008512	RefSeq	Mus musculus low density lipoprotein receptor-related protein 1 (Lrp1), mRNA.	6777957	1.39819	0.109984	9.82695	9.79524	9.81235	8.50496	7.03835	7.73902	9.48268
Daam2	NM_001008231	RefSeq	Mus musculus dishevelled associated activator of morphogenesis 2 (Daam2), mRNA.	6855876	1.39506	0.0290595	7.91114	6.92419	6.74181	6.59006	5.27127	5.31433	6.35462
Cacna2d3	NM_009785	RefSeq	Mus musculus calcium channel, voltage-dependent, alpha2/delta subunit 3 (Cacna2d3), mRNA.	6823635	1.39257	0.0726434	6.8007	7.8341	6.69128	6.38096	4.91811	4.98481	6.69966
Ank3	NM_146005	RefSeq	Mus musculus ankyrin 3, epithelial (Ank3), transcript variant 2, mRNA.	6768609	1.38902	0.0734908	8.67486	8.93888	8.95837	8.83395	7.06074	6.44898	8.87776
Pfn2	NM_019410	RefSeq	Mus musculus profilin 2 (Pfn2), mRNA.	6905321	1.38673	0.13422	7.9674	8.3408	9.0935	9.35767	6.492	6.49828	8.91906
Gad2	NM_008078	RefSeq	Mus musculus glutamic acid decarboxylase 2 (Gad2), mRNA.	6875582	1.38439	0.037229	5.22519	6.68062	6.79152	6.63887	4.51547	4.90685	5.42666
Matn4	NM_013592	RefSeq	Mus musculus matrilin 4 (Matn4), mRNA.	6892903	1.38297	0.154542	7.27641	7.66289	7.10976	8.0689	5.14273	5.27466	8.02215
Ttyh1	NM_021324	RefSeq	Mus musculus tweety homolog 1 (Drosophila) (Ttyh1), transcript variant 2, mRNA.	6972710	1.38128	0.013829	9.34738	9.51725	9.85649	9.30752	7.42994	8.10442	8.84329
Zfp57	NM_001013745	RefSeq	Mus musculus zinc finger protein 57 (Zfp57), transcript variant 2, mRNA.	6850268	1.37914	0.0561384	7.53579	7.50712	8.23255	8.42623	6.94547	5.41152	7.28185
Khdrbs2	NM_133235	RefSeq	Mus musculus KH domain containing, RNA binding, signal transduction associated 2 (Khdrbs2), mRNA.	6748437	1.37794	0.100376	5.75151	6.51442	6.471	7.71687	4.70863	4.60091	6.39698
Usp24	BC030081	GenBank	Mus musculus ubiquitin specific peptidase 24, mRNA (cDNA clone IMAGE:1381175), complete cds.	6916081	1.37567	0.132403	10.586	9.85922	9.90678	9.2276	7.54387	7.85015	10.1637
Smarca1	NM_053123	RefSeq	Mus musculus SWI/SNF related, matrix associated, actin dependent regulator of chromatin, subfamily a, member 1 (Smarca1), mRNA.	7016666	1.37134	0.134228	6.28904	6.66444	7.23921	7.07197	5.02926	4.19463	7.11059
6230409E13Rik	NM_175234	RefSeq	Mus musculus RIKEN cDNA 6230409E13 gene (6230409E13Rik), mRNA.	6912099	1.3698	0.0488205	7.9313	7.44341	8.11972	8.35998	6.15043	5.90744	7.72352
Antxr1	NM_054041	RefSeq	Mus musculus anthrax toxin receptor 1 (Antxr1), mRNA.	6955259	1.3697	0.21377	8.35923	7.0343	8.2296	7.49587	5.15207	5.55868	8.51941
C4b	NM_009780	RefSeq	Mus musculus complement component 4B (Childo blood group) (C4b), mRNA.	6855051	1.36752	0.328092	11.1901	9.38171	9.65404	8.51366	6.93337	7.13136	10.8873
Rin2	NM_028724	RefSeq	Mus musculus Ras and Rab interactor 2 (Rin2), mRNA.	6881895	1.36734	0.0820278	7.38948	6.54516	7.44381	7.90579	5.20449	5.43557	7.22109
Ophn1	NM_052976	RefSeq	Mus musculus oligophrenin 1 (Ophn1), mRNA.	7018388	1.36626	0.101157	7.39253	6.84971	8.08323	7.63118	5.5751	5.22749	7.56611
St8sia1	NM_011374	RefSeq	Mus musculus ST8 alpha-N-acetyl-neuraminide alpha-2,8-sialyltransferase 1 (St8sia1), mRNA.	6958078	1.36588	0.183498	7.81565	7.67431	7.63373	7.99877	5.5861	5.15488	8.50322
Steap4	NM_054098	RefSeq	Mus musculus STEAP family member 4 (Steap4), mRNA.	6928716	1.36539	0.165834	8.39443	5.50813	5.59525	7.13017	4.91726	5.18086	5.7767
Wdr1	NM_011715	RefSeq	Mus musculus WD repeat domain 1 (Wdr1), mRNA.	6937597	1.36509	0.0716416	10.477	9.99312	10.0587	9.79937	7.82899	8.25308	10.0689
Pdk1	NM_172665	RefSeq	Mus musculus pyruvate dehydrogenase kinase, isoenzyme 1 (Pdk1), nuclear gene encoding mitochondrial protein, mRNA.	6878035	1.36455	0.153886	7.96611	5.93499	7.41974	7.02862	4.96675	4.96365	7.23804
Frmd5	NM_172673	RefSeq	Mus musculus FERM domain containing 5 (Frmd5), mRNA.	6890402	1.36189	0.0757479	7.23737	7.30038	7.37526	8.27424	5.45567	5.63532	7.46377
Rap2b	NM_028712	RefSeq	Mus musculus RAP2B, member of RAS oncogene family (Rap2b), mRNA.	6897923	1.36176	0.0730254	7.95364	7.49426	7.95943	7.38114	5.71314	5.58678	7.70615
Kif21b	NM_001039472	RefSeq	Mus musculus kinesin family member 21B (Kif21b), mRNA.	6753417	1.35888	0.141395	8.31532	8.01064	7.58256	8.70333	5.88226	5.97041	8.52958
Agpat4	NM_026644	RefSeq	Mus musculus 1-acylglycerol-3-phosphate O-acyltransferase 4 (lysophosphatidic acid acyltransferase, delta) (Agpat4), mRNA.	6848688	1.35647	0.040812	7.06752	6.33827	6.77327	7.02418	4.89346	4.91034	6.52924
Myt1l	NM_001093775	RefSeq	Mus musculus myelin transcription factor 1-like (Myt1l), transcript variant 1, mRNA.	6794104	1.34963	0.015251	6.32929	6.76628	5.95023	6.4372	4.65322	4.63486	5.77527
Cyb5	NM_025797	RefSeq	Mus musculus cytochrome b-5 (Cyb5), mRNA.	6862751	1.34928	0.0238011	8.06218	7.72486	8.04645	8.63964	6.37554	6.31387	7.61761
Syne1	NM_001079686	RefSeq	Mus musculus synaptic nuclear envelope 1 (Syne1), transcript variant 3, mRNA.	6765551	1.34751	0.144583	8.46296	8.88371	8.92018	8.48294	6.4896	6.36091	9.16928
Plod2	NM_011961	RefSeq	Mus musculus procollagen lysine, 2-oxoglutarate 5-dioxygenase 2 (Plod2), mRNA.	6991383	1.34648	0.210844	8.69492	6.91358	7.74127	7.34295	4.88843	5.88126	8.21039
S1pr1	NM_007901	RefSeq	Mus musculus endothelial differentiation sphingolipid G-protein-coupled receptor 1 (Edg1), mRNA.	6908461	1.34636	0.0118272	8.1291	7.87993	8.9364	8.18866	6.5757	6.78437	7.45141
Lrrn1	NM_008516	RefSeq	Mus musculus leucine rich repeat protein 1, neuronal (Lrrn1), mRNA.	6948878	1.34549	0.12406	10.0746	9.99593	10.3546	10.3399	8.22053	7.7687	10.5481
Pde3b	NM_011055	RefSeq	Mus musculus phosphodiesterase 3B, cGMP-inhibited (Pde3b), mRNA.	6963608	1.34279	0.0607717	8.1776	7.92724	8.28706	8.29121	6.3917	5.97717	8.11508
Lxn	NM_016753	RefSeq	Mus musculus latexin (Lxn), mRNA.	6905746	1.34075	0.103912	7.35749	6.16514	8.07488	6.97485	5.32875	5.12394	6.95433
Dbi	NM_001037999	RefSeq	Mus musculus diazepam binding inhibitor (Dbi), transcript variant 1, mRNA.	6761691	1.34024	0.0947777	10.5617	9.65692	10.8379	10.2742	7.88267	8.83203	10.2625
Igfbp5	NM_010518	RefSeq	Mus musculus insulin-like growth factor binding protein 5 (Igfbp5), mRNA.	6759664	1.33988	0.0507504	10.4428	9.29598	10.2203	8.89944	7.98824	9.06865	8.06735
Atp1a2	NM_178405	RefSeq	Mus musculus ATPase, Na+/K+ transporting, alpha 2 polypeptide (Atp1a2), mRNA.	6764138	1.33869	0.123309	9.99377	9.94391	9.46277	8.72311	6.81709	8.33094	9.42859
1200009O22Rik	BC043099	GenBank	Mus musculus RIKEN cDNA 1200009O22 gene, mRNA (cDNA clone MGC:58019 IMAGE:6406165), complete cds.	6953721	1.33785	0.124072	8.18231	7.9357	7.93227	7.28631	5.81026	5.54487	8.13377
Pde9a	NM_008804	RefSeq	Mus musculus phosphodiesterase 9A (Pde9a), mRNA.	6849779	1.33563	0.224583	6.30739	6.57716	7.56141	7.58791	4.59519	4.64528	7.77802
Lba1	BC086653	GenBank	Mus musculus lupus brain antigen 1, mRNA (cDNA clone MGC:113752 IMAGE:30536238), complete cds.	6992492	1.33492	0.0812031	5.54555	7.56069	5.76673	5.62791	4.5301	4.50647	5.33432
Adcy8	NM_009623	RefSeq	Mus musculus adenylate cyclase 8 (Adcy8), mRNA.	6836260	1.33361	0.136305	5.00449	5.57056	6.10663	7.73844	4.43771	4.43135	5.44521
Rab33a	NM_011228	RefSeq	Mus musculus RAB33A, member of RAS oncogene family (Rab33a), mRNA.	7011050	1.3336	0.099016	6.31552	6.25363	7.15779	8.09083	4.87595	5.41827	6.56829
Freq	NM_019681	RefSeq	Mus musculus frequenin homolog (Drosophila) (Freq), mRNA.	6876109	1.32856	0.0757915	5.44175	7.8377	6.54992	6.73036	5.53848	5.38185	5.01378
Paqr8	NM_028829	RefSeq	Mus musculus progestin and adipoQ receptor family member VIII (Paqr8), mRNA.	6747986	1.3283	0.0188217	7.78265	7.54528	7.57637	7.58177	5.79994	5.87201	7.20768
Ak3l1	NM_009647	RefSeq	Mus musculus adenylate kinase 3 alpha-like 1 (Ak3l1), nuclear gene encoding mitochondrial protein, mRNA.	6915843	1.32709	0.124373	8.23805	6.28147	7.54236	6.97468	5.22154	5.39203	7.18258
Il33	NM_133775	RefSeq	Mus musculus interleukin 33 (Il33), mRNA.	6869068	1.32615	0.163357	7.39041	7.55037	7.6131	4.83063	5.23639	5.45173	5.87181
Bfsp2	NM_001002896	RefSeq	Mus musculus beaded filament structural protein 2, phakinin (Bfsp2), mRNA.	6998405	1.32614	0.0812714	7.1154	7.21386	6.51507	7.51518	5.048	5.15189	7.09131
Olfr1259	NM_146341	RefSeq	Mus musculus olfactory receptor 1259 (Olfr1259), mRNA.	6888668	1.32539	0.212332	2.77788	5.2943	2.60513	5.50005	2.63769	2.80949	2.70966
Tram1l1	NM_146140	RefSeq	Mus musculus translocation associated membrane protein 1-like 1 (Tram1l1), mRNA.	6901084	1.32537	0.129688	9.84919	9.72552	10.5951	10.5133	8.58582	7.58164	10.3688
Grid2	NM_008167	RefSeq	Mus musculus glutamate receptor, ionotropic, delta 2 (Grid2), mRNA.	6946707	1.32032	0.122084	7.9606	8.1414	8.16495	7.59253	6.18866	5.49395	8.25104
Tst	NM_009437	RefSeq	Mus musculus thiosulfate sulfurtransferase, mitochondrial (Tst), nuclear gene encoding mitochondrial protein, mRNA.	6837013	1.31724	0.0876843	6.61889	7.32585	7.07851	7.24314	5.44737	4.70069	7.10002
Olfr130	NM_146487	RefSeq	Mus musculus olfactory receptor 130 (Olfr130), mRNA.	6850345	1.31599	0.0298592	3.93784	3.82962	2.94969	2.47619	2.15371	2.13009	1.66324
Cntn6	NM_017383	RefSeq	Mus musculus contactin 6 (Cntn6), mRNA.	6948773	1.31299	0.0776931	5.92203	5.90675	5.49235	4.65286	3.60384	3.61617	5.32151
Pex5l	NM_021483	RefSeq	Mus musculus peroxisomal biogenesis factor 5-like (Pex5l), mRNA.	6904100	1.31294	0.0103997	7.14459	7.17882	7.42905	6.39123	5.48527	5.49563	6.18806
Abat	NM_172961	RefSeq	Mus musculus 4-aminobutyrate aminotransferase (Abat), nuclear gene encoding mitochondrial protein, mRNA.	6839231	1.31294	0.0423274	8.34737	8.18248	7.97109	8.5078	6.37713	6.3893	8.05132
Kcnk1	NM_008430	RefSeq	Mus musculus potassium channel, subfamily K, member 1 (Kcnk1), mRNA.	6979914	1.31153	0.146057	7.05707	8.87697	8.21003	8.26139	6.39067	5.7616	8.21723
Arhgef4	NM_183019	RefSeq	Mus musculus Rho guanine nucleotide exchange factor (GEF) 4 (Arhgef4), mRNA.	6748553	1.3106	0.0301902	7.6797	8.21869	7.81315	7.86503	6.23478	5.95245	7.56339
Pde2a	NM_001008548	RefSeq	Mus musculus phosphodiesterase 2A, cGMP-stimulated (Pde2a), mRNA.	6963006	1.30864	0.0157862	7.74193	8.15934	7.48715	6.6981	6.14568	6.23034	6.26297
Nsg1	NM_010942	RefSeq	Mus musculus neuron specific gene family member 1 (Nsg1), mRNA.	6937585	1.30822	0.170389	9.2948	9.32546	9.2239	10.5851	7.2552	7.63526	10.0068
6330503C03Rik	NM_029528	RefSeq	Mus musculus RIKEN cDNA 6330503C03 gene (6330503C03Rik), transcript variant a, mRNA.	6953126	1.3078	0.123149	6.64072	6.72525	6.4949	6.98285	4.5834	4.56037	7.06561
Cacng5	NM_080644	RefSeq	Mus musculus calcium channel, voltage-dependent, gamma subunit 5 (Cacng5), mRNA.	6792030	1.30641	0.0643457	8.40323	6.80817	7.00352	6.78731	5.5755	5.57551	6.68142
Impact	NM_008378	RefSeq	Mus musculus imprinted and ancient (Impact), mRNA.	6858936	1.30594	0.178742	8.0956	8.75645	8.35482	8.9225	8.15222	8.22484	5.30217
Gja1	NM_010288	RefSeq	Mus musculus gap junction protein, alpha 1 (Gja1), mRNA.	6768014	1.30593	0.0595543	6.70047	8.08958	8.28099	7.00425	6.0947	5.71598	6.82801
Arl10	NM_019968	RefSeq	Mus musculus ADP-ribosylation factor-like 10 (Arl10), mRNA.	6807172	1.29971	0.0388136	7.3496	7.44968	7.63697	8.5811	6.08957	6.03836	7.23594
Lrrtm1	NM_028880	RefSeq	Mus musculus leucine rich repeat transmembrane neuronal 1 (Lrrtm1), mRNA.	6947131	1.29599	0.08601	6.39192	7.38309	6.74687	7.13469	4.96176	4.9597	6.933
Lrrc4b	NM_198250	RefSeq	Mus musculus leucine rich repeat containing 4B (Lrrc4b), mRNA.	6960270	1.2945	0.108973	7.60144	8.02928	7.9914	7.95432	5.84127	5.79426	8.16329
4933431E20Rik	BC060136	GenBank	Mus musculus RIKEN cDNA 4933431E20 gene, mRNA (cDNA clone IMAGE:6410339).	6908068	1.29284	0.0562419	7.77932	7.65523	8.5512	8.48321	6.47669	6.1296	7.86691
Tmem100	NM_026433	RefSeq	Mus musculus transmembrane protein 100 (Tmem100), mRNA.	6783484	1.29205	0.267019	7.184	8.65987	7.95827	6.47251	5.14769	5.3292	8.35296
Spred2	NM_033523	RefSeq	Mus musculus sprouty-related, EVH1 domain containing 2 (Spred2), mRNA.	6779162	1.2902	0.155739	8.27238	8.07265	7.36921	7.4883	6.01324	5.31621	8.20187
Tuba1a	NM_011653	RefSeq	Mus musculus tubulin, alpha 1A (Tuba1a), mRNA.	6838417	1.28992	0.0315621	11.9971	11.7961	12.3892	12.5185	10.3297	10.5201	11.8061
Slfn8	NM_181545	RefSeq	Mus musculus schlafen 8 (Slfn8), mRNA.	6790244	1.2899	0.207935	7.52801	4.89482	5.08601	4.41559	3.62877	3.95973	4.98511
Cck	NM_031161	RefSeq	Mus musculus cholecystokinin (Cck), mRNA.	6999522	1.28989	0.0702884	5.24828	7.12343	5.38525	5.3575	4.92645	4.25384	4.2859
Epha6	NM_007938	RefSeq	Mus musculus Eph receptor A6 (Epha6), mRNA.	6846576	1.28982	0.278941	3.8797	7.66584	4.68806	3.90406	3.65297	3.73215	3.84868
Gpr158	NM_001004761	RefSeq	Mus musculus G protein-coupled receptor 158 (Gpr158), mRNA.	6875564	1.28974	0.0994175	5.07214	7.6211	6.02966	6.20787	4.94607	4.64212	5.24066
Strc	NM_080459	RefSeq	Mus musculus stereocilin (Strc), mRNA.	6890386	1.28689	0.0901146	7.65248	6.60014	5.14467	6.64995	5.29492	5.08008	5.29976
Nr2f1	NM_010151	RefSeq	Mus musculus nuclear receptor subfamily 2, group F, member 1 (Nr2f1), mRNA.	6814557	1.28616	0.116433	7.52073	6.70603	7.63885	7.09206	5.18985	5.21148	7.45845
Afap1l2	NM_146102	RefSeq	Mus musculus actin filament associated protein 1-like 2 (Afap1l2), mRNA.	6874000	1.28541	0.152587	8.64416	8.03765	8.18521	8.13764	6.23416	5.92416	8.73895
4930402H24Rik	BC052447	GenBank	Mus musculus RIKEN cDNA 4930402H24 gene, mRNA (cDNA clone MGC:64663 IMAGE:6408647), complete cds.	6890935	1.28515	0.130246	9.2075	8.75893	9.54981	9.87958	7.64184	6.97689	9.57268
Sorcs3	NM_025696	RefSeq	Mus musculus sortilin-related VPS10 domain containing receptor 3 (Sorcs3), mRNA.	6870193	1.28508	0.163153	7.37066	7.61224	7.18346	6.19689	4.97397	4.97562	7.4676
Fabp7	NM_021272	RefSeq	Mus musculus fatty acid binding protein 7, brain (Fabp7), mRNA.	6768075	1.28503	0.128772	9.26272	9.75486	10.4262	9.26442	7.63615	7.64811	9.89181
Grb10	NM_010345	RefSeq	Mus musculus growth factor receptor bound protein 10 (Grb10), mRNA.	6786046	1.2833	0.230215	7.20884	7.22406	10.3214	7.43457	6.12218	6.98226	7.18733
Sorcs1	NM_021377	RefSeq	Mus musculus VPS10 domain receptor protein SORCS 1 (Sorcs1), mRNA.	6873663	1.28209	0.114848	7.0342	6.35171	6.21371	6.07944	4.30874	4.47888	6.62538
Timp2	NM_011594	RefSeq	Mus musculus tissue inhibitor of metalloproteinase 2 (Timp2), mRNA.	6792649	1.28188	0.0553506	9.14505	8.67629	8.84167	9.02842	6.86093	7.24482	8.81719
Mtap6	NM_001048167	RefSeq	Mus musculus microtubule-associated protein 6 (Mtap6), transcript variant 2, mRNA.	6962873	1.28127	0.0251628	7.34491	7.34526	6.91668	7.18056	5.4725	5.4321	6.84214
Pak7	NM_172858	RefSeq	Mus musculus p21 (CDKN1A)-activated kinase 7 (Pak7), mRNA.	6891295	1.28124	0.077505	5.70177	6.47255	6.49272	7.12706	4.45014	4.79342	6.25831
Prmt2	NM_133182	RefSeq	Mus musculus protein arginine N-methyltransferase 2 (Prmt2), transcript variant 1, mRNA.	6775171	1.28112	0.0378598	8.14026	8.05841	9.12544	8.62039	6.86906	6.70517	8.0408
Bmp4	NM_007554	RefSeq	Mus musculus bone morphogenetic protein 4 (Bmp4), mRNA.	6824266	1.28018	0.0279383	6.99266	7.25964	7.4892	7.52761	5.34771	5.83416	6.92943
Prkcb1	NM_008855	RefSeq	Mus musculus protein kinase C, beta 1 (Prkcb1), mRNA.	6964036	1.27734	0.105893	7.87715	9.69625	8.34802	8.3918	6.56183	6.97987	8.3612
Mtss1	NM_144800	RefSeq	Mus musculus metastasis suppressor 1 (Mtss1), mRNA.	6835984	1.27354	0.181008	8.10955	7.84115	8.58375	10.5178	6.78064	7.28794	8.39997
Mal	NM_010762	RefSeq	Mus musculus myelin and lymphocyte protein, T-cell differentiation protein (Mal), mRNA.	6890710	1.27317	0.0309528	7.00167	6.92209	8.32226	6.93866	6.31918	5.99773	5.75209
Prkcb1	NM_008855	RefSeq	Mus musculus protein kinase C, beta 1 (Prkcb1), mRNA.	6964039	1.27244	0.106287	6.83956	8.50393	7.18782	7.36792	5.34283	5.9535	7.31077
Lect1	NM_010701	RefSeq	Mus musculus leukocyte cell derived chemotaxin 1 (Lect1), mRNA.	6826285	1.27132	0.207836	7.86904	5.05942	5.4134	4.60091	4.25736	4.28317	4.85258
Ephb1	NM_173447	RefSeq	Mus musculus Eph receptor B1 (Ephb1), mRNA.	6998327	1.26929	0.0199921	6.03751	6.94014	6.83926	7.06965	5.4894	4.90159	5.96608
Ahcyl2	NM_021414	RefSeq	Mus musculus S-adenosylhomocysteine hydrolase-like 2 (Ahcyl2), mRNA.	6945034	1.26819	0.0537967	8.06662	8.38225	8.0068	8.28338	6.27914	6.37405	8.09653
Kcnh7	NM_133207	RefSeq	Mus musculus potassium voltage-gated channel, subfamily H (eag-related), member 7 (Kcnh7), mRNA.	6887205	1.26729	0.0415205	4.67554	5.65065	6.3548	5.74037	4.5334	3.82208	4.65866
Foxg1	NM_008241	RefSeq	Mus musculus forkhead box G1 (Foxg1), mRNA.	6794939	1.26699	0.0471896	7.19798	7.42834	7.07363	7.16394	5.4013	5.36011	7.08556
Tnfrsf19	NM_013869	RefSeq	Mus musculus tumor necrosis factor receptor superfamily, member 19 (Tnfrsf19), mRNA.	6825192	1.26527	0.117062	8.12987	7.24101	7.77325	7.25879	5.7638	5.44078	7.80179
Elovl7	NM_029001	RefSeq	Mus musculus ELOVL family member 7, elongation of long chain fatty acids (yeast) (Elovl7), mRNA.	6810063	1.26411	0.172812	7.6059	8.06216	8.6368	8.42795	5.82935	6.23387	8.69405
Sez6l	NM_019982	RefSeq	Mus musculus seizure related 6 homolog like (Sez6l), mRNA.	6941130	1.26305	0.102136	8.14587	8.86216	8.04656	8.39194	6.40471	6.37217	8.51888
Dab1	NM_177259	RefSeq	Mus musculus disabled homolog 1 (Drosophila) (Dab1), transcript variant 2, mRNA.	6915993	1.26256	0.188653	7.00933	8.10955	7.38608	7.12926	5.30339	5.13396	8.00064
Eya1	NM_010164	RefSeq	Mus musculus eyes absent 1 homolog (Drosophila) (Eya1), mRNA.	6757035	1.26225	0.258935	5.99866	8.5286	7.31419	5.46275	5.00122	4.77972	6.91047
Gucy1a3	NM_021896	RefSeq	Mus musculus guanylate cyclase 1, soluble, alpha 3 (Gucy1a3), mRNA.	6906328	1.25957	0.0883276	8.2663	6.87352	8.28938	6.631	5.83144	6.00921	6.9258
Rnf122	NM_175136	RefSeq	Mus musculus ring finger protein 122 (Rnf122), mRNA.	6975052	1.25937	0.0663551	8.1667	7.15369	8.06671	8.00567	6.13438	5.94544	7.68667
D430041B17Rik	NM_172737	RefSeq	Mus musculus RIKEN cDNA D430041B17 gene (D430041B17Rik), mRNA.	6973201	1.25894	0.276556	7.02017	8.67505	7.91599	7.19631	4.9366	5.78237	8.60984
Spg3a	NM_178628	RefSeq	Mus musculus spastic paraplegia 3A homolog (human) (Spg3a), mRNA.	6795811	1.25787	0.0828556	6.16428	6.97641	7.20812	7.32632	4.74776	5.47515	6.75981
Epn2	NM_010148	RefSeq	Mus musculus epsin 2 (Epn2), mRNA.	6788851	1.25737	0.119198	8.00698	9.63925	8.77454	8.23675	6.80531	6.77995	8.63578
Ddr2	NM_022563	RefSeq	Mus musculus discoidin domain receptor family, member 2 (Ddr2), mRNA.	6764010	1.25581	0.250329	8.43403	8.09831	8.36558	8.62625	5.67361	6.31877	9.38333
Adamts4	NM_172845	RefSeq	Mus musculus a disintegrin-like and metallopeptidase (reprolysin type) with thrombospondin type 1 motif, 4 (Adamts4), mRNA.	6755168	1.25551	0.0864607	8.21253	6.71387	7.17714	7.19693	5.54648	5.50366	7.15869
Arpp21	NM_033264	RefSeq	Mus musculus cyclic AMP-regulated phosphoprotein, 21 (Arpp21), transcript variant 2, mRNA.	6998987	1.25438	0.0201515	7.0917	7.52617	6.92106	7.18006	5.33992	5.72453	6.71167
Ascl1	NM_008553	RefSeq	Mus musculus achaete-scute complex homolog 1 (Drosophila) (Ascl1), mRNA.	6775783	1.25416	0.0902983	8.59273	9.36196	8.79106	7.85529	6.41063	7.41307	8.36462
Fchsd2	NM_199012	RefSeq	Mus musculus FCH and double SH3 domains 2 (Fchsd2), mRNA.	6962999	1.25228	0.0179394	9.06236	8.9752	9.11587	9.41884	7.33965	7.64088	8.69183
Cp	NM_001042611	RefSeq	Mus musculus ceruloplasmin (Cp), transcript variant 1, mRNA.	6896032	1.25226	0.302964	10.6015	7.29573	8.27623	8.61532	6.43611	6.74506	9.15363
Pip5k1b	NM_008846	RefSeq	Mus musculus phosphatidylinositol-4-phosphate 5-kinase, type 1 beta (Pip5k1b), mRNA.	6872262	1.25124	0.0805918	5.05543	5.70699	6.2185	7.31357	4.62494	4.81515	5.02706
Bak1	NM_007523	RefSeq	Mus musculus BCL2-antagonist/killer 1 (Bak1), mRNA.	6854514	1.24988	0.0202147	7.34266	6.96925	7.10199	7.23039	5.34564	5.63198	6.75596
Gnal	NM_177137	RefSeq	Mus musculus guanine nucleotide binding protein, alpha stimulating, olfactory type (Gnal), transcript variant 2, mRNA.	6861688	1.24885	0.0106948	6.24269	6.88901	6.97636	6.94639	5.26949	5.19324	6.08155
Cugbp2	NM_001110228	RefSeq	Mus musculus CUG triplet repeat, RNA binding protein 2 (Cugbp2), transcript variant 1, mRNA.	6884520	1.2471	0.0257994	5.85363	7.32757	6.3858	6.53735	5.34825	4.90197	5.58674
Elovl5	NM_134255	RefSeq	Mus musculus ELOVL family member 5, elongation of long chain fatty acids (yeast) (Elovl5), mRNA.	6990673	1.24692	0.0767943	9.33656	8.96788	8.63598	9.39339	7.28941	7.14236	9.07782
Lrrc4	NM_138682	RefSeq	Mus musculus leucine rich repeat containing 4 (Lrrc4), mRNA.	6952298	1.24608	0.114234	6.65757	6.51121	6.20549	6.03241	4.40362	4.30272	6.61043
Nat8l	NM_001001985	RefSeq	Mus musculus N-acetyltransferase 8-like (Nat8l), mRNA.	6929828	1.24352	0.119704	6.85146	7.57436	6.49898	7.34099	4.94544	5.28311	7.24023
Serpine2	NM_009255	RefSeq	Mus musculus serine (or cysteine) peptidase inhibitor, clade E, member 2 (Serpine2), mRNA.	6760009	1.23558	0.273611	9.11029	9.94787	8.73188	9.23734	6.81473	6.93647	10.3126
5033414K04Rik	BC080290	GenBank	Mus musculus RIKEN cDNA 5033414K04 gene, mRNA (cDNA clone MGC:90850 IMAGE:6816865), complete cds.	6760289	1.23538	0.183101	7.44694	7.58116	6.2303	7.31845	4.82201	5.32017	7.58432
Tspyl4	NM_030203	RefSeq	Mus musculus TSPY-like 4 (Tspyl4), mRNA.	6767088	1.23481	0.137014	8.54067	9.33608	9.53903	9.08784	7.68057	6.66441	9.3283
Rfx4	NM_001024918	RefSeq	Mus musculus regulatory factor X, 4 (influences HLA class II expression) (Rfx4), transcript variant 1, mRNA.	6769448	1.23472	0.228738	7.16036	6.97837	7.67214	6.90994	5.02478	4.77407	8.0376
Cdc42se2	NM_178626	RefSeq	Mus musculus CDC42 small effector 2 (Cdc42se2), mRNA.	6788368	1.23429	0.038596	9.70748	9.79645	10.2276	10.4591	8.42133	8.27777	9.74101
Plce1	NM_019588	RefSeq	Mus musculus phospholipase C, epsilon 1 (Plce1), mRNA.	6869570	1.23422	0.176706	8.34241	7.80308	7.08608	7.02652	5.26284	5.77027	7.95779
Cntfr	NM_016673	RefSeq	Mus musculus ciliary neurotrophic factor receptor (Cntfr), mRNA.	6921058	1.23411	0.0193557	8.48906	8.03946	7.99186	7.57369	6.40066	6.49105	7.47652
Dbndd2	NM_026797	RefSeq	Mus musculus dysbindin (dystrobrevin binding protein 1) domain containing 2 (Dbndd2), transcript variant 2, mRNA.	6883098	1.23355	0.0925191	7.79547	7.42211	7.02959	7.66978	5.66427	5.49303	7.57975
H2-Ea	NM_010381	RefSeq	Mus musculus histocompatibility 2, class II antigen E alpha (H2-Ea), mRNA.	6855022	1.23166	0.220778	6.91035	3.76066	3.83557	4.3875	3.3492	3.51104	3.61535
Hes5	NM_010419	RefSeq	Mus musculus hairy and enhancer of split 5 (Drosophila) (Hes5), mRNA.	6919093	1.22863	0.00473989	8.50376	8.40449	8.50223	8.6147	7.14367	6.84234	7.84698
Plekho1	NM_023320	RefSeq	Mus musculus pleckstrin homology domain containing, family O member 1 (Plekho1), mRNA.	6907226	1.22806	0.0546052	9.09222	7.77091	8.64024	8.2137	6.83325	6.71284	8.05754
Sparc	NM_009242	RefSeq	Mus musculus secreted acidic cysteine rich glycoprotein (Sparc), mRNA.	6788410	1.22758	0.0333909	10.9078	9.83429	10.1331	9.52597	8.3691	8.91148	9.33761
Cd200	NM_010818	RefSeq	Mus musculus Cd200 antigen (Cd200), mRNA.	6845978	1.22479	0.0436296	8.64967	7.76039	7.57616	7.75495	6.24552	6.3271	7.55888
Creg2	NM_170597	RefSeq	Mus musculus cellular repressor of E1A-stimulated genes 2 (Creg2), mRNA.	6758036	1.22451	0.0134218	6.35784	7.3679	7.49144	7.23332	5.99922	6.0639	5.60122
Nfia	NM_010905	RefSeq	Mus musculus nuclear factor I/A (Nfia), transcript variant 2, mRNA.	6915619	1.22284	0.0667246	9.26188	8.85018	9.37354	8.53466	6.73242	7.95425	8.65999
Scn2b	NM_001014761	RefSeq	Mus musculus sodium channel, voltage-gated, type II, beta (Scn2b), mRNA.	6988713	1.21697	0.130219	5.03577	7.62669	5.56543	5.88033	4.55883	4.87314	4.99829
Pftk1	NM_011074	RefSeq	Mus musculus PFTAIRE protein kinase 1 (Pftk1), mRNA.	6935970	1.21656	0.0509294	8.70341	9.31222	8.48738	8.78424	7.09067	7.09518	8.62991
Rapgef3	NM_144850	RefSeq	Mus musculus Rap guanine nucleotide exchange factor (GEF) 3 (Rapgef3), mRNA.	6838332	1.21574	0.0781703	7.51572	7.19417	7.94777	7.22106	5.6049	5.68538	7.47154
Trim62	NM_178110	RefSeq	Mus musculus tripartite motif-containing 62 (Trim62), mRNA.	6917263	1.21389	0.0475795	7.31578	7.36833	7.01752	7.1648	5.35766	5.56612	7.08437
Lgi4	NM_144556	RefSeq	Mus musculus leucine-rich repeat LGI family, member 4 (Lgi4), mRNA.	6959632	1.21241	0.0615489	7.78318	6.27505	6.35639	5.99733	5.2699	5.10755	5.79428
Tmem108	NM_178638	RefSeq	Mus musculus transmembrane protein 108 (Tmem108), mRNA.	6998407	1.2079	0.139811	8.03495	7.49129	6.56824	7.47129	5.39649	5.5701	7.58404
Pou3f4	NM_008901	RefSeq	Mus musculus POU domain, class 3, transcription factor 4 (Pou3f4), mRNA.	7013294	1.20683	0.34901	4.55112	5.78346	6.44363	6.6644	3.44466	3.41425	7.10257
Nkain3	NM_172987	RefSeq	Mus musculus Na+/K+ transporting ATPase interacting 3 (Nkain3), mRNA.	6920070	1.206	0.0153262	5.37493	5.68605	5.45622	5.70547	3.85024	4.10005	5.09873
Dbpht2	NM_198866	RefSeq	Mus musculus DNA binding protein with his-thr domain (Dbpht2), mRNA.	6796060	1.20534	0.106108	5.96937	7.03876	6.36441	5.79322	4.09762	4.93544	6.22525
Tmem163	NM_028135	RefSeq	Mus musculus transmembrane protein 163 (Tmem163), mRNA.	6761964	1.20523	0.0139306	6.7081	7.74362	7.32197	7.79321	6.11483	5.95565	6.48899
Edil3	NM_001037987	RefSeq	Mus musculus EGF-like repeats and discoidin I-like domains 3 (Edil3), transcript variant 1, mRNA.	6808773	1.20501	0.219905	7.10084	8.57531	8.27768	6.42697	6.14774	5.24449	7.77835
Glis3	NM_175459	RefSeq	Mus musculus GLIS family zinc finger 3 (Glis3), mRNA.	6872462	1.20457	0.220266	8.77719	6.51168	7.16561	6.46765	5.45714	5.22397	7.39678
Kcnk2	NM_010607	RefSeq	Mus musculus potassium channel, subfamily K, member 2 (Kcnk2), mRNA.	6765129	1.20304	0.0869617	7.03792	7.94784	7.55841	7.62424	5.57147	5.87499	7.57074
Sorbs2	NM_172752	RefSeq	Mus musculus sorbin and SH3 domain containing 2 (Sorbs2), mRNA.	6975861	1.20202	0.140501	9.31408	7.8548	8.51928	7.44653	6.82034	6.2277	8.19693
Hecw1	NM_001081348	RefSeq	Mus musculus HECT, C2 and WW domain containing E3 ubiquitin protein ligase 1 (Hecw1), mRNA.	6811136	1.20157	0.0874351	4.82437	5.91035	4.55366	6.51813	4.23092	3.94059	4.57868
Chic2	NM_028850	RefSeq	Mus musculus cysteine-rich hydrophobic domain 2 (Chic2), mRNA.	6939196	1.19848	0.12085	9.67418	9.59844	7.47841	8.69434	7.31732	7.51329	8.15799
Dync1i1	NM_010063	RefSeq	Mus musculus dynein cytoplasmic 1 intermediate chain 1 (Dync1i1), mRNA.	6943889	1.19786	0.0697504	5.79387	7.12378	5.84308	6.07686	4.58921	4.55323	5.89216
Smpd3	NM_021491	RefSeq	Mus musculus sphingomyelin phosphodiesterase 3, neutral (Smpd3), mRNA.	6985032	1.19387	0.0420462	6.22059	6.77821	7.63953	7.7504	5.7879	6.11423	5.80781
Srd5a3	NM_020611	RefSeq	Mus musculus steroid 5 alpha-reductase 3 (Srd5a3), mRNA.	6931790	1.19342	0.193383	8.12499	9.69194	6.9328	7.12857	6.34069	6.57364	7.41415
2610110G12Rik	BC028847	GenBank	Mus musculus RIKEN cDNA 2610110G12 gene, mRNA (cDNA clone MGC:25587 IMAGE:4007862), complete cds.	6855144	1.19111	0.0175918	7.69733	7.96982	8.47083	8.49602	6.90246	6.48215	7.51756
Pcdh17	NM_001013753	RefSeq	Mus musculus protocadherin 17 (Pcdh17), mRNA.	6820752	1.1868	0.18611	8.43286	7.78755	8.12622	7.60437	5.94847	5.87625	8.57812
Cd1d1	NM_007639	RefSeq	Mus musculus CD1d1 antigen (Cd1d1), mRNA.	6906635	1.18479	0.169818	6.69737	5.67271	7.45502	7.31903	5.52412	4.47921	6.80041
Syn2	NM_001111015	RefSeq	Mus musculus synapsin II (Syn2), transcript variant IIa, mRNA.	6949191	1.18361	0.129523	7.92564	8.58564	7.71336	7.99027	6.02234	6.25604	8.33197
Ptprj	NM_008982	RefSeq	Mus musculus protein tyrosine phosphatase, receptor type, J (Ptprj), mRNA.	6888696	1.1804	0.11557	9.49862	8.49231	8.43811	8.30933	6.92695	6.81801	8.76761
St18	NM_173868	RefSeq	Mus musculus suppression of tumorigenicity 18 (St18), mRNA.	6747354	1.18011	0.0681665	5.76104	6.09184	6.16825	6.39663	4.32957	4.36083	6.08258
Cacna1a	NM_007578	RefSeq	Mus musculus calcium channel, voltage-dependent, P/Q type, alpha 1A subunit (Cacna1a), mRNA.	6977751	1.1776	0.0341545	7.69557	8.22459	7.90007	7.99971	5.89806	6.97464	7.45947
Arhgdia	NM_133796	RefSeq	Mus musculus Rho GDP dissociation inhibitor (GDI) alpha (Arhgdia), mRNA.	6792781	1.17534	0.0741353	9.98614	9.21882	9.75327	9.67909	7.62193	8.24011	9.58992
Cx3cl1	NM_009142	RefSeq	Mus musculus chemokine (C-X3-C motif) ligand 1 (Cx3cl1), mRNA.	6978335	1.1752	0.196935	9.06789	8.58504	6.80752	7.34696	6.40241	6.01113	7.91643
Adcy5	NM_001012765	RefSeq	Mus musculus adenylate cyclase 5 (Adcy5), mRNA.	6840705	1.17368	0.0281345	7.60381	7.69978	7.35926	7.30251	5.85271	5.90656	7.1937
Gpr37	NM_010338	RefSeq	Mus musculus G protein-coupled receptor 37 (Gpr37), mRNA.	6952227	1.17317	0.0440063	6.56448	7.1692	7.8266	6.28236	5.64361	5.53894	6.17991
Rph3a	NM_011286	RefSeq	Mus musculus rabphilin 3A (Rph3a), mRNA.	6941661	1.17016	0.19235	5.6469	8.53147	6.10787	7.40512	5.62482	5.68245	5.95077
BC004044	NM_030565	RefSeq	Mus musculus cDNA sequence BC004044 (BC004044), mRNA.	6935150	1.1701	0.183436	8.59677	6.37822	6.16804	7.15183	5.4292	5.44778	6.83387
Lrrtm4	NM_178731	RefSeq	Mus musculus leucine rich repeat transmembrane neuronal 4 (Lrrtm4), mRNA.	6947211	1.17	0.118438	6.46882	7.06154	6.88457	6.31908	5.43779	4.33918	6.76355
Xylt1	NM_175645	RefSeq	Mus musculus xylosyltransferase 1 (Xylt1), mRNA.	6963793	1.16964	0.146308	8.99731	9.47733	9.03221	7.72185	6.92693	7.12726	8.85842
Gpr85	NM_145066	RefSeq	Mus musculus G protein-coupled receptor 85 (Gpr85), mRNA.	6951761	1.16914	0.0625425	6.63623	6.71398	6.81803	6.93621	5.44409	4.69747	6.67936
Tmem130	NM_177735	RefSeq	Mus musculus transmembrane protein 130 (Tmem130), mRNA.	6942973	1.16884	0.117103	4.74301	6.3239	5.41542	7.1015	4.53801	4.71672	4.92661
Sema6b	NM_013662	RefSeq	Mus musculus sema domain, transmembrane domain (TM), and cytoplasmic domain, (semaphorin) 6B (Sema6b), mRNA.	6856204	1.16877	0.0146976	7.36659	8.07993	7.35488	7.598	6.19523	6.07521	7.02279
Hpcal4	NM_174998	RefSeq	Mus musculus hippocalcin-like 4 (Hpcal4), mRNA.	6916947	1.16709	0.167827	4.88429	7.5296	5.42192	5.19144	4.91165	4.44037	4.41714
Lcat	NM_008490	RefSeq	Mus musculus lecithin cholesterol acyltransferase (Lcat), mRNA.	6985005	1.16655	0.0913884	9.09161	7.39992	8.66097	7.74467	6.77998	6.59959	7.79365
2310045A20Rik	NM_172710	RefSeq	Mus musculus RIKEN cDNA 2310045A20 gene (2310045A20Rik), mRNA.	6938217	1.16631	0.0420589	7.29268	7.28237	6.67963	6.8706	5.41033	5.3882	6.79648
Trib2	NM_144551	RefSeq	Mus musculus tribbles homolog 2 (Drosophila) (Trib2), mRNA.	6799173	1.16418	0.0960835	7.5135	8.36243	8.683	8.10272	6.3294	6.51211	8.16219
Map4k4	NM_008696	RefSeq	Mus musculus mitogen-activated protein kinase kinase kinase kinase 4 (Map4k4), mRNA.	6748877	1.16354	0.0433713	9.14166	8.62434	9.31137	9.47786	7.5021	7.55607	8.86763
Tmem56	NM_178936	RefSeq	Mus musculus transmembrane protein 56 (Tmem56), mRNA.	6908748	1.16298	0.0897489	5.44276	6.33051	5.75142	6.51266	4.14269	4.44254	5.95383
Magea4	NM_020280	RefSeq	Mus musculus melanoma antigen, family A, 4 (Magea4), mRNA.	7011903	1.16226	0.0801122	3.89606	5.05466	5.53734	5.38993	3.40359	3.50338	4.51473
Fgfr3	NM_008010	RefSeq	Mus musculus fibroblast growth factor receptor 3 (Fgfr3), mRNA.	6929817	1.16203	0.0820068	8.5073	7.90314	8.08297	7.52512	6.38618	6.16435	7.9773
Rhou	NM_133955	RefSeq	Mus musculus ras homolog gene family, member U (Rhou), mRNA.	6979721	1.15731	0.00469528	7.1056	7.04062	7.80863	7.57943	6.0195	6.40401	6.25526
Spock1	NM_009262	RefSeq	Mus musculus sparc/osteonectin, cwcv and kazal-like domains proteoglycan 1 (Spock1), mRNA.	6813536	1.15703	0.07103	5.10082	6.93661	6.35402	6.8384	4.98757	5.13006	5.33365
S100a3	NM_011310	RefSeq	Mus musculus S100 calcium binding protein A3 (S100a3), mRNA.	6899366	1.15423	0.131837	7.39504	7.15819	6.54552	6.0119	5.02709	4.96592	6.87727
Gnptab	NM_001004164	RefSeq	Mus musculus N-acetylglucosamine-1-phosphate transferase, alpha and beta subunits (Gnptab), mRNA.	6769634	1.15297	0.063474	8.29151	8.0168	8.80266	8.34334	7.02791	6.39379	8.21012
Pcdhb16	NM_053141	RefSeq	Mus musculus protocadherin beta 16 (Pcdhb16), mRNA.	6860198	1.15295	0.1672	6.13802	7.61767	6.91673	7.80112	6.47831	4.64694	6.77105
Grin1	NM_008169	RefSeq	Mus musculus glutamate receptor, ionotropic, NMDA1 (zeta 1) (Grin1), mRNA.	6885399	1.15166	0.17818	5.58537	8.36759	6.57112	6.81848	6.27256	5.65158	5.12779
Ppm1e	NM_177167	RefSeq	Mus musculus protein phosphatase 1E (PP2C domain containing) (Ppm1e), mRNA.	6790547	1.15006	0.0885456	6.8032	8.52798	7.73369	7.45368	6.38822	5.81799	7.23253
Bmpr1b	NM_007560	RefSeq	Mus musculus bone morphogenetic protein receptor, type 1B (Bmpr1b), mRNA.	6909941	1.14934	0.0716213	6.77203	6.1662	7.6374	6.48697	6.08662	4.81059	5.95173
Ak3	NM_021299	RefSeq	Mus musculus adenylate kinase 3 (Ak3), mRNA.	6872496	1.14925	0.0604517	8.71883	8.8242	8.39821	8.37242	6.80077	6.97106	8.51567
Rhoc	NM_007484	RefSeq	Mus musculus ras homolog gene family, member C (Rhoc), mRNA.	6900193	1.14777	0.194742	8.75847	7.52608	8.48702	7.09834	5.90361	6.29376	8.26174
Tsc22d4	NM_023910	RefSeq	Mus musculus TSC22 domain family 4 (Tsc22d4), mRNA.	6935088	1.1475	0.247007	9.65943	7.8814	7.91136	8.33177	6.28962	6.58729	9.01855
Unc5c	NM_009472	RefSeq	Mus musculus unc-5 homolog C (C. elegans) (Unc5c), mRNA.	6901898	1.14691	0.130762	7.92379	8.06208	8.33579	8.06053	6.41043	6.00672	8.42877
Id3	NM_008321	RefSeq	Mus musculus inhibitor of DNA binding 3 (Id3), mRNA.	6917809	1.14226	0.0968826	8.38379	6.63367	8.17289	7.25575	6.57764	5.83383	6.99633
Itm2c	NM_022417	RefSeq	Mus musculus integral membrane protein 2C (Itm2c), mRNA.	6751231	1.14132	0.0487865	9.43451	9.14542	8.83377	8.78402	7.60645	7.26762	8.85027
Hmgcs1	NM_145942	RefSeq	Mus musculus 3-hydroxy-3-methylglutaryl-Coenzyme A synthase 1 (Hmgcs1), mRNA.	7005797	1.14097	0.0435575	9.18587	8.86391	9.14112	8.14484	6.98975	7.8079	8.28125
Rsu1	NM_009105	RefSeq	Mus musculus Ras suppressor protein 1 (Rsu1), mRNA.	6884788	1.13949	0.0873466	9.71135	8.81594	9.76506	9.19875	7.78951	7.56954	9.3408
Cntn2	NM_177129	RefSeq	Mus musculus contactin 2 (Cntn2), mRNA.	6762234	1.13941	0.00158756	7.17245	6.88901	6.98429	6.62208	5.78786	5.51616	6.02863
Dpysl2	NM_009955	RefSeq	Mus musculus dihydropyrimidinase-like 2 (Dpysl2), mRNA.	6825494	1.13798	0.0499404	10.7392	10.5535	10.787	10.4338	8.90178	9.05057	10.5188
Kif5c	NM_008449	RefSeq	Mus musculus kinesin family member 5C (Kif5c), mRNA.	6876943	1.13772	0.0659369	6.97731	8.16328	7.43384	7.97476	6.33441	5.83769	7.32664
Midn	NM_021565	RefSeq	Mus musculus midnolin (Midn), mRNA.	6769193	1.13725	0.070572	9.315	9.35298	9.57907	8.91141	7.44155	7.75844	9.25709
Zcchc18	NM_001035510	RefSeq	Mus musculus zinc finger, CCHC domain containing 18 (Zcchc18), transcript variant 1, mRNA.	7014048	1.13725	0.0984406	7.11088	7.69305	8.03354	7.9784	6.64311	5.49108	7.56596
Rab6	NM_024287	RefSeq	Mus musculus RAB6, member RAS oncogene family (Rab6), mRNA.	6962950	1.13649	0.00391219	8.70201	9.30896	8.97224	8.46898	7.5766	7.74108	7.86199
Snca	NM_001042451	RefSeq	Mus musculus synuclein, alpha (Snca), transcript variant 1, mRNA.	6954035	1.13565	0.0709811	5.86242	7.02741	6.23931	5.79771	4.69658	4.61845	5.97316
Cap2	NM_026056	RefSeq	Mus musculus CAP, adenylate cyclase-associated protein, 2 (yeast) (Cap2), mRNA.	6806791	1.13519	0.083431	7.95744	9.11018	7.72436	8.694	6.38433	7.81038	7.51422
Dpysl3	NM_009468	RefSeq	Mus musculus dihydropyrimidinase-like 3 (Dpysl3), mRNA.	6865100	1.13396	0.0987624	9.99385	8.69482	10.8673	10.4242	8.92988	8.67544	8.97788
Leprot	NM_175036	RefSeq	Mus musculus leptin receptor overlapping transcript (Leprot), mRNA.	6915845	1.13106	0.015267	9.20684	8.88257	8.86594	8.75061	7.24846	7.69861	8.43922
Rassf2	NM_175445	RefSeq	Mus musculus Ras association (RalGDS/AF-6) domain family member 2 (Rassf2), mRNA.	6891064	1.12762	0.073041	8.57691	7.99145	8.96344	8.40693	6.75725	6.9151	8.39884
Gstm5	NM_010360	RefSeq	Mus musculus glutathione S-transferase, mu 5 (Gstm5), mRNA.	6900348	1.12567	0.141345	8.55136	7.659	9.32774	9.37615	7.1744	6.99991	8.63438
Cltb	NM_028870	RefSeq	Mus musculus clathrin, light polypeptide (Lcb) (Cltb), mRNA.	6813327	1.12425	0.128386	8.72369	7.89028	8.47654	8.28868	6.92995	6.18837	8.54331
Pkia	NM_008862	RefSeq	Mus musculus protein kinase inhibitor, alpha (Pkia), mRNA.	6895532	1.12279	0.0469352	7.91431	8.04963	8.12999	8.30043	6.47819	6.47588	7.97334
P4ha3	NM_177161	RefSeq	Mus musculus procollagen-proline, 2-oxoglutarate 4-dioxygenase (proline 4-hydroxylase), alpha polypeptide III (P4ha3), mRNA.	6962930	1.12259	0.0752987	6.77215	5.86903	6.7684	5.09684	4.82987	4.81394	5.36822
Acsbg1	NM_053178	RefSeq	Mus musculus acyl-CoA synthetase bubblegum family member 1 (Acsbg1), mRNA.	6995762	1.12077	0.182589	8.69043	8.22793	7.20068	7.91838	6.55374	5.7994	8.31262
Kif3a	NM_008443	RefSeq	Mus musculus kinesin family member 3A (Kif3a), mRNA.	6780986	1.12061	0.0757544	8.21079	8.35768	8.55194	8.48906	6.912	6.49646	8.43681
Cbln2	NM_172633	RefSeq	Mus musculus cerebellin 2 precursor protein (Cbln2), mRNA.	6862827	1.12058	0.163605	4.74915	5.00714	5.2902	7.16933	4.26925	4.08251	4.94837
Sh3bgrl3	NM_080559	RefSeq	Mus musculus SH3 domain binding glutamic acid-rich protein-like 3 (Sh3bgrl3), mRNA.	6925987	1.12009	0.00365135	8.73428	8.55872	8.49692	8.40279	6.96017	7.56103	7.76307
EG331392	NM_198633	RefSeq	Mus musculus predicted gene, EG331392 (EG331392), mRNA.	7010378	1.11991	0.0121973	6.29858	6.66343	6.73361	6.91989	5.48187	5.04826	6.07178
Rtkn	NM_133641	RefSeq	Mus musculus rhotekin (Rtkn), transcript variant 3, mRNA.	6947396	1.11932	0.109127	8.0145	7.53322	7.6751	7.58151	5.89405	5.92991	7.92133
Epdr1	NM_134065	RefSeq	Mus musculus ependymin related protein 1 (zebrafish) (Epdr1), mRNA.	6811366	1.11756	0.093703	7.45278	7.02334	7.32342	7.35755	5.44842	5.63344	7.4333
Sall3	NM_178280	RefSeq	Mus musculus sal-like 3 (Drosophila) (Sall3), mRNA.	6866962	1.1165	0.229356	6.9258	7.64734	7.4022	8.16341	5.4675	5.56107	8.22599
4833439L19Rik	BC033445	GenBank	Mus musculus RIKEN cDNA 4833439L19 gene, mRNA (cDNA clone MGC:25451 IMAGE:4222839), complete cds.	6813322	1.11641	0.0118653	9.76543	9.73971	9.65845	9.9892	8.18606	8.52572	9.30359
Abcd2	NM_011994	RefSeq	Mus musculus ATP-binding cassette, sub-family D (ALD), member 2 (Abcd2), mRNA.	6837935	1.11546	0.0795065	6.10195	5.72716	6.68544	6.61081	4.46962	4.85316	6.17488
Slc6a15	NM_175328	RefSeq	Mus musculus solute carrier family 6 (neurotransmitter transporter), member 15 (Slc6a15), mRNA.	6770325	1.11498	0.182613	7.58342	7.89388	9.52806	8.21701	7.20068	6.12232	8.24882
Slco5a1	NM_172841	RefSeq	Mus musculus solute carrier organic anion transporter family, member 5A1 (Slco5a1), mRNA.	6756946	1.1149	0.0917097	5.43994	5.15994	5.69575	6.20874	3.94256	3.96659	5.62442
Ablim2	NM_177678	RefSeq	Mus musculus actin-binding LIM protein 2 (Ablim2), mRNA.	6929919	1.11454	0.0547168	7.69707	7.19061	7.60908	6.98106	5.80976	5.74832	7.20666
Nuak1	NM_001004363	RefSeq	Mus musculus NUAK family, SNF1-like kinase, 1 (Nuak1), mRNA.	6775625	1.11422	0.0645772	6.42108	6.48835	7.55479	7.2994	5.14117	5.83641	6.50247
B3galt1	NM_020283	RefSeq	Mus musculus UDP-Gal:betaGlcNAc beta 1,3-galactosyltransferase, polypeptide 1 (B3galt1), mRNA.	6877822	1.11403	0.126133	8.4329	8.6472	8.53809	8.74803	6.84948	6.67	8.91309
Cnn3	NM_028044	RefSeq	Mus musculus calponin 3, acidic (Cnn3), mRNA.	6900938	1.11365	0.15933	9.40137	8.09189	9.5208	9.41018	7.57423	7.14081	9.26217
Ptprs	NM_011218	RefSeq	Mus musculus protein tyrosine phosphatase, receptor type, S (Ptprs), mRNA.	6856231	1.1136	0.035817	10.0017	9.64546	10.0233	10.3803	8.72379	8.28241	9.69109
Lingo2	NM_175516	RefSeq	Mus musculus leucine rich repeat and Ig domain containing 2 (Lingo2), mRNA.	6920816	1.11298	0.0433393	5.11632	6.30324	5.26555	5.56752	4.30416	3.97536	5.07101
Aatk	NM_007377	RefSeq	Mus musculus apoptosis-associated tyrosine kinase (Aatk), mRNA.	6792733	1.10981	0.0504399	8.20257	8.1685	8.01355	8.2932	6.63133	6.47045	8.07717
Kitl	NM_013598	RefSeq	Mus musculus kit ligand (Kitl), mRNA.	6770201	1.10705	0.26348	8.21114	6.38736	7.88682	5.59701	5.33155	5.3328	7.07624
Nkd2	NM_028186	RefSeq	Mus musculus naked cuticle 2 homolog (Drosophila) (Nkd2), mRNA.	6814355	1.10697	0.112693	8.25115	6.19882	6.48953	6.38685	5.74489	5.47638	5.95258
Nelf	NM_001039386	RefSeq	Mus musculus nasal embryonic LHRH factor (Nelf), transcript variant 1, mRNA.	6875680	1.10413	0.0501667	8.68998	9.30314	8.71632	8.52944	7.30032	7.20348	8.61295
Smoc1	NM_022316	RefSeq	Mus musculus SPARC related modular calcium binding 1 (Smoc1), mRNA.	6796430	1.10313	0.0801849	7.62148	8.28725	7.90275	8.3837	6.42265	6.37253	8.04181
Lgi3	NM_145219	RefSeq	Mus musculus leucine-rich repeat LGI family, member 3 (Lgi3), mRNA.	6820083	1.10275	0.105081	7.82067	7.88024	7.2143	7.56927	5.84275	5.93179	7.78057
Lrrn3	NM_010733	RefSeq	Mus musculus leucine rich repeat protein 3, neuronal (Lrrn3), mRNA.	6800314	1.10239	0.254028	7.5757	8.29395	7.95315	7.65435	6.43839	5.22907	8.63325
Nap1l2	NM_008671	RefSeq	Mus musculus nucleosome assembly protein 1-like 2 (Nap1l2), mRNA.	7018634	1.09894	0.0372209	4.73181	5.19042	5.51419	5.60194	4.37716	3.43257	4.67223
Myt1	NM_008665	RefSeq	Mus musculus myelin transcription factor 1 (Myt1), mRNA.	6884296	1.09863	0.109969	8.91259	9.59807	9.34027	9.45858	7.70476	7.47283	9.50864
Fhl1	NM_001077361	RefSeq	Mus musculus four and a half LIM domains 1 (Fhl1), transcript variant 1, mRNA.	7011394	1.09831	0.106869	8.15196	8.24217	8.65122	9.39997	6.75345	7.24209	8.54351
0910001A06Rik	BC011343	GenBank	Mus musculus RIKEN cDNA 0910001A06 gene, mRNA (cDNA clone MGC:18989 IMAGE:4012217), complete cds.	6836231	1.09824	0.204649	8.66215	8.33602	8.9409	10.7096	7.55025	7.58193	9.05959
8430419L09Rik	ENSMUST00000111915	ENSEMBL Transcript	Isoform 1 of Uncharacterized protein KIAA1467 gene:ENSMUSG00000030207	6950397	1.09786	0.112832	8.12374	8.1753	8.3581	8.33979	6.46474	6.48174	8.50763
Lynx1	NM_011838	RefSeq	Mus musculus Ly6/neurotoxin 1 (Lynx1), mRNA.	6836699	1.09645	0.0463242	6.46331	7.3912	5.84499	6.25981	5.31211	5.12279	5.74524
Wfdc12	NM_138684	RefSeq	Mus musculus WAP four-disulfide core domain 12 (Wfdc12), mRNA.	6892892	1.09586	0.143078	4.73455	4.86357	6.16287	6.93486	4.5519	4.43895	4.74346
Rusc2	NM_001037709	RefSeq	Mus musculus RUN and SH3 domain containing 2 (Rusc2), transcript variant 2, mRNA.	6913002	1.09465	0.0164672	9.00034	8.30967	8.36743	8.63396	7.00418	7.42684	8.01856
Hsdl2	NM_024255	RefSeq	Mus musculus hydroxysteroid dehydrogenase like 2 (Hsdl2), mRNA.	6913901	1.09461	0.0506877	8.77994	7.83223	8.5766	8.42538	6.69624	7.11213	8.11842
6430517E21Rik	NM_207583	RefSeq	Mus musculus RIKEN cDNA 6430517E21 gene (6430517E21Rik), mRNA.	6763389	1.09436	0.243873	6.81766	7.84422	7.75835	6.87247	5.35761	5.28082	8.04803
Rnf128	NM_023270	RefSeq	Mus musculus ring finger protein 128 (Rnf128), mRNA.	7014110	1.09436	0.0865031	6.04071	6.16343	7.14231	5.89803	4.76578	4.73409	6.15042
Itga4	NM_010576	RefSeq	Mus musculus integrin alpha 4 (Itga4), mRNA.	6878448	1.09421	0.0887997	7.12322	6.60356	6.24566	7.97098	5.49675	5.64679	6.53139
Apba1	NM_177034	RefSeq	Mus musculus amyloid beta (A4) precursor protein binding, family A, member 1 (Apba1), mRNA.	6868728	1.09414	0.0793884	7.35625	7.54359	6.90434	7.4818	5.63915	5.69787	7.34504
Slc39a12	NM_001012305	RefSeq	Mus musculus solute carrier family 39 (zinc transporter), member 12 (Slc39a12), mRNA.	6875182	1.09392	0.0541663	4.66231	5.92767	6.22638	5.81579	4.45365	4.29967	4.93902
Gpr126	NM_001002268	RefSeq	Mus musculus G protein-coupled receptor 126 (Gpr126), mRNA.	6772255	1.09307	0.134289	7.27972	5.21571	5.80602	5.26315	4.71729	4.38152	5.29544
A130050O07Rik	ENSMUST00000054333	ENSEMBL Transcript	16 days neonate thymus cDNA, RIKEN full-length enriched library, clone:A130072O20 product:hypothetical protein, full insert sequence gene:ENSMUSG00000051480	6753536	1.09002	0.013778	6.05674	6.37437	6.37634	6.93676	5.28137	4.97244	5.78428
Slc9a9	NM_177909	RefSeq	Mus musculus solute carrier family 9 (sodium/hydrogen exchanger), member 9 (Slc9a9), mRNA.	6991461	1.08987	0.221322	7.62223	7.42283	6.89107	7.11928	5.33844	5.20286	7.98064
Grin2a	NM_008170	RefSeq	Mus musculus glutamate receptor, ionotropic, NMDA2A (epsilon 1) (Grin2a), mRNA.	6843861	1.08913	0.345621	4.40925	8.0305	4.6007	4.51862	4.09607	4.45424	4.35161
Rab6ip1	NM_021494	RefSeq	Mus musculus Rab6 interacting protein 1 (Rab6ip1), mRNA.	6970393	1.08907	0.000479768	9.79771	9.69348	10.0204	9.61463	8.49094	8.83292	8.75363
Shc4	NM_199022	RefSeq	Mus musculus SHC (Src homology 2 domain containing) family, member 4 (Shc4), mRNA.	6890611	1.0889	0.41935	7.80885	7.99715	7.55251	6.09389	4.96794	4.88652	8.96814
Ank2	NM_178655	RefSeq	Mus musculus ankyrin 2, brain (Ank2), transcript variant 2, mRNA.	6909139	1.08727	0.136675	8.9234	8.98652	9.19121	9.21395	7.05651	7.49624	9.42175
Cnih3	NM_028408	RefSeq	Mus musculus cornichon homolog 3 (Drosophila) (Cnih3), mRNA.	6755757	1.08529	0.0485905	5.65587	6.73098	6.30846	6.98008	5.39993	4.807	5.79375
S100a13	NM_009113	RefSeq	Mus musculus S100 calcium binding protein A13 (S100a13), mRNA.	6899359	1.08362	0.0593551	7.90039	7.50614	7.61839	7.42626	5.94995	6.08672	7.55085
E030049G20Rik	NM_001081756	RefSeq	Mus musculus RIKEN cDNA E030049G20 gene (E030049G20Rik), transcript variant 1, mRNA.	6761916	1.08294	0.297242	7.48118	5.10458	6.57691	6.27395	4.5389	4.27986	7.00989
Kcnq2	NM_010611	RefSeq	Mus musculus potassium voltage-gated channel, subfamily Q, member 2 (Kcnq2), transcript variant 1, mRNA.	6894265	1.08222	0.0372001	6.5262	7.58392	7.01304	7.76915	6.20503	5.72152	6.49601
Tox	NM_145711	RefSeq	Mus musculus thymocyte selection-associated high mobility group box (Tox), mRNA.	6919417	1.08171	0.149938	5.95881	5.95349	7.05715	7.34411	4.74779	5.14982	6.59241
Pde4dip	NM_001039376	RefSeq	Mus musculus phosphodiesterase 4D interacting protein (myomegalin) (Pde4dip), transcript variant 1, mRNA.	6907352	1.08056	0.0576217	4.90316	5.51154	6.17115	5.87311	4.2443	4.11257	5.24566
Lpar1	NM_010336	RefSeq	Mus musculus lysophosphatidic acid receptor 1 (Lpar1), transcript variant 1, mRNA.	6922004	1.08007	0.156917	9.15595	7.57146	8.27413	7.28856	6.54999	6.42764	7.99973
Hsd17b4	NM_008292	RefSeq	Mus musculus hydroxysteroid (17-beta) dehydrogenase 4 (Hsd17b4), mRNA.	6860787	1.07989	0.0415171	7.76377	8.30787	8.54792	8.59644	6.93442	6.74321	7.99472
Fbxo32	NM_026346	RefSeq	Mus musculus F-box protein 32 (Fbxo32), mRNA.	6835938	1.07863	0.101755	6.48762	6.84467	7.17549	8.39801	5.94808	5.8217	6.67368
Pld2	NM_008876	RefSeq	Mus musculus phospholipase D2 (Pld2), mRNA.	6782134	1.07788	0.104883	7.08472	7.44055	7.40303	6.99763	5.5273	5.51589	7.41762
Csdc2	NM_145473	RefSeq	Mus musculus cold shock domain containing C2, RNA binding (Csdc2), mRNA.	6832146	1.07772	0.00905209	5.74361	6.63738	6.20342	5.77303	5.17989	4.86749	4.98754
Crip2	NM_024223	RefSeq	Mus musculus cysteine rich protein 2 (Crip2), mRNA.	6798313	1.07669	0.0668296	7.98068	6.95535	8.34725	7.30618	5.97685	6.64629	7.0889
Soat1	NM_009230	RefSeq	Mus musculus sterol O-acyltransferase 1 (Soat1), mRNA.	6763259	1.07658	0.114341	9.62105	8.70951	9.32036	9.36934	7.42613	7.71075	9.39857
2610001J05Rik	BC070405	GenBank	Mus musculus RIKEN cDNA 2610001J05 gene, mRNA (cDNA clone MGC:99440 IMAGE:5700834), complete cds.	6951766	1.07504	0.166971	8.81314	8.1185	8.60443	8.21125	6.62416	6.57857	8.88261
Fbn2	NM_010181	RefSeq	Mus musculus fibrillin 2 (Fbn2), mRNA.	6865792	1.07434	0.179117	6.33922	6.80118	7.51925	7.37533	5.18279	5.23255	7.38788
Epha4	NM_007936	RefSeq	Mus musculus Eph receptor A4 (Epha4), mRNA.	6759905	1.0732	0.363651	4.88869	8.46945	6.18849	7.42424	4.95282	5.04533	7.01037
Tceal5	NM_177919	RefSeq	Mus musculus transcription elongation factor A (SII)-like 5 (Tceal5), mRNA.	7019615	1.07308	0.0338914	3.61434	4.66014	3.53411	3.22377	2.74495	2.64325	2.66682
Fgd3	NM_015759	RefSeq	Mus musculus FYVE, RhoGEF and PH domain containing 3 (Fgd3), mRNA.	6813096	1.07298	0.0473709	7.05079	5.92812	7.02485	7.19573	5.55966	5.38	6.24102
Pcdhb5	NM_053130	RefSeq	Mus musculus protocadherin beta 5 (Pcdhb5), mRNA.	6860168	1.07206	0.251087	6.21708	7.6253	6.53772	6.65985	6.07162	3.99147	7.00068
Nav1	NM_173437	RefSeq	Mus musculus neuron navigator 1 (Nav1), mRNA.	6762429	1.07059	0.0969225	9.568	9.13973	9.04353	9.42782	7.47091	7.78502	9.41662
Frzb	NM_011356	RefSeq	Mus musculus frizzled-related protein (Frzb), mRNA.	6888151	1.06991	0.00819481	7.0565	6.44156	6.95191	6.71448	5.26374	5.88529	6.01458
Ddr1	NM_007584	RefSeq	Mus musculus discoidin domain receptor family, member 1 (Ddr1), transcript variant 1, mRNA.	6855123	1.06968	0.0625585	8.72898	8.06322	8.11566	7.94811	6.56791	6.77925	8.08577
Rabgap1l	NM_013862	RefSeq	Mus musculus RAB GTPase activating protein 1-like (Rabgap1l), transcript variant 1, mRNA.	6763495	1.06935	0.0315053	7.49458	7.64518	7.6498	7.40937	6.48447	5.74467	7.212
Nedd4l	NM_031881	RefSeq	Mus musculus neural precursor cell expressed, developmentally down-regulated gene 4-like (Nedd4l), transcript variant 2, mRNA.	6861576	1.06929	0.0168488	6.50566	7.58027	7.16646	7.35576	5.77042	6.23707	6.24074
Rit2	NM_009065	RefSeq	Mus musculus Ras-like without CAAX 2 (Rit2), mRNA.	6864326	1.06887	0.106678	4.88068	6.38408	5.07996	6.62049	4.59848	4.42204	4.9968
Ptprr	NM_011217	RefSeq	Mus musculus protein tyrosine phosphatase, receptor type, R (Ptprr), mRNA.	6770905	1.0674	0.105719	5.06696	6.66115	6.39909	5.18789	4.54901	4.40081	5.33428
Pcdhb9	NM_053134	RefSeq	Mus musculus protocadherin beta 9 (Pcdhb9), mRNA.	6860178	1.06732	0.157384	5.65968	6.95542	7.41511	7.21967	5.87804	4.77602	6.58141
Leprel1	NM_173379	RefSeq	Mus musculus leprecan-like 1 (Leprel1), mRNA.	6844806	1.06124	0.292495	8.9154	6.58124	6.64113	6.39761	5.43365	5.3668	7.41736
Lnx1	NM_010727	RefSeq	Mus musculus ligand of numb-protein X 1 (Lnx1), mRNA.	6939185	1.06075	0.190918	5.90752	5.93604	7.76147	5.61978	4.73406	4.81523	6.18707
Epb4.1l2	NM_013511	RefSeq	Mus musculus erythrocyte protein band 4.1-like 2 (Epb4.1l2), mRNA.	6766705	1.06025	0.0428323	8.80643	9.25723	9.58012	9.56335	8.0492	7.67667	8.99873
Sema5a	NM_009154	RefSeq	Mus musculus sema domain, seven thrombospondin repeats (type 1 and type 1-like), transmembrane domain (TM) and short cytoplasmic domain, (semaphorin) 5A (Sema5a), mRNA.	6829591	1.05915	0.205214	7.78679	9.14273	7.93565	7.28804	6.51947	6.12192	8.29607
Itih3	NM_008407	RefSeq	Mus musculus inter-alpha trypsin inhibitor, heavy chain 3 (Itih3), mRNA.	6823690	1.05864	0.0241162	6.95252	5.85008	6.61788	6.78396	5.64346	5.10448	5.72947
Gdpd2	NM_023608	RefSeq	Mus musculus glycerophosphodiester phosphodiesterase domain containing 2 (Gdpd2), mRNA.	7012843	1.05827	0.0634382	7.75949	6.41804	7.20506	7.30567	5.96888	5.57978	6.79272
Mt3	NM_013603	RefSeq	Mus musculus metallothionein 3 (Mt3), mRNA.	6978286	1.05721	0.0158228	8.9754	8.99016	9.18021	8.85559	7.47812	7.74679	8.60448
Il15	NM_008357	RefSeq	Mus musculus interleukin 15 (Il15), mRNA.	6983744	1.0567	0.306499	4.98428	5.42182	7.6829	3.98066	4.35492	4.40715	4.62008
Timp4	NM_080639	RefSeq	Mus musculus tissue inhibitor of metalloproteinase 4 (Timp4), mRNA.	6956712	1.05665	0.223556	8.1657	8.15865	7.66961	6.74589	5.9095	5.79427	8.18116
Tgfa	NM_031199	RefSeq	Mus musculus transforming growth factor alpha (Tgfa), mRNA.	6947596	1.05649	0.200279	8.43254	8.70494	8.36613	7.86841	6.37826	6.55819	8.92311
Spry1	NM_011896	RefSeq	Mus musculus sprouty homolog 1 (Drosophila) (Spry1), mRNA.	6896860	1.05619	0.384643	8.44243	8.74114	8.04421	6.81723	5.89987	5.64877	9.31656
Lrig1	NM_008377	RefSeq	Mus musculus leucine-rich repeats and immunoglobulin-like domains 1 (Lrig1), mRNA.	6955698	1.0553	0.143179	8.72021	7.23399	7.54941	7.64106	6.15121	6.18077	7.86062
Ccnd3	NM_001081636	RefSeq	Mus musculus cyclin D3 (Ccnd3), transcript variant 3, mRNA.	6850786	1.05334	0.067951	7.65871	6.92182	7.89079	7.59763	5.9334	6.08788	7.37039
Rasgrp3	NM_207246	RefSeq	Mus musculus RAS, guanyl releasing protein 3 (Rasgrp3), mRNA.	6852235	1.05244	0.0946451	6.3531	5.41279	5.97776	6.12495	4.13959	4.64706	5.95747
Ube2d1	NM_145420	RefSeq	Mus musculus ubiquitin-conjugating enzyme E2D 1, UBC4/5 homolog (yeast) (Ube2d1), mRNA.	6774937	1.05158	0.038807	8.62871	8.74822	9.74805	9.00528	7.89211	7.54783	8.503
Aph1b	NM_177583	RefSeq	Mus musculus anterior pharynx defective 1b homolog (C. elegans) (Aph1b), mRNA.	6996432	1.05111	0.00409536	6.91966	6.96326	6.98852	7.51683	5.99684	5.80839	6.33264
Smox	NM_145533	RefSeq	Mus musculus spermine oxidase (Smox), mRNA.	6881267	1.05089	0.211784	8.15626	8.11588	8.48304	8.42215	6.20864	6.55415	8.96754
Npm3	NM_008723	RefSeq	Mus musculus nucleoplasmin 3 (Npm3), mRNA.	6873364	1.04955	0.0753468	6.86155	6.84718	6.52152	8.2723	6.26062	5.9292	6.03844
Jam3	NM_023277	RefSeq	Mus musculus junction adhesion molecule 3 (Jam3), mRNA.	6994157	1.04951	0.306749	9.10751	7.53717	7.75962	8.4917	6.95197	5.60079	8.97071
Adam22	NM_001098225	RefSeq	Mus musculus a disintegrin and metallopeptidase domain 22 (Adam22), transcript variant 3, mRNA.	6936076	1.04448	0.169019	7.31412	8.18272	7.77649	8.35596	6.68305	5.7429	8.16258
Egln3	NM_028133	RefSeq	Mus musculus EGL nine homolog 3 (C. elegans) (Egln3), mRNA.	6800859	1.04431	0.289046	8.20759	5.80149	7.75328	5.9397	5.27396	5.30937	7.06029
Hip1	NM_146001	RefSeq	Mus musculus huntingtin interacting protein 1 (Hip1), mRNA.	6942441	1.04256	0.239743	8.2532	9.08121	7.94451	8.0471	6.38185	6.47712	9.00788
Mobkl2b	NM_178061	RefSeq	Mus musculus MOB1, Mps One Binder kinase activator-like 2B (yeast) (Mobkl2b), mRNA.	6920754	1.04057	0.0290247	7.2878	7.16013	7.14184	6.74945	5.48874	5.88365	6.76033
Rgs7bp	NM_029879	RefSeq	Mus musculus regulator of G-protein signalling 7 binding protein (Rgs7bp), mRNA.	6815739	1.04032	0.151371	6.96128	8.39248	6.90547	6.32817	5.8051	5.62942	6.88507
Zfp179	NM_009548	RefSeq	Mus musculus zinc finger protein 179 (Zfp179), mRNA.	6788836	1.0394	0.144321	5.19428	7.46415	5.91085	6.14087	5.03457	4.7507	5.62915
Arhgef3	NM_027871	RefSeq	Mus musculus Rho guanine nucleotide exchange factor (GEF) 3 (Arhgef3), mRNA.	6817700	1.03933	0.259216	8.28163	7.15832	6.61578	6.23346	5.32311	5.2517	7.52409
Rhog	NM_019566	RefSeq	Mus musculus ras homolog gene family, member G (Rhog), mRNA.	6969922	1.03871	0.0989045	7.93463	6.82461	7.11506	6.75958	5.68643	5.59426	7.07859
Saa3	NM_011315	RefSeq	Mus musculus serum amyloid A 3 (Saa3), mRNA.	6967059	1.03861	0.400296	8.02473	4.58032	4.24768	4.06126	3.92986	3.94266	4.69716
Angpt1	NM_009640	RefSeq	Mus musculus angiopoietin 1 (Angpt1), mRNA.	6835353	1.03791	0.232206	6.6717	5.50007	6.5539	6.14316	4.12873	4.58574	6.82343
D8Ertd82e	NM_172911	RefSeq	Mus musculus DNA segment, Chr 8, ERATO Doi 82, expressed (D8Ertd82e), mRNA.	6975420	1.0367	0.0767269	8.57217	7.52834	8.45015	8.13719	6.47902	6.93272	7.99405
Ccdc23	NM_024462	RefSeq	Mus musculus coiled-coil domain containing 23 (Ccdc23), transcript variant 2, mRNA.	6916757	1.03629	0.0637628	6.7423	5.77794	6.60125	6.92366	5.32702	4.90352	6.19447
Ppp1r9b	NM_172261	RefSeq	Mus musculus protein phosphatase 1, regulatory subunit 9B (Ppp1r9b), mRNA.	6783689	1.03583	0.0497793	8.5234	9.12536	8.26434	8.25242	6.96845	7.29791	8.25029
Kcnip4	NM_030265	RefSeq	Mus musculus Kv channel interacting protein 4 (Kcnip4), mRNA.	6937986	1.03189	0.0983539	6.88102	6.87798	5.27249	5.75127	5.5579	4.94394	4.98955
Pam	NM_013626	RefSeq	Mus musculus peptidylglycine alpha-amidating monooxygenase (Pam), mRNA.	6760917	1.02952	0.0581881	7.96529	7.53099	7.16992	7.92018	6.14472	6.23429	7.47221
Scn3b	NM_153522	RefSeq	Mus musculus sodium channel, voltage-gated, type III, beta (Scn3b), transcript variant 1, mRNA.	6988366	1.02895	0.0785911	6.34421	7.8912	6.72583	7.12772	6.31917	5.38692	6.27379
Prkx	NM_016979	RefSeq	Mus musculus protein kinase, X-linked (Prkx), mRNA.	7017784	1.02679	0.0337924	8.51411	7.77628	8.43869	8.78905	7.03973	7.07659	7.9419
Slit1	NM_015748	RefSeq	Mus musculus slit homolog 1 (Drosophila) (Slit1), mRNA.	6873149	1.02666	0.0150062	6.45428	6.90944	6.34976	5.83554	5.3037	5.16937	5.60872
Ugcgl2	NM_001081252	RefSeq	Mus musculus UDP-glucose ceramide glucosyltransferase-like 2 (Ugcgl2), mRNA.	6827825	1.02371	0.162842	8.19721	8.10952	8.00361	7.82195	6.69474	5.9155	8.41785
Tgm1	NM_019984	RefSeq	Mus musculus transglutaminase 1, K polypeptide (Tgm1), mRNA.	6824838	1.02224	0.123158	8.12356	6.69899	6.0243	6.39026	5.8721	5.56015	5.92888
V1rd20	NM_207546	RefSeq	Mus musculus vomeronasal 1 receptor, D20 (V1rd20), mRNA.	6973182	1.02104	0.051347	4.56643	3.4339	4.50874	3.55956	2.89647	2.68002	3.41186
Sema4d	NM_013660	RefSeq	Mus musculus sema domain, immunoglobulin domain (Ig), transmembrane domain (TM) and short cytoplasmic domain, (semaphorin) 4D (Sema4d), mRNA.	6813187	1.0201	0.0497457	8.37899	7.54394	7.46224	7.75247	6.24509	6.56302	7.48482
Mal2	NM_178920	RefSeq	Mus musculus mal, T-cell differentiation protein 2 (Mal2), mRNA.	6830480	1.01952	0.197298	4.52957	6.92972	4.62487	5.33749	4.34589	3.92018	4.74161
Apoe	NM_009696	RefSeq	Mus musculus apolipoprotein E (Apoe), mRNA.	6973587	1.01879	0.0542393	11.9227	11.8079	11.8206	12.0704	10.7381	10.1418	11.78
Eif5a2	NM_177586	RefSeq	Mus musculus eukaryotic translation initiation factor 5A2 (Eif5a2), mRNA.	6896431	1.01871	0.0174239	7.34739	7.11873	7.32172	7.79996	6.44107	5.85929	6.83437
Vat1	NM_012037	RefSeq	Mus musculus vesicle amine transport protein 1 homolog (T californica) (Vat1), mRNA.	6791501	1.01828	0.0536862	7.93258	7.80577	7.53225	8.42295	6.53515	6.46298	7.71719
Cadps	NM_012061	RefSeq	Mus musculus Ca2+-dependent secretion activator (Cadps), transcript variant 1, mRNA.	6822731	1.01792	0.090972	8.3514	8.5327	7.64127	8.1388	7.15059	6.25541	8.03838
Trim46	NM_183037	RefSeq	Mus musculus tripartite motif-containing 46 (Trim46), transcript variant 2, mRNA.	6906818	1.01421	0.0110931	7.14285	7.25985	7.19389	7.65157	5.97331	6.10449	6.81568
2310039E09Rik	NM_026509	RefSeq	Mus musculus RIKEN cDNA 2310039E09 gene (2310039E09Rik), mRNA.	6913352	1.01417	0.0194124	6.25484	5.71093	6.05649	5.84977	4.75772	4.53313	5.57066
Cnr1	NM_007726	RefSeq	Mus musculus cannabinoid receptor 1 (brain) (Cnr1), mRNA.	6912565	1.01264	0.107884	6.13165	8.06987	7.19	7.56014	5.94047	6.08988	6.64548
Gucy1b3	NM_017469	RefSeq	Mus musculus guanylate cyclase 1, soluble, beta 3 (Gucy1b3), mRNA.	6906325	1.01222	0.0906137	7.10142	6.91325	7.50705	7.22889	6.11579	5.25289	7.15761
Gbgt1	NM_139197	RefSeq	Mus musculus globoside alpha-1,3-N-acetylgalactosaminyltransferase 1 (Gbgt1), mRNA.	6875964	1.0112	0.148504	8.11234	7.19568	6.90428	8.37706	5.99047	6.29669	7.62125
Entpd2	NM_009849	RefSeq	Mus musculus ectonucleoside triphosphate diphosphohydrolase 2 (Entpd2), mRNA.	6875719	1.0109	0.179874	8.54586	6.46429	6.57182	6.13868	6.0219	5.80289	5.933
Olfr1022	NM_146589	RefSeq	Mus musculus olfactory receptor 1022 (Olfr1022), mRNA.	6878773	1.01068	0.0496554	4.33927	4.47448	3.28506	4.79722	3.26673	3.06692	3.30633
Sema6a	NM_018744	RefSeq	Mus musculus sema domain, transmembrane domain (TM), and cytoplasmic domain, (semaphorin) 6A (Sema6a), mRNA.	6865267	1.01001	0.136699	7.50704	8.37491	8.03966	8.61664	6.55142	6.51646	8.30579
Sema4f	NM_011350	RefSeq	Mus musculus sema domain, immunoglobulin domain (Ig), TM domain, and short cytoplasmic domain (Sema4f), transcript variant 1, mRNA.	6954988	1.01	0.190969	8.58743	6.37679	6.50346	6.407	5.81685	5.64716	6.41201
Abca8a	NM_153145	RefSeq	Mus musculus ATP-binding cassette, sub-family A (ABC1), member 8a (Abca8a), mRNA.	6792114	1.00982	0.0123707	4.58273	5.33362	5.63409	5.20514	4.09058	4.21049	4.23616
Arid5b	NM_023598	RefSeq	Mus musculus AT rich interactive domain 5B (Mrf1 like) (Arid5b), mRNA.	6774719	1.00779	0.144383	8.26624	7.09178	7.39267	6.90925	5.69226	6.0366	7.49271
Cspg4	NM_139001	RefSeq	Mus musculus chondroitin sulfate proteoglycan 4 (Cspg4), mRNA.	6989349	1.00721	0.246525	9.5181	9.06877	8.40148	8.09402	6.66757	7.30913	9.31346
Man1a	NM_008548	RefSeq	Mus musculus mannosidase 1, alpha (Man1a), mRNA.	6774020	1.00718	0.0203921	7.50912	6.98986	7.48632	7.01279	5.7601	6.1832	6.78374
Fgfr2	NM_010207	RefSeq	Mus musculus fibroblast growth factor receptor 2 (Fgfr2), transcript variant 1, mRNA.	6971490	1.00694	0.0628118	6.56578	5.91922	7.21171	5.69727	5.38374	5.07039	5.57053
AI595406	NM_001004147	RefSeq	Mus musculus expressed sequence AI595406 (AI595406), mRNA.	6787281	1.00302	0.00081525	6.9654	7.49811	7.17828	7.37681	6.21302	6.29663	6.24525
Olfr1057	NM_207563	RefSeq	Mus musculus olfactory receptor 1057 (Olfr1057), mRNA.	6888441	1.00287	0.0236861	3.99005	3.4372	3.05966	3.54581	2.68941	2.82867	1.99787
Lrrc8d	NM_001122768	RefSeq	Mus musculus leucine rich repeat containing 8D (Lrrc8d), transcript variant 1, mRNA.	6933141	1.00251	0.177854	9.80469	8.06372	7.758	8.12468	7.0362	7.04318	8.22642
Mpzl1	NM_001083897	RefSeq	Mus musculus myelin protein zero-like 1 (Mpzl1), transcript variant 1, mRNA.	6763777	1.00134	0.182232	8.94077	9.21025	9.2371	9.61195	7.67276	7.34097	9.73231
Arhgef10	NM_172751	RefSeq	Mus musculus Rho guanine nucleotide exchange factor (GEF) 10 (Arhgef10), transcript variant 1, mRNA.	6974254	1.00006	0.047334	8.16015	7.55739	7.80467	7.41593	6.21048	6.48561	7.50734
1110003E01Rik	BC009097	GenBank	Mus musculus RIKEN cDNA 1110003E01 gene, mRNA (cDNA clone MGC:7185 IMAGE:3481841), complete cds.	6938710	0.999396	0.132955	9.29277	8.84644	8.50858	9.20671	7.11535	7.61603	9.16131
BC068157	NM_207203	RefSeq	Mus musculus cDNA sequence BC068157 (BC068157), mRNA.	6980119	0.998328	0.0154376	6.85771	7.1775	7.3332	7.40301	6.01924	5.81618	6.74816
Eid1	NM_025613	RefSeq	Mus musculus EP300 interacting inhibitor of differentiation 1 (Eid1), mRNA.	6880881	0.998075	0.01732	6.66084	6.77401	6.78976	7.424	5.5556	5.82329	6.36333
Fjx1	NM_010218	RefSeq	Mus musculus four jointed box 1 (Drosophila) (Fjx1), mRNA.	6889236	0.997671	0.076935	6.27914	6.67676	6.16819	6.97617	5.21624	4.91864	6.44731
Dpysl5	NM_023047	RefSeq	Mus musculus dihydropyrimidinase-like 5 (Dpysl5), mRNA.	6929644	0.996932	0.194766	6.08072	6.80588	7.43082	8.63934	6.14286	5.93007	6.65384
Cav2	NM_016900	RefSeq	Mus musculus caveolin 2 (Cav2), mRNA.	6944371	0.994941	0.209333	7.91486	6.59861	6.85525	6.27306	5.28876	5.23248	7.22526
Mtap	NM_024433	RefSeq	Mus musculus methylthioadenosine phosphorylase (Mtap), mRNA.	6915253	0.99463	0.200197	8.30702	7.67973	8.56797	8.77732	6.51984	6.69602	8.79928
S100a4	NM_011311	RefSeq	Mus musculus S100 calcium binding protein A4 (S100a4), mRNA.	6899372	0.994254	0.146502	6.63961	4.8592	5.65339	4.48871	4.21531	4.30633	4.72629
H2-T10	ENSMUST00000074201	ENSEMBL Transcript	MHC class I H2-TL-T10-129 mRNA (b haplotype), complete cds gene:ENSMUSG00000079491	6855155	0.993899	0.261859	11.3837	9.071	8.55188	9.7232	8.33879	8.33164	9.39524
Lgr5	NM_010195	RefSeq	Mus musculus leucine rich repeat containing G protein coupled receptor 5 (Lgr5), mRNA.	6777190	0.99386	0.13524	6.75727	6.33862	7.96594	6.91959	5.09474	6.49885	6.4109
Snn	NM_009223	RefSeq	Mus musculus stannin (Snn), mRNA.	6839380	0.993119	0.0164425	7.78552	7.85602	7.65818	8.0872	6.26652	6.97719	7.31712
Dgka	NM_016811	RefSeq	Mus musculus diacylglycerol kinase, alpha (Dgka), mRNA.	6778057	0.992881	0.216909	8.22366	6.86513	7.35661	6.16739	5.38931	5.80374	7.2879
Sema5b	NM_013661	RefSeq	Mus musculus sema domain, seven thrombospondin repeats (type 1 and type 1-like), transmembrane domain (TM) and short cytoplasmic domain, (semaphorin) 5B (Sema5b), mRNA.	6840717	0.992265	0.160683	7.27396	7.74578	7.19009	7.11494	5.48336	5.82462	7.70882
Grik4	NM_175481	RefSeq	Mus musculus glutamate receptor, ionotropic, kainate 4 (Grik4), mRNA.	6994947	0.991772	0.142314	7.13915	7.77487	7.31217	7.22013	5.99228	5.47978	7.63738
Car9	NM_139305	RefSeq	Mus musculus carbonic anhydrase 9 (Car9), mRNA.	6913011	0.991376	0.402647	8.34002	4.52026	5.24584	4.5223	4.48669	4.54438	4.96612
Pou3f2	NM_008899	RefSeq	Mus musculus POU domain, class 3, transcription factor 2 (Pou3f2), mRNA.	6920149	0.988438	0.0529484	7.20908	7.30776	7.88605	7.12146	5.85517	6.14935	7.17343
Nola2	NM_026631	RefSeq	Mus musculus nucleolar protein family A, member 2 (Nola2), mRNA.	6780863	0.988032	0.0203614	7.0289	6.41749	7.23689	7.22059	5.65322	5.89493	6.41566
Mast1	NM_019945	RefSeq	Mus musculus microtubule associated serine/threonine kinase 1 (Mast1), mRNA.	6983890	0.987868	0.00445385	6.70207	7.13802	7.43907	7.36832	6.08015	6.18241	6.25944
Ak5	NM_001081277	RefSeq	Mus musculus adenylate kinase 5 (Ak5), mRNA.	6910642	0.987272	0.266229	5.67334	8.4013	6.48857	6.67566	5.12804	5.59162	6.74767
2310022B05Rik	BC058626	GenBank	Mus musculus RIKEN cDNA 2310022B05 gene, mRNA (cDNA clone MGC:73467 IMAGE:6401577), complete cds.	6986066	0.987154	0.0615639	8.09781	8.08515	9.50994	8.33257	7.3146	7.57305	7.66999
Atp6v0e	NM_025272	RefSeq	Mus musculus ATPase, H+ transporting, lysosomal V0 subunit E (Atp6v0e), mRNA.	6849458	0.986922	0.114035	9.28462	8.46011	9.20916	9.13718	7.48609	7.47513	9.14632
Palm2	NM_172868	RefSeq	Mus musculus paralemmin 2 (Palm2), mRNA.	6913774	0.986532	0.00592872	6.69055	6.50248	6.952	6.27328	5.47502	5.44653	5.93259
Dleu7	NM_173419	RefSeq	Mus musculus deleted in lymphocytic leukemia, 7 (Dleu7), mRNA.	6825255	0.985211	0.0202047	6.85743	7.42949	6.94702	7.65601	6.18326	5.88052	6.64805
Rcn3	NM_026555	RefSeq	Mus musculus reticulocalbin 3, EF-hand calcium binding domain (Rcn3), mRNA.	6966934	0.983048	0.0157589	7.70312	6.76487	7.5215	7.50127	6.12406	6.62417	6.42069
Zfp157	NM_028130	RefSeq	Mus musculus zinc finger protein 157 (Zfp157), mRNA.	6935133	0.982497	0.143519	9.06604	7.06864	7.20491	7.76621	6.6692	6.51075	7.20191
Mmp15	NM_008609	RefSeq	Mus musculus matrix metallopeptidase 15 (Mmp15), mRNA.	6978369	0.982268	0.233501	8.37423	10.1178	9.17424	7.66443	7.314	7.51387	8.72335
Serpini1	NM_009250	RefSeq	Mus musculus serine (or cysteine) peptidase inhibitor, clade I, member 1 (Serpini1), mRNA.	6898477	0.982067	0.178796	4.90961	7.12147	6.39684	7.17192	5.58797	5.36819	5.29752
Gng10	NM_025277	RefSeq	Mus musculus guanine nucleotide binding protein (G protein), gamma 10 (Gng10), mRNA.	6913863	0.981112	0.0285256	7.9274	7.96982	8.17958	8.07505	6.88419	6.50846	7.77789
6030405A18Rik	BC058995	GenBank	Mus musculus RIKEN cDNA 6030405A18 gene, mRNA (cDNA clone MGC:67500 IMAGE:5708109), complete cds.	6905208	0.981062	0.122377	5.98348	6.48255	6.46668	5.97585	4.6449	4.65112	6.44222
Gpr45	NM_053107	RefSeq	Mus musculus G protein-coupled receptor 45 (Gpr45), mRNA.	6749034	0.980507	0.0408486	5.16503	5.46668	5.07411	5.92478	4.02239	4.17575	5.08328
Sirt2	NM_022432	RefSeq	Mus musculus sirtuin 2 (silent mating type information regulation 2, homolog) 2 (S. cerevisiae) (Sirt2), transcript variant 1, mRNA.	6959452	0.979634	0.112676	9.58033	10.4221	9.66642	10.0427	8.09865	8.78224	9.96383
Golm1	NM_027307	RefSeq	Mus musculus golgi membrane protein 1 (Golm1), transcript variant 1, mRNA.	6813666	0.97961	0.0607153	6.93828	6.76008	7.03753	7.01016	5.22869	5.78637	6.85565
Zfp593	NM_024215	RefSeq	Mus musculus zinc finger protein 593 (Zfp593), mRNA.	6926011	0.979455	0.0193874	6.35518	5.98134	6.47937	6.43744	4.97013	5.09111	5.94039
Hpse	NM_152803	RefSeq	Mus musculus heparanase (Hpse), mRNA.	6940363	0.976887	0.334412	7.70074	5.389	5.52254	6.62569	4.51718	4.58406	6.89658
Chst10	NM_145142	RefSeq	Mus musculus carbohydrate sulfotransferase 10 (Chst10), mRNA.	6758003	0.976695	0.0709565	6.73018	6.91369	6.81376	7.64835	5.73664	5.54142	6.87134
Mapre2	NM_153058	RefSeq	Mus musculus microtubule-associated protein, RP/EB family, member 2 (Mapre2), mRNA.	6859411	0.976259	0.0676043	7.43896	8.16381	7.76359	8.51485	6.30759	7.06801	7.60652
Slitrk5	NM_198865	RefSeq	Mus musculus SLIT and NTRK-like family, member 5 (Slitrk5), mRNA.	6821821	0.976249	0.0933541	7.33959	7.42879	7.25489	7.08663	5.65911	5.8393	7.40526
D930015E06Rik	BC062940	GenBank	Mus musculus RIKEN cDNA D930015E06 gene, mRNA (cDNA clone MGC:86126 IMAGE:6842400), complete cds.	6906433	0.975881	0.178516	7.63629	6.75978	8.37514	8.66612	6.586	6.31545	7.7489
Kif3c	NM_008445	RefSeq	Mus musculus kinesin family member 3C (Kif3c), mRNA.	6792931	0.97587	0.0534207	8.01685	8.05909	8.51936	8.3713	6.86066	6.81059	8.12609
Gjb1	NM_008124	RefSeq	Mus musculus gap junction protein, beta 1 (Gjb1), mRNA.	7012866	0.974336	0.0102334	5.8792	5.78327	6.68703	6.11	5.1831	5.19249	5.04602
Agrn	NM_021604	RefSeq	Mus musculus agrin (Agrn), mRNA.	6927362	0.973474	0.0244649	9.10556	8.21414	8.72869	8.54041	7.47219	7.37121	8.17779
Ttyh3	NM_175274	RefSeq	Mus musculus tweety homolog 3 (Drosophila) (Ttyh3), mRNA.	6942737	0.973432	0.078701	9.20586	9.20242	8.85863	9.34232	7.78195	7.56862	9.18605
Lass6	NM_172856	RefSeq	Mus musculus LAG1 homolog, ceramide synthase 6 (Lass6), mRNA.	6877895	0.972907	0.0310904	8.21236	7.73513	8.31697	8.23038	6.94177	6.68721	7.82344
Fgf12	NM_183064	RefSeq	Mus musculus fibroblast growth factor 12 (Fgf12), transcript variant 1, mRNA.	6844904	0.971939	0.0517773	6.9281	7.40573	7.08759	7.1548	6.04707	5.4892	6.98008
Lrch2	NM_001081173	RefSeq	Mus musculus leucine-rich repeats and calponin homology (CH) domain containing 2 (Lrch2), mRNA.	7020084	0.970668	0.197412	6.75934	6.68942	7.68449	7.92787	6.1755	5.25111	7.45723
Pde4dip	NM_001039376	RefSeq	Mus musculus phosphodiesterase 4D interacting protein (myomegalin) (Pde4dip), transcript variant 1, mRNA.	6907351	0.970458	0.105289	8.41888	8.34034	9.10974	9.08307	7.01053	7.55729	8.73483
Apcdd1	NM_133237	RefSeq	Mus musculus adenomatosis polyposis coli down-regulated 1 (Apcdd1), mRNA.	6861458	0.968369	0.267513	5.51857	5.27453	6.95185	7.56799	5.15206	4.62422	6.30331
Ctnnd2	NM_008729	RefSeq	Mus musculus catenin (cadherin associated protein), delta 2 (Ctnnd2), mRNA.	6829495	0.968029	0.164561	7.65984	8.77095	8.41635	8.43999	6.7856	6.66689	8.60876
Nhsl1	NM_173390	RefSeq	Mus musculus NHS-like 1 (Nhsl1), mRNA.	6766287	0.967687	0.117946	7.41944	7.99513	7.75348	7.5554	5.97309	6.29376	7.87269
Lypd1	NM_145100	RefSeq	Mus musculus Ly6/Plaur domain containing 1 (Lypd1), mRNA.	6761914	0.967056	0.0955407	7.18848	7.64262	7.3757	7.23957	6.26398	5.52273	7.3969
Klhl2	NM_178633	RefSeq	Mus musculus kelch-like 2, Mayven (Drosophila) (Klhl2), mRNA.	6982924	0.966788	0.0185574	7.15833	8.01261	7.61672	7.41103	6.24421	6.51118	6.99326
Cmtm3	NM_024217	RefSeq	Mus musculus CKLF-like MARVEL transmembrane domain containing 3 (Cmtm3), mRNA.	6978736	0.964586	0.0339783	9.3249	8.83663	9.0088	9.20444	7.72921	7.79401	8.86408
2810453I06Rik	NM_026050	RefSeq	Mus musculus RIKEN cDNA 2810453I06 gene (2810453I06Rik), mRNA.	6935406	0.963348	0.108131	7.29008	7.3126	7.08716	7.94192	5.82364	6.01539	7.49475
3321401G04Rik	NM_029930	RefSeq	Mus musculus RIKEN cDNA 3321401G04 gene (3321401G04Rik), mRNA.	6953145	0.961993	0.152553	8.61373	8.36788	8.62198	9.02014	7.09309	6.98701	9.00172
Adam12	NM_007400	RefSeq	Mus musculus a disintegrin and metallopeptidase domain 12 (meltrin alpha) (Adam12), mRNA.	6971758	0.961367	0.288335	6.76874	8.24565	6.77173	5.53241	5.17767	5.43682	6.99031
Apoc1	NM_007469	RefSeq	Mus musculus apolipoprotein C-I (Apoc1), transcript variant 1, mRNA.	6973586	0.96113	0.0231592	5.6822	5.24566	5.40461	5.66488	4.46893	4.01754	5.12815
Ppp2r1b	NM_028614	RefSeq	Mus musculus protein phosphatase 2 (formerly 2A), regulatory subunit A (PR 65), beta isoform (Ppp2r1b), transcript variant 2, mRNA.	6989045	0.960219	0.187922	8.541	8.5138	8.12147	8.78411	6.97959	6.63856	8.97148
Tmem63b	NM_198167	RefSeq	Mus musculus transmembrane protein 63b (Tmem63b), mRNA.	6855625	0.960199	0.0177112	8.9956	8.73211	8.90397	9.0199	8.04368	7.364	8.4504
C3	NM_009778	RefSeq	Mus musculus complement component 3 (C3), mRNA.	6856290	0.959927	0.442568	9.54513	6.48973	6.17623	9.05273	6.22125	6.22515	8.12168
Rusc1	NM_028188	RefSeq	Mus musculus RUN and SH3 domain containing 1 (Rusc1), transcript variant 1, mRNA.	6911212	0.959711	0.01133	7.5756	7.0561	6.87817	7.45451	6.18725	6.02801	6.62889
Nt5c	NM_015807	RefSeq	Mus musculus 5',3'-nucleotidase, cytosolic (Nt5c), mRNA.	6792441	0.959248	0.0718563	7.93195	7.83228	7.69438	7.98131	6.49396	6.32128	7.88695
Centb5	NM_207223	RefSeq	Mus musculus centaurin, beta 5 (Centb5), mRNA.	6919195	0.957023	0.0979968	9.35482	9.31912	9.43767	9.10482	7.60587	8.00394	9.43144
Trib1	NM_144549	RefSeq	Mus musculus tribbles homolog 1 (Drosophila) (Trib1), mRNA.	6830770	0.956391	0.191605	8.1449	7.6967	7.62663	8.24539	6.35444	6.14556	8.41605
Gna12	NM_010302	RefSeq	Mus musculus guanine nucleotide binding protein, alpha 12 (Gna12), mRNA.	6942751	0.956098	0.101184	9.02216	9.13958	8.80784	9.16656	7.56771	7.47369	9.1924
Epha3	NM_010140	RefSeq	Mus musculus Eph receptor A3 (Epha3), mRNA.	6846670	0.955523	0.0527823	5.29587	5.87949	5.87207	5.26077	3.97465	4.59772	5.29221
Pld1	NM_008875	RefSeq	Mus musculus phospholipase D1 (Pld1), mRNA.	6896406	0.955201	0.252764	7.69142	7.10392	8.01862	7.43308	5.47647	6.09555	8.24767
Ociad2	NM_026950	RefSeq	Mus musculus OCIA domain containing 2 (Ociad2), mRNA.	6939130	0.95455	0.0810345	6.99095	7.32139	5.97663	6.52879	5.35144	5.51277	6.38547
Plxdc2	NM_026162	RefSeq	Mus musculus plexin domain containing 2 (Plxdc2), mRNA.	6875214	0.954205	0.065425	6.87623	7.21297	7.273	7.15296	5.58857	5.83363	7.10156
Olfml2b	NM_177068	RefSeq	Mus musculus olfactomedin-like 2B (Olfml2b), mRNA.	6755125	0.953833	0.155331	8.01093	6.6196	6.31539	5.77936	5.63881	5.60201	5.94164
Ablim3	NM_198649	RefSeq	Mus musculus actin binding LIM protein family, member 3 (Ablim3), mRNA.	6866006	0.953298	0.0268638	4.91123	5.86712	5.42393	6.06064	4.5681	4.74312	4.52608
Omp	NM_011010	RefSeq	Mus musculus olfactory marker protein (Omp), mRNA.	6969641	0.952978	0.00261627	5.98425	5.77457	5.97514	5.60764	4.82037	5.1873	4.6396
Elfn2	NM_183141	RefSeq	Mus musculus leucine rich repeat and fibronectin type III, extracellular 2 (Elfn2), mRNA.	6837041	0.951352	0.0870925	6.36235	6.65015	6.94066	6.489	5.17787	5.12991	6.66979
Klk9	NM_028660	RefSeq	Mus musculus kallikrein related-peptidase 9 (Klk9), mRNA.	6960177	0.951037	0.212498	6.96787	5.13396	4.57968	4.8144	4.77164	4.44123	4.05595
Cables1	NM_022021	RefSeq	Mus musculus Cdk5 and Abl enzyme substrate 1 (Cables1), mRNA.	6858871	0.95072	0.0196966	5.59083	6.1494	6.30966	6.20486	4.9079	4.82555	5.60544
5730559C18Rik	BC053100	GenBank	Mus musculus RIKEN cDNA 5730559C18 gene, mRNA (cDNA clone MGC:62494 IMAGE:6402346), complete cds.	6762471	0.950338	0.172678	8.31092	7.66413	7.396	7.80057	6.08211	6.28694	8.15865
AW551984	NM_178737	RefSeq	Mus musculus expressed sequence AW551984 (AW551984), mRNA.	6994790	0.950167	0.19938	4.23166	4.84356	4.1701	6.49813	3.99026	4.05231	3.91452
Atp1b1	NM_009721	RefSeq	Mus musculus ATPase, Na+/K+ transporting, beta 1 polypeptide (Atp1b1), mRNA.	6763706	0.950046	0.111276	9.05258	10.3626	8.78497	8.72791	7.8283	8.52752	8.49007
Praf2	NM_138602	RefSeq	Mus musculus PRA1 domain family 2 (Praf2), mRNA.	7009783	0.948724	0.104594	8.05009	7.82892	8.30964	8.84229	6.67574	6.99511	8.2562
Sepw1	NM_009156	RefSeq	Mus musculus selenoprotein W, muscle 1 (Sepw1), mRNA.	6965593	0.948149	0.0605316	10.1025	10.2882	10.1279	10.2872	8.49038	9.17724	10.0923
Srpk3	NM_019684	RefSeq	Mus musculus serine/arginine-rich protein specific kinase 3 (Srpk3), mRNA.	7011952	0.947936	0.169708	6.90763	6.25266	7.21724	6.74416	5.36446	5.02252	7.11048
Glipr2	NM_027450	RefSeq	Mus musculus GLI pathogenesis-related 2 (Glipr2), mRNA.	6913042	0.947918	0.28785	9.67073	6.97296	8.60511	8.28568	6.52652	7.38861	8.39199
Slitrk6	NM_175499	RefSeq	Mus musculus SLIT and NTRK-like family, member 6 (Slitrk6), mRNA.	6827452	0.945448	0.471244	7.76043	6.71214	7.11642	7.46512	5.39285	4.46448	9.0969
Reep1	NM_178608	RefSeq	Mus musculus receptor accessory protein 1 (Reep1), mRNA.	6946945	0.944062	0.15112	8.15257	7.85572	7.84756	8.28717	6.39098	6.49806	8.38604
Elavl2	NM_207685	RefSeq	Mus musculus ELAV (embryonic lethal, abnormal vision, Drosophila)-like 2 (Hu antigen B) (Elavl2), transcript variant 1, mRNA.	6923284	0.941949	0.0977067	6.9727	7.33702	8.11213	8.6202	6.66089	6.63317	7.16164
Csf1r	NM_001037859	RefSeq	Mus musculus colony stimulating factor 1 receptor (Csf1r), mRNA.	6861358	0.941938	0.18076	8.96629	7.96736	8.10882	8.27918	6.54074	6.95185	8.67284
A830059I20Rik	NM_021427	RefSeq	Mus musculus RIKEN cDNA A830059I20 gene (A830059I20Rik), mRNA.	6962582	0.941546	0.0620275	6.34098	6.57719	6.35628	6.77302	5.5619	4.80023	6.34883
Txnrd1	NM_001042523	RefSeq	Mus musculus thioredoxin reductase 1 (Txnrd1), transcript variant 1, mRNA.	6769357	0.940513	0.169944	9.78859	8.97861	10.3996	9.76451	8.45275	8.02347	9.90069
B230209C24Rik	BC057378	GenBank	Mus musculus RIKEN cDNA B230209C24 gene, mRNA (cDNA clone MGC:67495 IMAGE:5707039), complete cds.	6757750	0.940492	0.0922079	6.73339	6.61124	6.17242	7.18998	5.27429	5.29304	6.64147
Serinc5	NM_172588	RefSeq	Mus musculus serine incorporator 5 (Serinc5), mRNA.	6808964	0.940102	0.0385535	10.3271	10.7081	10.7492	10.5218	9.14633	9.38044	10.3826
Igsf11	NM_170599	RefSeq	Mus musculus immunoglobulin superfamily, member 11 (Igsf11), mRNA.	6840887	0.939162	0.100333	8.55369	7.4062	8.13646	7.63095	6.17054	7.23414	7.57332
Wipf1	NM_153138	RefSeq	Mus musculus WAS/WASL interacting protein family, member 1 (Wipf1), mRNA.	6887836	0.937722	0.132695	7.25868	6.60346	6.52136	6.47983	5.07609	5.35438	6.90387
Kcnh5	NM_172805	RefSeq	Mus musculus potassium voltage-gated channel, subfamily H (eag-related), member 5 (Kcnh5), mRNA.	6801807	0.936243	0.293341	6.25657	6.65356	6.69328	4.91913	4.36509	4.52555	6.69254
Id4	NM_031166	RefSeq	Mus musculus inhibitor of DNA binding 4 (Id4), mRNA.	6806882	0.936213	0.0235403	8.26419	9.00515	8.92073	9.3732	8.02816	7.71979	8.11586
Rala	NM_019491	RefSeq	Mus musculus v-ral simian leukemia viral oncogene homolog A (ras related) (Rala), mRNA.	6811276	0.93555	0.134119	8.30984	7.78014	8.24982	8.56431	6.51834	6.92281	8.43029
Nr2e1	NM_152229	RefSeq	Mus musculus nuclear receptor subfamily 2, group E, member 1 (Nr2e1), mRNA.	6773556	0.933285	0.0880398	6.82234	6.53519	7.22273	6.55746	5.26531	5.4934	6.79472
Ntn1	NM_008744	RefSeq	Mus musculus netrin 1 (Ntn1), mRNA.	6789197	0.932836	0.246238	7.68345	7.13133	6.69102	6.59825	5.50469	5.14866	7.62618
Gmds	NM_146041	RefSeq	Mus musculus GDP-mannose 4, 6-dehydratase (Gmds), mRNA.	6812143	0.931689	0.144757	7.17853	6.73834	7.53797	7.95477	5.62611	6.20847	7.42756
Aspa	NM_023113	RefSeq	Mus musculus aspartoacylase (Aspa), mRNA.	6789597	0.931604	0.0876321	5.46313	4.31352	5.48023	4.26921	3.65091	4.35297	3.84587
Cx3cr1	NM_009987	RefSeq	Mus musculus chemokine (C-X3-C) receptor 1 (Cx3cr1), mRNA.	6999456	0.931566	0.0337408	8.08358	7.89347	7.76629	8.2206	6.58527	6.83542	7.75757
Hectd2	NM_172637	RefSeq	Mus musculus HECT domain containing 2 (Hectd2), mRNA.	6869436	0.92962	0.25727	6.84962	6.70781	6.48759	6.61453	5.19264	4.58856	7.42462
Rhobtb3	NM_028493	RefSeq	Mus musculus Rho-related BTB domain containing 3 (Rhobtb3), mRNA.	6814441	0.929086	0.0830768	8.97379	9.11151	9.33321	9.14217	7.88988	7.54593	9.19745
Sema6d	NM_172537	RefSeq	Mus musculus sema domain, transmembrane domain (TM), and cytoplasmic domain, (semaphorin) 6D (Sema6d), transcript variant 1, mRNA.	6880776	0.928464	0.193466	8.99022	8.54835	9.07737	9.54989	6.8124	8.42169	9.10489
Btbd14a	NM_001037098	RefSeq	Mus musculus BTB (POZ) domain containing 14A (Btbd14a), transcript variant 2, mRNA.	6885453	0.928348	0.165692	8.40704	8.4026	7.82073	7.56749	6.47113	6.54159	8.35063
Lrrfip1	NM_008515	RefSeq	Mus musculus leucine rich repeat (in FLII) interacting protein 1 (Lrrfip1), transcript variant 2, mRNA.	6751525	0.927869	0.141378	7.27163	7.25568	6.99146	7.33095	5.41889	5.93307	7.50172
Me3	NM_181407	RefSeq	Mus musculus malic enzyme 3, NADP(+)-dependent, mitochondrial (Me3), nuclear gene encoding mitochondrial protein, mRNA.	6962467	0.926711	0.0205331	5.53327	6.3126	5.72795	5.70642	4.62884	4.70285	5.34835
Spnb3	NM_021287	RefSeq	Mus musculus spectrin beta 3 (Spnb3), mRNA.	6867685	0.926239	0.0402522	6.37051	7.15185	6.14812	7.01199	5.6487	5.44109	6.14335
Edg3	NM_010101	RefSeq	Mus musculus endothelial differentiation, sphingolipid G-protein-coupled receptor, 3 (Edg3), mRNA.	6807007	0.926182	0.409928	8.53157	6.24424	5.29349	6.57436	4.79957	5.14437	7.26026
Gsn	NM_146120	RefSeq	Mus musculus gelsolin (Gsn), mRNA.	6876380	0.925661	0.0790036	8.35616	7.86568	7.95381	7.83837	6.40557	6.83728	7.99068
Dll3	NM_007866	RefSeq	Mus musculus delta-like 3 (Drosophila) (Dll3), mRNA.	6966136	0.925386	0.171357	6.97379	8.26118	7.98701	8.00121	6.12099	6.53708	7.98317
Kcnip2	NM_145703	RefSeq	Mus musculus Kv channel-interacting protein 2 (Kcnip2), transcript variant a, mRNA.	6873368	0.924905	0.160699	5.03879	7.20014	5.45719	6.15796	4.95057	5.17345	4.99182
Erc1	NM_053204	RefSeq	Mus musculus ELKS/RAB6-interacting/CAST family member 1 (Erc1), transcript variant 1, mRNA.	6956924	0.924459	0.0814396	4.9817	4.91745	4.5589	5.57518	3.45851	3.93443	4.85861
Magi2	NM_015823	RefSeq	Mus musculus membrane associated guanylate kinase, WW and PDZ domain containing 2 (Magi2), mRNA.	6929018	0.923913	0.169607	8.04996	8.02091	7.67503	8.09589	6.38127	6.34238	8.38596
Csgalnact1	NM_172753	RefSeq	Mus musculus chondroitin sulfate N-acetylgalactosaminyltransferase 1 (Csgalnact1), mRNA.	6983073	0.921671	0.13936	5.94196	6.10052	6.61031	5.97667	4.52276	4.78274	6.40157
Pnmal1	NM_001007569	RefSeq	Mus musculus PNMA-like 1 (Pnmal1), mRNA.	6958927	0.920691	0.0337291	5.77922	6.79097	6.20496	6.77948	5.33777	5.29036	5.77578
4930572J05Rik	NM_198607	RefSeq	Mus musculus RIKEN cDNA 4930572J05 gene (4930572J05Rik), mRNA.	6831528	0.920618	0.253486	6.58847	6.252	6.00676	6.5973	4.6384	4.58551	7.09764
Itgb1	NM_010578	RefSeq	Mus musculus integrin beta 1 (fibronectin receptor beta) (Itgb1), mRNA.	6980032	0.920465	0.108062	10.7436	10.0394	10.7605	10.5049	9.07033	9.09246	10.6122
Cttnbp2nl	NM_030249	RefSeq	Mus musculus CTTNBP2 N-terminal like (Cttnbp2nl), mRNA.	6907888	0.919739	0.143534	8.6059	7.80623	8.27605	8.04455	6.59585	6.76189	8.43259
EG382156	NM_001014395	RefSeq	Mus musculus predicted gene, EG382156 (EG382156), mRNA.	6998758	0.918566	0.0127303	4.23504	4.29941	3.67943	4.56565	3.08547	3.49938	3.2441
Rgs17	NM_019958	RefSeq	Mus musculus regulator of G-protein signaling 17 (Rgs17), mRNA.	6765504	0.918412	0.0561197	6.19435	6.47597	6.4524	6.21757	5.23853	4.77616	6.23529
Scg3	NM_009130	RefSeq	Mus musculus secretogranin III (Scg3), mRNA.	6996956	0.917627	0.0174002	8.58833	8.88101	8.95562	8.81852	8.06419	7.32197	8.29356
Gramd1a	NM_027898	RefSeq	Mus musculus GRAM domain containing 1A (Gramd1a), mRNA.	6966358	0.917341	0.134255	8.19815	7.64504	8.24282	8.31808	6.09174	7.42171	8.03759
Apln	NM_013912	RefSeq	Mus musculus apelin (Apln), mRNA.	7016678	0.917157	0.171492	7.28186	5.72778	6.27403	5.50219	4.77289	5.00243	6.0626
Dpysl4	NM_011993	RefSeq	Mus musculus dihydropyrimidinase-like 4 (Dpysl4), mRNA.	6965024	0.916582	0.0594801	7.14194	6.42457	7.46033	7.04646	5.77446	5.76728	6.76349
6030419C18Rik	BC096614	GenBank	Mus musculus RIKEN cDNA 6030419C18 gene, mRNA (cDNA clone MGC:106198 IMAGE:6468423), complete cds.	6989473	0.916243	0.0155729	7.24767	7.66624	7.11304	7.19831	6.05436	6.23799	6.87787
Fip1l1	NM_024183	RefSeq	Mus musculus FIP1 like 1 (S. cerevisiae) (Fip1l1), mRNA.	6931708	0.915919	0.256293	8.74298	8.48629	10.9266	9.12654	7.95494	8.16583	9.09325
Vstm2b	NM_021387	RefSeq	Mus musculus V-set and transmembrane domain containing 2B (Vstm2b), mRNA.	6960061	0.915846	0.098306	6.86547	8.0103	6.66833	6.4243	5.95878	5.78384	6.48615
St6galnac3	NM_011372	RefSeq	Mus musculus ST6 (alpha-N-acetyl-neuraminyl-2,3-beta-galactosyl-1, 3)-N-acetylgalactosaminide alpha-2,6-sialyltransferase 3 (St6galnac3), mRNA.	6910668	0.915335	0.0555059	5.8216	5.78644	6.73781	6.59039	5.11867	4.99937	5.83814
Slc44a1	NM_133891	RefSeq	Mus musculus solute carrier family 44, member 1 (Slc44a1), mRNA.	6913560	0.913206	0.0832506	9.69727	9.96129	9.85424	9.51076	8.187	8.54897	9.79209
Ctsd	NM_009983	RefSeq	Mus musculus cathepsin D (Ctsd), mRNA.	6972294	0.913053	0.137023	11.5745	10.9008	11.3469	11.5274	9.71278	9.9929	11.5673
Hexb	NM_010422	RefSeq	Mus musculus hexosaminidase B (Hexb), mRNA.	6815345	0.911182	0.189844	9.43294	8.8138	9.33326	9.44076	7.61317	7.70285	9.716
Nfib	NM_001113209	RefSeq	Mus musculus nuclear factor I/B (Nfib), transcript variant 1, mRNA.	6922857	0.9103	0.0461728	9.12244	8.58225	9.91204	9.34257	8.25235	8.13977	8.59646
2810405J04Rik	NM_133747	RefSeq	Mus musculus RIKEN cDNA 2810405J04 gene (2810405J04Rik), mRNA.	6857310	0.909625	0.0284824	8.15535	8.10192	8.55693	8.65591	7.41212	6.96818	7.9934
Zfp422-rs1	BC094586	GenBank	Mus musculus zinc finger protein 422, related sequence 1, mRNA (cDNA clone MGC:106443 IMAGE:30620063), complete cds.	6849932	0.9094	0.00380346	8.42741	8.67283	8.79449	8.98123	7.8582	8.01819	7.55238
Frmd3	NM_172869	RefSeq	Mus musculus FERM domain containing 3 (Frmd3), mRNA.	6914517	0.909018	0.0420536	5.78369	5.37225	5.50763	6.27104	4.36097	4.76854	5.3444
Aadacl1	NM_178772	RefSeq	Mus musculus arylacetamide deacetylase-like 1 (Aadacl1), mRNA.	6896351	0.908838	0.0474508	7.34443	7.77136	7.5668	7.80728	6.32108	6.33181	7.48801
Trio	NM_001081302	RefSeq	Mus musculus triple functional domain (PTPRF interacting) (Trio), mRNA.	6834561	0.908736	0.159093	8.45944	8.95948	8.50957	8.81891	6.77433	7.60843	8.95157
Ggta1	NM_010283	RefSeq	Mus musculus glycoprotein galactosyltransferase alpha 1, 3 (Ggta1), mRNA.	6886045	0.907316	0.168448	7.33076	5.57495	5.57533	5.50741	4.76503	4.94271	5.56165
Gal3st1	NM_016922	RefSeq	Mus musculus galactose-3-O-sulfotransferase 1 (Gal3st1), mRNA.	6778355	0.904992	0.102851	6.20209	6.93721	6.7334	6.64087	5.31554	5.14328	6.71139
Arrb1	NM_177231	RefSeq	Mus musculus arrestin, beta 1 (Arrb1), transcript variant a, mRNA.	6962880	0.904592	0.00193575	8.89185	8.34595	8.70474	8.46979	7.61708	7.66349	7.8149
Pcsk2	NM_008792	RefSeq	Mus musculus proprotein convertase subtilisin/kexin type 2 (Pcsk2), mRNA.	6881771	0.904163	0.118349	5.62169	6.97203	6.59356	5.9356	5.26288	4.79048	6.07631
Tlr7	NM_133211	RefSeq	Mus musculus toll-like receptor 7 (Tlr7), mRNA.	7020802	0.902467	0.230286	7.52822	5.86003	6.42467	6.58793	5.07025	5.08611	6.93688
Gpc1	NM_016696	RefSeq	Mus musculus glypican 1 (Gpc1), mRNA.	6751634	0.902373	0.0787617	8.01196	7.79011	7.38254	7.5002	6.30263	6.34282	7.66103
Olfr703	NM_146596	RefSeq	Mus musculus olfactory receptor 703 (Olfr703), mRNA.	6963241	0.90226	0.157714	5.99934	4.65944	4.57687	4.36047	3.99085	3.34063	4.65883
Ick	NM_019987	RefSeq	Mus musculus intestinal cell kinase (Ick), mRNA.	6990683	0.902037	0.0865694	8.79241	8.63198	8.46579	9.27802	7.7264	7.21982	8.72383
Gldc	NM_138595	RefSeq	Mus musculus glycine decarboxylase (Gldc), mRNA.	6872584	0.900327	0.171459	6.4502	6.28986	6.6046	6.82362	5.22803	4.77227	6.92492
Dlx5	NM_198854	RefSeq	Mus musculus distal-less homeobox 5 (Dlx5), transcript variant 2, mRNA.	6951483	0.899494	0.191737	7.40678	6.57363	8.18616	6.10595	5.86332	5.89015	6.75244
Gcap14	NM_027045	RefSeq	Mus musculus granule cell antiserum positive 14 (Gcap14), transcript variant 1, mRNA.	6824000	0.898041	0.146282	9.36255	9.16772	9.09127	9.4439	7.81797	7.69368	9.59331
Slc16a1	NM_009196	RefSeq	Mus musculus solute carrier family 16 (monocarboxylic acid transporters), member 1 (Slc16a1), mRNA.	6900180	0.897759	0.114831	9.04556	8.21503	9.61473	9.37691	7.76415	7.84818	8.88357
Olfr46	NM_146934	RefSeq	Mus musculus olfactory receptor 46 (Olfr46), mRNA.	7007950	0.89657	0.164734	3.58682	4.56023	3.43126	3.34907	2.073	2.58866	3.84416
Gpam	NM_008149	RefSeq	Mus musculus glycerol-3-phosphate acyltransferase, mitochondrial (Gpam), nuclear gene encoding mitochondrial protein, mRNA.	6873887	0.896526	0.0968084	9.48248	9.70813	9.13526	9.50943	8.10188	8.02873	9.55629
Glrx3	ENSMUST00000064404	ENSEMBL Transcript	Glutaredoxin-3 gene:ENSMUSG00000031068	6923313	0.896184	0.224836	4.77115	3.99259	5.36783	3.97561	4.39114	4.0774	2.42328
Glra2	NM_183427	RefSeq	Mus musculus glycine receptor, alpha 2 subunit (Glra2), mRNA.	7020724	0.895851	0.285583	3.6972	4.05925	5.33461	6.45446	4.16334	3.82579	3.98245
A930038C07Rik	BC047154	GenBank	Mus musculus RIKEN cDNA A930038C07 gene, mRNA (cDNA clone MGC:54980 IMAGE:6489681), complete cds.	6946750	0.895205	0.128184	6.6933	5.30138	5.80701	5.30235	4.53566	4.50567	5.60107
Spred1	NM_033524	RefSeq	Mus musculus sprouty protein with EVH-1 domain 1, related sequence (Spred1), mRNA.	6880322	0.895116	0.21771	9.3808	9.43107	8.92977	9.14854	7.59157	7.58084	9.80987
Calcrl	NM_018782	RefSeq	Mus musculus calcitonin receptor-like (Calcrl), mRNA.	6888296	0.894881	0.342499	6.02051	7.63306	6.97345	5.87705	4.87818	4.91419	7.40105
Sfrp4	NM_016687	RefSeq	Mus musculus secreted frizzled-related protein 4 (Sfrp4), mRNA.	6805134	0.894056	0.186389	6.22211	6.36648	7.20568	7.64824	5.05675	6.04002	6.80294
Syt16	NM_172804	RefSeq	Mus musculus synaptotagmin XVI (Syt16), mRNA.	6796053	0.893912	0.161545	6.76341	7.41566	7.21051	7.80948	6.03061	5.65519	7.53175
Prkag2	NM_145401	RefSeq	Mus musculus protein kinase, AMP-activated, gamma 2 non-catalytic subunit (Prkag2), mRNA.	6936760	0.893627	0.00498435	7.78942	7.96165	7.49275	7.78657	6.5291	6.93619	7.12662
Mapk10	NM_009158	RefSeq	Mus musculus mitogen-activated protein kinase 10 (Mapk10), transcript variant 1, mRNA.	6940534	0.892755	0.357351	5.37889	5.74008	5.17361	5.55477	3.13116	3.98918	6.5869
Mrpl36	NM_053163	RefSeq	Mus musculus mitochondrial ribosomal protein L36 (Mrpl36), nuclear gene encoding mitochondrial protein, mRNA.	6808209	0.892038	0.0494659	7.77766	7.49018	7.88303	8.22338	6.40268	6.83979	7.6121
Zcchc12	NM_028325	RefSeq	Mus musculus zinc finger, CCHC domain containing 12 (Zcchc12), mRNA.	7010647	0.891761	0.321978	5.47508	5.47314	5.57896	7.70036	4.78769	4.3987	6.30898
D430039N05Rik	BC113787	GenBank	Mus musculus RIKEN cDNA D430039N05 gene, mRNA (cDNA clone MGC:132886 IMAGE:40060749), complete cds.	6878657	0.891541	0.111393	8.52392	9.35938	8.91678	8.67819	7.60773	7.38093	8.94542
Chst1	NM_023850	RefSeq	Mus musculus carbohydrate (keratan sulfate Gal-6) sulfotransferase 1 (Chst1), mRNA.	6879140	0.891426	0.0749824	6.59079	7.80194	6.53072	6.73506	5.92565	5.70566	6.4383
Tanc2	NM_181071	RefSeq	Mus musculus tetratricopeptide repeat, ankyrin repeat and coiled-coil containing 2 (Tanc2), mRNA.	6784578	0.891253	0.041657	7.75652	7.77407	7.63902	7.4697	6.61324	6.20457	7.48792
Hpdl	NM_146256	RefSeq	Mus musculus 4-hydroxyphenylpyruvate dioxygenase-like (Hpdl), mRNA.	6924813	0.890086	0.129469	4.26855	5.18999	5.48965	4.53511	4.31037	4.50197	3.12988
Ywhag	NM_018871	RefSeq	Mus musculus tyrosine 3-monooxygenase/tryptophan 5-monooxygenase activation protein, gamma polypeptide (Ywhag), mRNA.	6942474	0.889612	0.0740451	9.00422	8.7801	8.28123	9.28289	7.50832	7.66271	8.67146
Olfm3	NM_153157	RefSeq	Mus musculus olfactomedin 3 (Olfm3), transcript variant B, mRNA.	6900608	0.88909	0.0782775	4.9839	5.61735	6.29229	6.45039	5.05354	4.81339	4.97374
Pygb	NM_153781	RefSeq	Mus musculus brain glycogen phosphorylase (Pygb), mRNA.	6882181	0.888239	0.0867762	8.44448	7.92548	8.81144	8.91437	7.49775	7.04618	8.36317
Pcsk1n	NM_013892	RefSeq	Mus musculus proprotein convertase subtilisin/kexin type 1 inhibitor (Pcsk1n), mRNA.	7009800	0.888219	0.0647749	8.38782	9.08923	8.69801	9.1137	7.61911	7.49753	8.68527
Centa1	NM_172723	RefSeq	Mus musculus centaurin, alpha 1 (Centa1), mRNA.	6942669	0.888175	0.0700204	7.75516	6.79661	6.22008	7.143	6.23804	5.94549	6.08808
ENSMUSG00000073540	BC022177	GenBank	Mus musculus predicted gene, ENSMUSG00000073540, mRNA (cDNA clone MGC:14005 IMAGE:3660311), complete cds.	6763062	0.887444	0.260915	7.43389	8.21268	7.38314	8.02243	6.01957	6.16718	8.44002
1500003O03Rik	NM_019769	RefSeq	Mus musculus RIKEN cDNA 1500003O03 gene (1500003O03Rik), mRNA.	6880517	0.887009	0.0795211	9.45673	9.37778	9.27076	9.39602	7.94644	8.07355	9.44495
4930519N13Rik	NM_207204	RefSeq	Mus musculus RIKEN cDNA 4930519N13 gene (4930519N13Rik), mRNA.	6892055	0.886523	0.0357256	6.27974	5.86993	6.54797	6.98034	5.58266	5.21513	5.80112
Rgma	NM_177740	RefSeq	Mus musculus RGM domain family, member A (Rgma), mRNA.	6961627	0.886284	0.202152	8.64933	8.65802	8.5043	8.32377	6.92999	6.93863	9.07409
6330439K17Rik	NM_172859	RefSeq	Mus musculus RIKEN cDNA 6330439K17 gene (6330439K17Rik), mRNA.	6891689	0.885552	0.0848247	5.6514	6.78916	6.57792	6.95804	5.48304	5.21397	6.12873
Kcnk13	NM_146037	RefSeq	Mus musculus potassium channel, subfamily K, member 13 (Kcnk13), mRNA.	6797383	0.885361	0.0255657	5.85424	5.05257	5.72242	5.87462	4.51611	4.57687	5.12882
Olfr61	NM_146964	RefSeq	Mus musculus olfactory receptor 61 (Olfr61), mRNA.	6965107	0.885257	0.014444	5.85198	6.30922	5.76417	5.77063	4.90402	4.73946	5.47275
BC005764	NM_181681	RefSeq	Mus musculus cDNA sequence BC005764 (BC005764), mRNA.	6775316	0.884335	0.127728	7.31256	6.7603	8.38856	8.23724	7.13377	6.46978	6.76743
Astn2	NM_207109	RefSeq	Mus musculus astrotactin 2 (Astn2), transcript variant 2, mRNA.	6922382	0.884249	0.081018	7.99562	7.6485	8.01608	7.00351	6.32046	6.55428	7.4703
Actr3b	NM_001004365	RefSeq	Mus musculus ARP3 actin-related protein 3 homolog B (yeast) (Actr3b), mRNA.	6929407	0.884142	0.127541	6.41779	7.18262	6.1065	6.63282	5.2866	5.15376	6.66203
Chrna4	NM_015730	RefSeq	Mus musculus cholinergic receptor, nicotinic, alpha polypeptide 4 (Chrna4), mRNA.	6894253	0.884084	0.211401	6.96074	8.40853	6.71262	6.14671	5.97279	5.81445	6.73196
Grid1	NM_008166	RefSeq	Mus musculus glutamate receptor, ionotropic, delta 1 (Grid1), mRNA.	6818249	0.883548	0.194623	7.85156	8.0126	7.23404	7.6093	6.34458	5.93616	8.09924
Cap1	NM_007598	RefSeq	Mus musculus CAP, adenylate cyclase-associated protein 1 (yeast) (Cap1), mRNA.	6925148	0.883394	0.056446	10.0167	9.46992	9.62614	9.45338	8.09836	8.7442	9.4319
Plod1	NM_011122	RefSeq	Mus musculus procollagen-lysine, 2-oxoglutarate 5-dioxygenase 1 (Plod1), mRNA.	6926855	0.882878	0.0365495	8.58025	8.04248	8.1123	7.7533	6.89769	7.01932	7.80061
Fem1a	NM_010192	RefSeq	Mus musculus feminization 1 homolog a (C. elegans) (Fem1a), mRNA.	6851227	0.881789	0.00774655	7.04068	7.57948	7.41286	7.55159	6.27271	6.42404	6.84633
Rnf24	NM_178607	RefSeq	Mus musculus ring finger protein 24 (Rnf24), mRNA.	6891000	0.881765	0.157601	6.84409	6.25581	6.88133	7.53488	5.61096	5.3622	7.01863
Ttl	NM_027192	RefSeq	Mus musculus tubulin tyrosine ligase (Ttl), mRNA.	6881114	0.880713	0.0746071	7.49107	7.63127	7.41368	8.15732	6.48779	6.29644	7.59365
Nol3	NM_030152	RefSeq	Mus musculus nucleolar protein 3 (apoptosis repressor with CARD domain) (Nol3), mRNA.	6978819	0.879825	0.0444734	7.34221	7.18515	7.28382	6.62834	5.83098	5.99849	6.86069
Kcna6	NM_013568	RefSeq	Mus musculus potassium voltage-gated channel, shaker-related, subfamily, member 6 (Kcna6), mRNA.	6957248	0.879035	0.513535	8.30092	6.63723	4.82094	6.49374	4.71303	4.44806	7.89142
Mtus1	NM_001005863	RefSeq	Mus musculus mitochondrial tumor suppressor 1 (Mtus1), nuclear gene encoding mitochondrial protein, transcript variant 1, mRNA.	6981905	0.878284	0.048874	6.92006	6.43534	7.47078	7.21582	6.07244	5.72178	6.60243
Gm2a	NM_010299	RefSeq	Mus musculus GM2 ganglioside activator protein (Gm2a), mRNA.	6781104	0.878139	0.0937726	9.74712	9.84387	9.45264	9.36796	8.27041	8.21608	9.68779
Plcb3	NM_008874	RefSeq	Mus musculus phospholipase C, beta 3 (Plcb3), mRNA.	6871267	0.876218	0.00431658	7.30296	7.63374	6.9075	7.35061	6.45397	6.40978	6.40372
St3gal6	NM_018784	RefSeq	Mus musculus ST3 beta-galactoside alpha-2,3-sialyltransferase 6 (St3gal6), mRNA.	6846497	0.874984	0.461502	8.4794	7.19932	7.37674	7.04351	5.44177	5.40087	9.10663
2700059D21Rik	NM_001007589	RefSeq	Mus musculus RIKEN cDNA 2700059D21 gene (2700059D21Rik), mRNA.	6912582	0.874913	0.0134224	10.0937	9.48014	10.0084	10.1018	8.90656	8.81989	9.41183
Ggh	NM_010281	RefSeq	Mus musculus gamma-glutamyl hydrolase (Ggh), mRNA.	6912042	0.873685	0.207836	8.02256	6.97838	7.80226	7.49728	5.92135	6.19626	7.98669
A930034L06Rik	BC049241	GenBank	Mus musculus RIKEN cDNA A930034L06 gene, mRNA (cDNA clone MGC:55023 IMAGE:4505955), complete cds.	6882738	0.873315	0.114784	5.31516	6.61087	5.42905	6.76867	5.31827	5.03749	5.11711
Igfbpl1	NM_018741	RefSeq	Mus musculus insulin-like growth factor binding protein-like 1 (Igfbpl1), mRNA.	6921331	0.87316	0.0323206	6.51541	5.79447	6.10106	6.83889	5.3447	5.24978	5.72342
Pcnxl2	NM_175561	RefSeq	Mus musculus pecanex-like 2 (Drosophila) (Pcnxl2), transcript variant 2, mRNA.	6986150	0.871971	0.0134946	5.9039	6.73479	6.07903	6.49411	5.47931	5.28204	5.53162
Acsl5	NM_027976	RefSeq	Mus musculus acyl-CoA synthetase long-chain family member 5 (Acsl5), mRNA.	6870566	0.87183	0.335767	8.31739	7.17927	7.11447	7.92038	5.92965	5.81911	8.53439
Cabp7	NM_138948	RefSeq	Mus musculus calcium binding protein 7 (Cabp7), mRNA.	6785669	0.871243	0.304728	5.55103	8.03145	5.67823	5.23261	5.20557	5.36284	5.18785
Meox1	NM_010791	RefSeq	Mus musculus mesenchyme homeobox 1 (Meox1), mRNA.	6791520	0.870646	0.421659	5.87247	8.40558	7.22733	4.52275	5.53461	5.75577	5.61878
Rbbp9	NM_015754	RefSeq	Mus musculus retinoblastoma binding protein 9 (Rbbp9), mRNA.	6891690	0.86971	0.0930914	7.57156	7.42786	7.77726	7.9798	6.72876	6.05092	7.67854
Tbc1d12	NM_145952	RefSeq	Mus musculus TBC1D12: TBC1 domain family, member 12 (Tbc1d12), mRNA.	6869573	0.86913	0.0338547	7.2396	7.75332	7.32702	7.71476	6.5171	6.1809	7.22064
Trim2	NM_030706	RefSeq	Mus musculus tripartite motif-containing 2 (Trim2), mRNA.	6906441	0.867697	0.0536543	8.08336	8.0888	8.49244	8.38092	6.62319	7.74338	7.81449
Litaf	NM_019980	RefSeq	Mus musculus LPS-induced TN factor (Litaf), mRNA.	6843923	0.867191	0.224509	9.61971	8.04398	8.4629	8.50427	6.93378	7.55066	8.88714
Penk1	NM_001002927	RefSeq	Mus musculus preproenkephalin 1 (Penk1), mRNA.	6919320	0.866861	0.213336	7.98975	8.2307	8.1086	6.22933	6.81968	6.25653	7.24199
Glrb	NM_010298	RefSeq	Mus musculus glycine receptor, beta subunit (Glrb), mRNA.	6906267	0.866671	0.155102	8.03266	8.85244	8.51604	9.2821	7.43021	7.20006	8.78214
Rap2a	NM_029519	RefSeq	Mus musculus RAS related protein 2a (Rap2a), mRNA.	6822173	0.866404	0.106857	8.3813	7.68071	8.20988	7.91016	6.74505	6.65596	8.13632
Rab33b	NM_016858	RefSeq	Mus musculus RAB33B, member of RAS oncogene family (Rab33b), mRNA.	6897363	0.866371	0.0625523	7.61127	7.42124	7.9207	7.84552	6.42635	6.43494	7.63864
E130114P18Rik	ENSMUST00000107065	ENSEMBL Transcript	8 kDa protein gene:ENSMUSG00000048747	6923584	0.866129	0.0809394	4.67906	5.27772	4.80415	5.15732	3.81678	3.56271	4.96082
Megf11	NM_172522	RefSeq	Mus musculus multiple EGF-like-domains 11 (Megf11), mRNA.	6989884	0.865051	0.0181744	6.31702	6.6741	6.64122	7.13091	5.86307	5.49115	6.12305
Ccl28	NM_020279	RefSeq	Mus musculus chemokine (C-C motif) ligand 28 (Ccl28), mRNA.	7005728	0.86349	0.0404961	6.58782	6.4039	7.14113	6.80218	6.01527	5.29023	6.30531
Zdhhc14	NM_146073	RefSeq	Mus musculus zinc finger, DHHC domain containing 14 (Zdhhc14), mRNA.	6848479	0.863435	0.073297	7.81649	8.39504	8.33435	8.52295	6.95657	7.05246	8.20229
Dab1	NM_010014	RefSeq	Mus musculus disabled homolog 1 (Drosophila) (Dab1), transcript variant 1, mRNA.	6915929	0.863031	0.17335	6.84115	7.44982	6.99967	6.64727	5.66695	5.3808	7.31659
D11Bwg0517e	NM_001039167	RefSeq	Mus musculus DNA segment, Chr 11, Brigham & Women's Genetics 0517 expressed (D11Bwg0517e), transcript variant 1, mRNA.	6792666	0.862959	0.0874401	5.76527	7.2008	6.35484	7.12616	5.85569	5.75939	5.63135
Clstn2	NM_022319	RefSeq	Mus musculus calsyntenin 2 (Clstn2), mRNA.	6998125	0.862677	0.282493	5.19557	7.81978	5.34828	5.94293	5.36774	5.17012	5.10403
Vangl2	NM_033509	RefSeq	Mus musculus vang-like 2 (van gogh, Drosophila) (Vangl2), mRNA.	6764118	0.862634	0.143103	6.9107	7.40198	7.30009	7.94541	6.08414	5.94947	7.54711
Gab2	NM_010248	RefSeq	Mus musculus growth factor receptor bound protein 2-associated protein 2 (Gab2), mRNA.	6962745	0.861216	0.0322373	7.92747	7.27811	7.41216	7.30623	6.09578	6.7275	7.03605
Syt7	NM_173068	RefSeq	Mus musculus synaptotagmin VII (Syt7), transcript variant 3, mRNA.	6868032	0.860988	0.120043	6.06579	7.74277	6.26033	6.63795	5.97903	5.94358	5.52455
Tacstd1	NM_008532	RefSeq	Mus musculus tumor-associated calcium signal transducer 1 (Tacstd1), mRNA.	6852882	0.860571	0.157192	8.27065	6.88702	7.47953	6.65777	6.7748	5.76219	6.85252
Megf10	NM_001001979	RefSeq	Mus musculus multiple EGF-like-domains 10 (Megf10), mRNA.	6861173	0.860235	0.0763484	5.64814	7.05415	6.80912	6.84056	5.52508	5.8662	5.79198
Sh3bp5	NM_011894	RefSeq	Mus musculus SH3-domain binding protein 5 (BTK-associated) (Sh3bp5), mRNA.	6823721	0.859745	0.00116595	6.87064	7.05475	6.66734	6.84681	5.84065	5.95717	6.20261
Pde4d	NM_011056	RefSeq	Mus musculus phosphodiesterase 4D, cAMP specific (Pde4d), mRNA.	6810067	0.859523	0.0836117	7.86309	8.29142	8.44776	8.43864	6.54996	7.66641	7.98574
Slc1a1	NM_009199	RefSeq	Mus musculus solute carrier family 1 (neuronal/epithelial high affinity glutamate transporter, system Xag), member 1 (Slc1a1), mRNA.	6869013	0.858784	0.186207	7.44604	7.99041	7.59654	8.44159	6.78011	6.1197	8.12978
Bdh1	NM_175177	RefSeq	Mus musculus 3-hydroxybutyrate dehydrogenase, type 1 (Bdh1), nuclear gene encoding mitochondrial protein, transcript variant 1, mRNA.	6840491	0.858735	0.104522	6.99298	6.55256	6.45069	6.97453	5.31905	5.49742	6.8354
Csf3r	NM_007782	RefSeq	Mus musculus colony stimulating factor 3 receptor (granulocyte) (Csf3r), mRNA.	6917120	0.858116	0.0871617	6.61263	5.67381	5.8789	6.38769	5.0108	4.81431	6.01531
Pdgfa	NM_008808	RefSeq	Mus musculus platelet derived growth factor, alpha (Pdgfa), mRNA.	6942654	0.85735	0.353483	9.71592	7.09312	6.96747	7.16639	6.35337	6.71346	7.56829
Gpld1	NM_008156	RefSeq	Mus musculus glycosylphosphatidylinositol specific phospholipase D1 (Gpld1), mRNA.	6805462	0.857235	0.0126465	6.46591	7.11057	6.62958	6.38345	5.57279	5.74358	6.05406
Trpm3	NM_001035240	RefSeq	Mus musculus transient receptor potential cation channel, subfamily M, member 3 (Trpm3), transcript variant 2, mRNA.	6868654	0.857125	0.399298	5.61397	8.6681	5.3633	5.64627	5.31895	5.60932	5.46908
Nipa1	NM_153578	RefSeq	Mus musculus non imprinted in Prader-Willi/Angelman syndrome 1 homolog (human) (Nipa1), mRNA.	6967542	0.85694	0.0296102	6.24523	6.71131	6.99558	6.67804	5.56123	5.52075	6.31981
Plekha2	NM_031257	RefSeq	Mus musculus pleckstrin homology domain-containing, family A (phosphoinositide binding specific) member 2 (Plekha2), mRNA.	6981113	0.856924	0.248978	9.23493	7.79884	8.54569	7.63825	6.50839	7.30301	8.53112
Cdh6	NM_007666	RefSeq	Mus musculus cadherin 6 (Cdh6), mRNA.	6834108	0.856499	0.224291	6.60199	7.16556	6.947	6.43672	5.27154	5.19045	7.33196
Ids	NM_010498	RefSeq	Mus musculus iduronate 2-sulfatase (Ids), transcript variant 1, mRNA.	7017419	0.855632	0.0205761	8.03371	8.77963	8.6658	8.98133	7.67839	7.63998	7.96009
Cyp3a13	NM_007819	RefSeq	Mus musculus cytochrome P450, family 3, subfamily a, polypeptide 13 (Cyp3a13), mRNA.	6942587	0.854983	0.188513	5.83479	4.285	4.56594	4.79068	3.47887	3.60963	4.95387
Slc43a3	NM_021398	RefSeq	Mus musculus solute carrier family 43, member 3 (Slc43a3), mRNA.	6878713	0.854363	0.128169	7.25827	6.5704	5.41326	6.20487	5.23137	5.63975	5.6509
Anxa5	NM_009673	RefSeq	Mus musculus annexin A5 (Anxa5), mRNA.	6904297	0.85432	0.271042	9.2195	7.11437	9.03121	8.21404	6.72782	7.53382	8.35974
D3Ucla1	NM_030685	RefSeq	Mus musculus DNA segment, Chr 3, University of California at Los Angeles 1 (D3Ucla1), mRNA.	6905356	0.853922	0.154154	9.48248	8.61922	9.67533	9.69975	7.66415	8.51988	9.36179
A030007L17Rik	BC080818	GenBank	Mus musculus RIKEN cDNA A030007L17 gene, mRNA (cDNA clone MGC:91238 IMAGE:30286931), complete cds.	6953804	0.853739	0.200167	6.14545	5.82278	6.19068	6.37009	4.61855	4.59326	6.62373
Crym	NM_016669	RefSeq	Mus musculus crystallin, mu (Crym), mRNA.	6970920	0.853625	0.159446	8.16806	6.89547	6.15112	7.34558	6.4654	5.96923	6.42467
Tro	NM_001002272	RefSeq	Mus musculus trophinin (Tro), transcript variant 1, mRNA.	7020154	0.852739	0.113291	6.41272	6.84187	7.36807	7.51121	5.94889	5.64384	6.94946
Evi5l	NM_001039578	RefSeq	Mus musculus ecotropic viral integration site 5 like (Evi5l), mRNA.	6973718	0.852296	0.104904	8.00358	8.4793	8.58929	8.19631	6.91658	7.05778	8.42011
Flot1	NM_008027	RefSeq	Mus musculus flotillin 1 (Flot1), mRNA.	6850192	0.851004	0.033735	8.13692	7.57172	7.75661	7.6854	6.87152	6.44435	7.4941
Dppa3	NM_139218	RefSeq	Mus musculus developmental pluripotency-associated 3 (Dppa3), mRNA.	6949697	0.849797	0.0196183	5.75772	5.3797	5.07128	5.60685	4.5207	5.00838	4.2832
Npc1	NM_008720	RefSeq	Mus musculus Niemann Pick type C1 (Npc1), mRNA.	6863434	0.848932	0.0528762	7.88722	8.58796	8.22331	8.18279	6.9427	7.1135	8.05796
Ramp2	NM_019444	RefSeq	Mus musculus receptor (calcitonin) activity modifying protein 2 (Ramp2), mRNA.	6784251	0.848818	0.0361455	7.6204	7.638	7.63607	7.30563	6.29178	6.44056	7.37128
Fzd3	NM_021458	RefSeq	Mus musculus frizzled homolog 3 (Drosophila) (Fzd3), mRNA.	6825410	0.848792	0.138795	8.36516	8.22395	8.88178	8.81154	7.74709	6.79368	8.62467
Cdc42ep1	NM_027219	RefSeq	Mus musculus CDC42 effector protein (Rho GTPase binding) 1 (Cdc42ep1), mRNA.	6831845	0.847395	0.194057	6.79776	6.17986	6.64273	5.75082	4.71781	5.12364	6.64475
BC003266	NM_030252	RefSeq	Mus musculus cDNA sequence BC003266 (BC003266), mRNA.	6917219	0.845974	0.225716	5.98314	4.14555	5.97323	5.80897	3.8904	4.95183	5.05302
Zfp457	NM_001003666	RefSeq	Mus musculus zinc finger protein 457 (Zfp457), mRNA.	6814024	0.845355	0.0402953	3.89916	4.58593	4.16671	4.48834	3.5316	2.89255	3.89489
D130040H23Rik	NM_172491	RefSeq	Mus musculus RIKEN cDNA D130040H23 gene (D130040H23Rik), mRNA.	6976937	0.844506	0.0731014	5.57027	5.18576	6.32637	5.73912	4.7631	4.40746	5.41206
Nlgn2	NM_198862	RefSeq	Mus musculus neuroligin 2 (Nlgn2), mRNA.	6789351	0.843869	0.2112	8.8147	9.25794	8.36426	8.61111	7.16583	7.37442	9.21415
Rapgef4	NM_019688	RefSeq	Mus musculus Rap guanine nucleotide exchange factor (GEF) 4 (Rapgef4), mRNA.	6878038	0.84386	0.364662	5.66133	8.61268	6.43215	5.82297	5.61683	5.35459	6.39386
Rab30	NM_029494	RefSeq	Mus musculus RAB30, member RAS oncogene family (Rab30), mRNA.	6962577	0.843582	0.104571	6.34922	6.17587	5.08404	6.48126	5.05159	4.84901	5.63644
Prkcdbp	NM_028444	RefSeq	Mus musculus protein kinase C, delta binding protein (Prkcdbp), mRNA.	6970131	0.843405	0.103619	8.71901	7.71385	8.05489	7.12398	6.74763	7.03318	7.39776
Npy2r	NM_008731	RefSeq	Mus musculus neuropeptide Y receptor Y2 (Npy2r), mRNA.	6906363	0.842913	0.188606	4.75145	6.50632	4.47919	5.64501	4.4673	4.31041	4.73003
Tnfrsf23	NM_024290	RefSeq	Mus musculus tumor necrosis factor receptor superfamily, member 23 (Tnfrsf23), mRNA.	6972413	0.842348	0.596796	9.75315	4.84984	5.40999	5.75162	4.8594	4.69864	7.23837
Zdhhc9	NM_172465	RefSeq	Mus musculus zinc finger, DHHC domain containing 9 (Zdhhc9), mRNA.	7016693	0.84219	0.0576883	7.87754	7.31297	7.8028	8.30282	6.55887	6.8413	7.54537
Ttr	NM_013697	RefSeq	Mus musculus transthyretin (Ttr), mRNA.	6859290	0.8409	0.0410354	5.58659	6.33745	5.97206	6.8006	5.39009	5.31609	5.29364
Mllt3	NM_027326	RefSeq	Mus musculus myeloid/lymphoid or mixed-lineage leukemia (trithorax homolog, Drosophila); translocated to, 3 (Mllt3), transcript variant 1, mRNA.	6923123	0.840788	0.0869029	8.03924	7.47014	7.86919	8.42862	6.7076	6.75443	7.871
Vgll4	NM_177683	RefSeq	Mus musculus vestigial like 4 (Drosophila) (Vgll4), mRNA.	6956678	0.84061	0.182229	9.1975	8.16685	8.72024	9.04119	6.88089	8.1397	8.80192
Gdap1	NM_010267	RefSeq	Mus musculus ganglioside-induced differentiation-associated-protein 1 (Gdap1), mRNA.	6747850	0.839803	0.126357	6.34945	7.23691	7.2421	7.88201	5.88963	6.16875	6.95506
Slc25a23	NM_025877	RefSeq	Mus musculus solute carrier family 25 (mitochondrial carrier; phosphate carrier), member 23 (Slc25a23), nuclear gene encoding mitochondrial protein, mRNA.	6856276	0.839265	0.0197603	8.20768	8.72931	8.57003	8.76323	7.78291	7.294	8.10798
Tmbim1	NM_027154	RefSeq	Mus musculus transmembrane BAX inhibitor motif containing 1 (Tmbim1), mRNA.	6759732	0.838169	0.192867	8.77568	7.24418	7.93225	7.24857	6.50883	6.56771	7.80946
Cacnb1	NM_031173	RefSeq	Mus musculus calcium channel, voltage-dependent, beta 1 subunit (Cacnb1), transcript variant variant 1, mRNA.	6791233	0.838099	0.0190715	6.52609	7.02877	6.37109	6.5201	5.65303	5.48084	6.18637
Elovl1	NM_019422	RefSeq	Mus musculus elongation of very long chain fatty acids (FEN1/Elo2, SUR4/Elo3, yeast)-like 1 (Elovl1), transcript variant 2, mRNA.	6916712	0.838094	0.228012	8.26812	6.92741	7.44611	7.70949	5.90041	6.40748	7.94118
Dapk1	NM_029653	RefSeq	Mus musculus death associated protein kinase 1 (Dapk1), transcript variant 1, mRNA.	6807564	0.836867	0.0453963	7.83406	8.01764	8.70616	8.79688	7.3082	7.81718	7.38007
Cnn2	NM_007725	RefSeq	Mus musculus calponin 2 (Cnn2), mRNA.	6769179	0.835728	0.320799	6.19668	4.81274	7.71287	5.42241	4.90518	5.56197	5.13419
Aldh3a2	NM_007437	RefSeq	Mus musculus aldehyde dehydrogenase family 3, subfamily A2 (Aldh3a2), mRNA.	6788815	0.834465	0.0782216	8.20782	8.00289	8.38403	7.94712	6.80221	6.9462	8.15459
Gabrb2	NM_008070	RefSeq	Mus musculus gamma-aminobutyric acid (GABA-A) receptor, subunit beta 2 (Gabrb2), mRNA.	6780331	0.83316	0.123265	5.72696	6.95734	5.80241	5.97674	4.95354	4.90154	5.99302
Slpi	NM_011414	RefSeq	Mus musculus secretory leukocyte peptidase inhibitor (Slpi), mRNA.	6892899	0.832098	0.252058	8.12702	5.80415	5.9305	6.30826	5.67801	5.89222	5.56093
Cldn5	NM_013805	RefSeq	Mus musculus claudin 5 (Cldn5), mRNA.	6839863	0.831718	0.115794	7.21676	5.98477	6.77624	6.49398	5.59668	5.25334	6.50863
Ypel4	NM_001005342	RefSeq	Mus musculus yippee-like 4 (Drosophila) (Ypel4), mRNA.	6878702	0.830747	0.153072	6.22063	7.71904	6.21229	6.3907	5.59394	5.44409	6.37673
Lmf1	NM_029624	RefSeq	Mus musculus lipase maturation factor 1 (Lmf1), mRNA.	6849383	0.830269	0.0351943	7.32486	7.08467	7.12188	7.7737	6.10241	6.38698	6.99863
Actb	NM_007393	RefSeq	Mus musculus actin, beta, cytoplasmic (Actb), mRNA.	6942854	0.829663	0.0583583	12.3352	12.0648	11.9798	12.2853	10.7781	11.1511	12.0806
Nudt4	NM_027722	RefSeq	Mus musculus nudix (nucleoside diphosphate linked moiety X)-type motif 4 (Nudt4), mRNA.	6776198	0.829219	0.103965	8.50355	8.13352	8.80678	8.23051	7.21825	7.06246	8.48741
Ddefl1	NM_001008232	RefSeq	Mus musculus development and differentiation enhancing factor-like 1 (Ddefl1), mRNA.	6917813	0.829031	0.0624436	8.27179	6.91712	7.5283	7.37038	6.53606	6.62296	6.91957
2010204K13Rik	AF038507	GenBank	Mus musculus CIP7 (cip7) mRNA, complete cds.	7015392	0.828321	0.0659806	5.00785	4.96667	5.57879	6.08803	4.8602	4.21158	4.67426
Prickle4	NM_025365	RefSeq	Mus musculus prickle homolog 4 (Drosophila) (Prickle4), mRNA.	6855785	0.826928	3.29435e-05	7.57493	7.42963	7.49117	7.61017	6.69915	6.62994	6.76955
Chpt1	NM_144807	RefSeq	Mus musculus choline phosphotransferase 1 (Chpt1), mRNA.	6775846	0.826662	0.198572	6.83277	6.57826	7.74365	6.40855	5.4387	5.66234	7.0914
Sema3e	NM_011348	RefSeq	Mus musculus sema domain, immunoglobulin domain (Ig), short basic domain, secreted, (semaphorin) 3E (Sema3e), mRNA.	6928880	0.82619	0.118469	5.65504	6.46075	5.49618	4.84605	4.51695	4.59391	5.25408
Mamdc2	NM_174857	RefSeq	Mus musculus MAM domain containing 2 (Mamdc2), mRNA.	6872204	0.825743	0.000757244	5.72085	5.5984	5.61154	5.29308	4.68985	4.6949	4.80593
Zhx1	NM_009572	RefSeq	Mus musculus zinc fingers and homeoboxes 1 (Zhx1), transcript variant 1, mRNA.	6835933	0.825566	0.187871	8.73058	8.42094	8.74255	10.1936	7.69432	8.10212	8.79259
Dtd1	NM_025314	RefSeq	Mus musculus D-tyrosyl-tRNA deacylase 1 homolog (S. cerevisiae) (Dtd1), mRNA.	6881839	0.825196	0.100763	7.37308	7.39705	7.86023	8.43879	6.80648	6.43267	7.58713
Fscn1	NM_007984	RefSeq	Mus musculus fascin homolog 1, actin bundling protein (Strongylocentrotus purpuratus) (Fscn1), mRNA.	6935370	0.82511	0.17822	10.1063	9.6036	8.91572	10.2137	8.1999	8.66838	9.78586
Slc4a8	NM_021530	RefSeq	Mus musculus solute carrier family 4 (anion exchanger), member 8 (Slc4a8), mRNA.	6833276	0.825008	0.0616298	7.59854	7.45753	7.73816	7.60577	6.35168	6.39304	7.58026
Nrbp2	NM_144847	RefSeq	Mus musculus nuclear receptor binding protein 2 (Nrbp2), mRNA.	6836797	0.82491	0.0690717	7.40556	7.46281	8.03817	7.39413	6.5137	6.26754	7.46953
Hspb8	NM_030704	RefSeq	Mus musculus heat shock protein 8 (Hspb8), mRNA.	6941374	0.824431	0.178832	8.20249	6.7679	7.81459	7.93108	6.53169	6.29405	7.73801
Htr4	NM_008313	RefSeq	Mus musculus 5 hydroxytryptamine (serotonin) receptor 4 (Htr4), mRNA.	6861437	0.824247	0.112922	5.85334	7.38229	5.96269	6.04257	5.44399	5.39197	5.62197
2900062L11Rik	NR_003642	RefSeq	Mus musculus RIKEN cDNA 2900062L11 gene (2900062L11Rik) on chromosome X.	7013981	0.823228	0.113605	9.16742	9.48534	9.9926	10.5476	8.86417	8.54569	9.51515
D10Ertd610e	NM_028027	RefSeq	Mus musculus DNA segment, Chr 10, ERATO Doi 610, expressed (D10Ertd610e), mRNA.	6777917	0.823211	0.0274153	6.68146	7.27972	6.87527	6.27417	5.74017	6.15751	5.96565
Scn7a	NM_009135	RefSeq	Mus musculus sodium channel, voltage-gated, type VII, alpha (Scn7a), mRNA.	6887380	0.822935	0.334659	5.79337	3.16277	2.97259	3.58232	3.12955	3.0344	3.00053
Ptk2b	NM_172498	RefSeq	Mus musculus PTK2 protein tyrosine kinase 2 beta (Ptk2b), mRNA.	6825445	0.822894	0.343462	7.19407	9.17835	6.59777	6.18883	6.36516	6.41196	6.62346
Sox11	NM_009234	RefSeq	Mus musculus SRY-box containing gene 11 (Sox11), mRNA.	6799578	0.822788	0.107226	6.94088	6.76299	7.24049	7.58393	5.9354	5.82117	7.17128
Acox1	NM_015729	RefSeq	Mus musculus acyl-Coenzyme A oxidase 1, palmitoyl (Acox1), mRNA.	6792500	0.822759	0.0125657	9.43316	9.5166	9.34436	9.1986	8.24896	8.37789	9.02441
Tmem74	NM_175502	RefSeq	Mus musculus transmembrane protein 74 (Tmem74), mRNA.	6835403	0.82229	0.232451	5.39462	5.28381	5.91834	5.78454	4.25331	3.92411	6.1417
Ppfibp1	NM_026221	RefSeq	Mus musculus PTPRF interacting protein, binding protein 1 (liprin beta 1) (Ppfibp1), mRNA.	6951118	0.821905	0.252043	7.74352	7.97663	8.02168	7.46775	5.85913	6.71196	8.37038
Shd	NM_009168	RefSeq	Mus musculus src homology 2 domain-containing transforming protein D (Shd), mRNA.	6851193	0.821633	0.0468391	6.41186	6.85832	6.66829	7.47466	5.88432	5.79526	6.41536
Olfr676	NM_147095	RefSeq	Mus musculus olfactory receptor 676 (Olfr676), mRNA.	6963171	0.821053	0.0408996	4.52605	5.56856	4.86473	5.26043	4.06331	4.08971	4.54865
2010007H12Rik	BC052497	GenBank	Mus musculus RIKEN cDNA 2010007H12 gene, mRNA (cDNA clone MGC:62925 IMAGE:1429227), complete cds.	6935091	0.820847	0.296138	8.60014	6.35586	6.43934	7.40433	5.71424	6.33047	7.09251
Fbxo21	NM_145564	RefSeq	Mus musculus F-box protein 21 (Fbxo21), mRNA.	6933805	0.82072	0.161391	9.13929	9.19763	8.97591	9.4884	7.83656	7.76779	9.53441
Tmc1	NM_028953	RefSeq	Mus musculus transmembrane channel-like gene family 1 (Tmc1), mRNA.	6872037	0.820118	0.0254627	4.77012	4.87373	4.75963	5.66325	4.29404	4.11257	4.18308
BC034069	BC034069	GenBank	Mus musculus cDNA sequence BC034069, mRNA (cDNA clone MGC:31276 IMAGE:4217593), complete cds.	6961650	0.819704	0.0963118	7.29522	7.97335	7.47667	7.73827	6.39407	6.34734	7.66212
Zswim6	BC021311	GenBank	Mus musculus zinc finger, SWIM domain containing 6, mRNA (cDNA clone IMAGE:5025391), complete cds.	6815853	0.81952	0.253325	7.3638	6.95819	7.47128	6.87823	5.83977	5.41725	7.78804
Slc5a8	NM_145423	RefSeq	Mus musculus solute carrier family 5 (iodide transporter), member 8 (Slc5a8), mRNA.	6769662	0.819503	0.0853636	5.04855	6.2053	5.8728	6.50258	5.16653	4.86628	5.2306
Ptpn12	NM_011203	RefSeq	Mus musculus protein tyrosine phosphatase, non-receptor type 12 (Ptpn12), mRNA.	6936564	0.819234	0.24261	8.36929	7.05895	7.03048	7.42425	5.91153	6.22016	7.82284
Trem2	NM_031254	RefSeq	Mus musculus triggering receptor expressed on myeloid cells 2 (Trem2), mRNA.	6850834	0.818835	0.0568444	7.27971	6.75506	7.00921	6.80917	5.9352	5.65308	6.84508
Shkbp1	NM_138676	RefSeq	Mus musculus Sh3kbp1 binding protein 1 (Shkbp1), mRNA.	6966041	0.818261	0.109038	7.28113	6.98902	7.25146	7.10248	5.81327	5.87709	7.32292
Il22	NM_016971	RefSeq	Mus musculus interleukin 22 (Il22), mRNA.	7000876	0.818185	0.0404448	3.78923	4.67296	4.20693	4.08374	2.88931	3.5463	3.67448
Chst2	NM_018763	RefSeq	Mus musculus carbohydrate sulfotransferase 2 (Chst2), mRNA.	6997990	0.818098	0.079903	7.77335	8.42464	7.47178	7.21207	6.67018	6.63492	7.40198
Reep5	NM_007874	RefSeq	Mus musculus receptor accessory protein 5 (Reep5), mRNA.	6864497	0.818006	0.0210477	8.21002	9.03042	8.7217	8.87932	7.77838	7.70446	8.19424
Add2	NM_013458	RefSeq	Mus musculus adducin 2 (beta) (Add2), mRNA.	6947586	0.817509	0.0868516	6.50947	7.01259	6.83999	7.29076	5.85571	5.55982	6.87155
Slc7a2	NM_007514	RefSeq	Mus musculus solute carrier family 7 (cationic amino acid transporter, y+ system), member 2 (Slc7a2), transcript variant 1, mRNA.	6975658	0.817495	0.217301	8.03294	7.97903	8.36317	7.91585	6.64907	6.50804	8.60865
Zfp68	NM_013844	RefSeq	Mus musculus zinc finger protein 68 (Zfp68), transcript variant 1, mRNA.	6942636	0.81734	0.362159	10.6505	8.07178	8.29798	8.97388	7.50868	7.83153	9.20336
Cmtm4	NM_153582	RefSeq	Mus musculus CKLF-like MARVEL transmembrane domain containing 4 (Cmtm4), mRNA.	6984909	0.816879	0.0194723	8.71829	8.828	9.33593	8.75415	7.90388	7.87375	8.499
C630007B19Rik	NM_182808	RefSeq	Mus musculus RIKEN cDNA C630007B19 gene (C630007B19Rik), mRNA.	6948328	0.816857	0.437298	5.11974	7.53475	6.38438	6.04679	4.76584	4.32643	7.27141
Plxna1	NM_008881	RefSeq	Mus musculus plexin A1 (Plxna1), mRNA.	6955431	0.816259	0.0860987	8.17242	7.97204	7.85661	8.33321	6.8279	6.84215	8.13188
9530066K23Rik	BC139819	GenBank	Mus musculus RIKEN cDNA 9530066K23 gene, mRNA (cDNA clone MGC:161848 IMAGE:40141293), complete cds.	6787741	0.816215	0.0119469	5.47554	5.71563	5.86435	5.52527	5.12667	4.4015	4.95877
Serp2	BC100483	GenBank	Mus musculus RIKEN cDNA 2810032E02 gene, mRNA (cDNA clone IMAGE:30918787), complete cds.	6826081	0.816214	0.098998	5.09392	6.39809	5.72494	6.12183	4.71439	4.7858	5.55525
Pcdhb15	NM_053140	RefSeq	Mus musculus protocadherin beta 15 (Pcdhb15), mRNA.	6860195	0.816008	0.219616	6.95279	7.75914	7.21661	8.30844	7.39091	5.64976	7.18904
Lima1	NM_001113545	RefSeq	Mus musculus LIM domain and actin binding 1 (Lima1), transcript variant a, mRNA.	6838492	0.815621	0.237537	7.67196	7.52931	8.57997	7.97606	5.9578	7.21713	8.19618
Limk1	NM_010717	RefSeq	Mus musculus LIM-domain containing, protein kinase (Limk1), mRNA.	6942379	0.814718	0.118479	7.2782	7.30467	6.37253	7.74173	6.00989	6.07111	6.99768
Rod1	NM_144904	RefSeq	Mus musculus ROD1 regulator of differentiation 1 (S. pombe) (Rod1), transcript variant 1, mRNA.	6922063	0.814387	0.111106	9.56114	8.65205	8.95723	9.04885	7.8601	7.76849	9.09271
Eps15	NM_007943	RefSeq	Mus musculus epidermal growth factor receptor pathway substrate 15 (Eps15), mRNA.	6916238	0.814295	0.0751753	9.18285	8.23778	8.8634	8.83343	7.46936	7.82718	8.59867
Ankib1	NM_001003909	RefSeq	Mus musculus ankyrin repeat and IBR domain containing 1 (Ankib1), mRNA.	6935910	0.813514	0.256327	9.10484	8.54572	8.1155	8.25619	7.051	6.94855	9.07661
Drp2	NM_010078	RefSeq	Mus musculus dystrophin related protein 2 (Drp2), mRNA.	7013867	0.813448	0.11274	6.42217	7.08771	7.27252	7.36142	5.99493	5.659	7.0136
Bcl11a	NM_016707	RefSeq	Mus musculus B-cell CLL/lymphoma 11A (zinc finger protein) (Bcl11a), mRNA.	6779432	0.812879	0.233813	6.01126	7.07565	7.42112	5.98226	5.54726	5.11602	6.7658
1110008P14Rik	BC024615	GenBank	Mus musculus RIKEN cDNA 1110008P14 gene, mRNA (cDNA clone MGC:19388 IMAGE:2812475), complete cds.	6885872	0.81287	0.00949233	7.30473	7.16283	6.66464	7.11085	6.07818	6.14996	6.51553
Olfr978	NM_147105	RefSeq	Mus musculus olfactory receptor 978 (Olfr978), mRNA.	6988353	0.812779	0.0699163	4.45543	4.40301	4.35187	4.51999	4.43857	3.36976	3.05105
Olfr430	NM_146718	RefSeq	Mus musculus olfactory receptor 430 (Olfr430), mRNA.	6755297	0.811852	0.13158	4.23466	5.02882	4.78825	3.93512	4.0345	4.14489	2.87519
Sema4g	NM_011976	RefSeq	Mus musculus sema domain, immunoglobulin domain (Ig), transmembrane domain (TM) and short cytoplasmic domain, (semaphorin) 4G (Sema4g), mRNA.	6869974	0.811757	0.101943	6.64158	6.15869	6.33199	6.77435	5.26029	5.18577	6.54862
Ndph	NM_010883	RefSeq	Mus musculus Norrie disease homolog (Ndph), mRNA.	7015835	0.811591	0.273968	6.62248	6.48813	6.87042	6.30398	4.90594	5.07343	7.29961
Erbb3	NM_010153	RefSeq	Mus musculus v-erb-b2 erythroblastic leukemia viral oncogene homolog 3 (avian) (Erbb3), mRNA.	6778044	0.811035	0.553989	8.88087	7.6101	8.56068	5.514	5.75098	5.7309	9.00926
Trim32	NM_053084	RefSeq	Mus musculus tripartite motif-containing 32 (Trim32), mRNA.	6914129	0.810731	0.00467037	8.84342	8.78264	8.8066	8.85285	7.7188	7.92368	8.38945
Clca2	NM_030601	RefSeq	Mus musculus chloride channel calcium activated 2 (Clca2), mRNA.	6910126	0.810023	0.371912	6.38711	5.28223	3.98605	3.93655	3.40487	3.71186	5.14716
Pib5pa	NM_172439	RefSeq	Mus musculus phosphatidylinositol (4,5) bisphosphate 5-phosphatase, A (Pib5pa), mRNA.	6785608	0.809443	0.036304	5.98255	7.03556	6.36258	6.36116	5.86791	5.63372	5.37643
Ube2v1	NM_023230	RefSeq	Mus musculus ubiquitin-conjugating enzyme E2 variant 1 (Ube2v1), mRNA.	6893186	0.808959	0.0940102	8.65938	8.18297	8.07606	8.80901	7.0226	7.47907	8.36702
Msn	NM_010833	RefSeq	Mus musculus moesin (Msn), mRNA.	7012681	0.80834	0.301579	10.2871	8.47303	10.0603	9.51344	8.16156	8.16036	10.0034
1190005P17Rik	BC096681	GenBank	Mus musculus RIKEN cDNA 1190005P17 gene, mRNA (cDNA clone MGC:106821 IMAGE:1332438), complete cds.	6771141	0.807547	0.103601	6.73103	7.16687	8.00997	7.79103	6.3258	6.39987	7.12587
Etv5	NM_023794	RefSeq	Mus musculus ets variant gene 5 (Etv5), mRNA.	6844558	0.807343	0.398471	8.18407	8.43776	7.43661	6.7684	5.71358	6.32256	8.66196
2210412D01Rik	NM_133722	RefSeq	Mus musculus RIKEN cDNA 2210412D01 gene (2210412D01Rik), mRNA.	6969017	0.807267	7.26454e-05	7.98022	8.11631	8.0983	8.17623	7.1731	7.33928	7.34412
Adam19	NM_009616	RefSeq	Mus musculus a disintegrin and metallopeptidase domain 19 (meltrin beta) (Adam19), mRNA.	6780527	0.805964	0.1348	7.09266	6.03369	6.34043	7.07437	5.45233	5.43097	6.60467
Gng4	NM_010317	RefSeq	Mus musculus guanine nucleotide binding protein (G protein), gamma 4 (Gng4), mRNA.	6804900	0.805365	0.0314392	6.49424	7.11132	6.93824	6.12637	5.92554	5.69923	5.96177
Polr2h	NM_145632	RefSeq	Mus musculus polymerase (RNA) II (DNA directed) polypeptide H (Polr2h), mRNA.	6839959	0.804744	0.0372236	4.63269	4.44813	3.60533	4.15526	3.17685	3.61175	3.42822
Ptx3	NM_008987	RefSeq	Mus musculus pentraxin related gene (Ptx3), mRNA.	6898138	0.804089	0.287385	7.04232	4.96213	4.894	5.50183	4.7167	4.16204	5.5092
Trpc5	NM_009428	RefSeq	Mus musculus transient receptor potential cation channel, subfamily C, member 5 (Trpc5), mRNA.	7019994	0.803968	0.208301	4.62299	6.38509	4.25362	5.36307	4.30175	4.39615	4.35878
Lingo1	NM_181074	RefSeq	Mus musculus leucine rich repeat and Ig domain containing 1 (Lingo1), mRNA.	6995846	0.803949	0.043377	6.73612	7.45548	6.50017	7.2388	6.08507	5.93347	6.51755
C130038G02Rik	BC055016	GenBank	Mus musculus RIKEN cDNA C130038G02 gene, mRNA (cDNA clone IMAGE:6493704), complete cds.	6935630	0.803811	0.104167	4.67253	6.11288	5.04697	5.44757	4.34742	4.26379	4.93734
Abhd12	NM_024465	RefSeq	Mus musculus abhydrolase domain containing 12 (Abhd12), mRNA.	6892052	0.802913	0.153394	8.01433	8.61214	8.45123	8.30163	7.11087	6.89705	8.61784
Hipk2	NM_010433	RefSeq	Mus musculus homeodomain interacting protein kinase 2 (Hipk2), mRNA.	6952900	0.802888	0.15974	9.79381	9.71177	9.76604	9.82581	8.13632	8.69085	10.0872
Ldhb	NM_008492	RefSeq	Mus musculus lactate dehydrogenase B (Ldhb), mRNA.	6868652	0.802089	0.0817472	4.87512	5.37149	4.75833	5.82099	3.96238	4.34398	4.90682
P2ry12	NM_027571	RefSeq	Mus musculus purinergic receptor P2Y, G-protein coupled 12 (P2ry12), mRNA.	6905424	0.801746	0.00956406	5.89271	5.99126	6.04298	5.89868	4.96492	4.88807	5.61099
Nipsnap3a	NM_025623	RefSeq	Mus musculus nipsnap homolog 3A (C. elegans) (Nipsnap3a), mRNA.	6913531	0.801506	0.0562381	7.68559	6.83727	7.23033	7.62871	6.12111	6.46919	7.04161
Serf1	NM_011353	RefSeq	Mus musculus small EDRK-rich factor 1 (Serf1), mRNA.	6809522	0.800149	0.104827	6.89497	6.31145	7.56041	7.7655	6.24127	6.57305	6.18449
Srd5a1	NM_175283	RefSeq	Mus musculus steroid 5 alpha-reductase 1 (Srd5a1), mRNA.	6814157	0.799514	0.180001	6.67726	6.34895	6.60684	7.00858	5.50525	5.07787	6.99957
Rgs8	NM_026380	RefSeq	Mus musculus regulator of G-protein signaling 8 (Rgs8), mRNA.	6754137	0.798262	0.230762	7.44804	6.35611	5.63314	5.19988	5.50364	5.35423	5.22522
Cnih2	NM_009920	RefSeq	Mus musculus cornichon homolog 2 (Drosophila) (Cnih2), mRNA.	6871076	0.798146	0.276608	6.59256	8.54154	6.27537	7.51867	6.65054	6.81171	5.83941
Ica1	NM_010492	RefSeq	Mus musculus islet cell autoantigen 1 (Ica1), mRNA.	6951589	0.797483	0.174964	6.82226	6.84094	7.12696	7.44003	5.663	5.72321	7.39399
Slc29a3	NM_023596	RefSeq	Mus musculus solute carrier family 29 (nucleoside transporters), member 3 (Slc29a3), mRNA.	6774309	0.797373	0.0932236	7.8418	7.28115	7.75882	7.59777	6.56071	6.25159	7.65523
Polr2c	ENSMUST00000109521	ENSEMBL Transcript	Polymerase gene:ENSMUSG00000031783	6785943	0.796263	0.0826277	3.61896	3.94866	4.47091	3.605	3.21317	2.49496	3.63572
Olfr218	NM_001001809	RefSeq	Mus musculus olfactory receptor 218 (Olfr218), mRNA.	6755265	0.795774	0.121598	2.98424	3.60894	2.92484	3.33338	3.32396	1.85264	2.07462
Itih5	NM_172471	RefSeq	Mus musculus inter-alpha (globulin) inhibitor H5 (Itih5), mRNA.	6874947	0.794276	0.195581	7.18961	5.74435	5.79543	5.13953	5.193	5.45092	4.87495
Map3k4	NM_011948	RefSeq	Mus musculus mitogen-activated protein kinase kinase kinase 4 (Map3k4), mRNA.	6853762	0.793588	0.0265035	8.238	8.07229	8.04762	8.33596	7.1818	7.00878	7.94905
Olfr976	NM_146367	RefSeq	Mus musculus olfactory receptor 976 (Olfr976), mRNA.	6994798	0.793196	0.00830794	4.69396	4.7885	4.14253	4.78361	3.72332	3.80631	3.89722
Rgs4	NM_009062	RefSeq	Mus musculus regulator of G-protein signaling 4 (Rgs4), mRNA.	6763991	0.793076	0.257253	8.73671	7.23217	6.69445	6.41318	6.24372	6.59544	6.58899
Hadh	NM_008212	RefSeq	Mus musculus hydroxyacyl-Coenzyme A dehydrogenase (Hadh), nuclear gene encoding mitochondrial protein, mRNA.	6909430	0.793063	0.217686	8.46204	7.39088	8.69776	8.25014	6.73821	7.01088	8.47233
Phxr4	BC107288	GenBank	Mus musculus per-hexamer repeat gene 4, mRNA (cDNA clone MGC:130239 IMAGE:40053033), complete cds.	6986987	0.791979	0.385877	7.71761	6.97519	7.02961	8.74258	5.71007	6.36532	8.39742
Dusp3	NM_028207	RefSeq	Mus musculus dual specificity phosphatase 3 (vaccinia virus phosphatase VH1-related) (Dusp3), mRNA.	6791528	0.791955	0.0335021	7.4655	7.12034	7.23676	6.88764	6.38561	5.90484	6.86636
Tcp11l1	NM_177190	RefSeq	Mus musculus t-complex 11 like 1 (Tcp11l1), mRNA.	6889350	0.791643	0.105325	8.38394	8.25226	7.80919	7.98447	7.08565	6.69032	8.1715
Cntn4	NM_001109749	RefSeq	Mus musculus contactin 4 (Cntn4), transcript variant 1, mRNA.	6948797	0.791075	0.230396	5.03781	6.12973	6.17472	4.94797	4.60068	4.01173	5.73204
Kcne4	NM_021342	RefSeq	Mus musculus potassium voltage-gated channel, Isk-related subfamily, gene 4 (Kcne4), mRNA.	6750872	0.790925	0.268088	7.45166	5.86944	5.30952	5.79684	4.91556	4.95997	6.07229
Tulp4	NM_054040	RefSeq	Mus musculus tubby like protein 4 (Tulp4), transcript variant 1, mRNA.	6848513	0.790275	0.03342	10.0406	9.65132	9.94219	10.1532	9.0953	8.69319	9.68116
Cep170	NM_001099637	RefSeq	Mus musculus centrosomal protein 170 (Cep170), mRNA.	6764401	0.790061	0.15929	7.37732	6.66008	7.50685	7.75715	6.13482	6.00977	7.46127
Ube2r2	NM_026275	RefSeq	Mus musculus ubiquitin-conjugating enzyme E2R 2 (Ube2r2), mRNA.	6912896	0.789844	0.0690297	9.54624	8.935	9.30862	9.44297	7.99535	8.3446	9.21514
Qdpr	NM_024236	RefSeq	Mus musculus quinoid dihydropteridine reductase (Qdpr), mRNA.	6937867	0.789711	0.153305	9.70713	8.11918	8.62942	8.82342	7.54312	7.94322	8.60389
Rps8	NM_009098	RefSeq	Mus musculus ribosomal protein S8 (Rps8), mRNA.	6924833	0.789357	0.0206127	7.39846	6.80845	6.80983	7.09462	6.35791	6.51092	5.84663
Nudt11	NM_021431	RefSeq	Mus musculus nudix (nucleoside diphosphate linked moiety X)-type motif 11 (Nudt11), mRNA.	7009716	0.788747	0.237717	5.21876	5.39683	5.70248	6.37617	4.50883	4.0786	6.06701
Phf6	NM_027642	RefSeq	Mus musculus PHD finger protein 6 (Phf6), mRNA.	7011263	0.788388	0.185062	8.53023	7.82913	9.18597	9.12466	7.46819	7.45036	8.71877
Ddef1	NM_010026	RefSeq	Mus musculus development and differentiation enhancing (Ddef1), mRNA.	6836237	0.787863	0.389261	8.04635	7.33861	7.98547	10.3818	7.06151	7.69387	8.19523
Ehd1	NM_010119	RefSeq	Mus musculus EH-domain containing 1 (Ehd1), mRNA.	6867849	0.787856	0.0157657	7.89691	7.52387	7.06334	7.33096	6.49533	6.77528	6.72714
Klf15	NM_023184	RefSeq	Mus musculus Kruppel-like factor 15 (Klf15), mRNA.	6947932	0.787608	0.234854	6.65457	6.37754	6.18084	6.21815	5.09494	4.70356	6.912
Pnkd	NM_001039509	RefSeq	Mus musculus paroxysmal nonkinesiogenic dyskinesia (Pnkd), transcript variant 3, mRNA.	6750532	0.787011	0.0208515	7.25048	7.56615	7.63494	7.31124	6.29531	6.53237	7.1334
Ralyl	NM_178631	RefSeq	Mus musculus RALY RNA binding protein-like (Ralyl), mRNA.	6895790	0.786882	0.118551	5.39745	6.2549	4.56502	5.34507	4.76769	4.63825	4.40524
Epb4.1l3	NM_013813	RefSeq	Mus musculus erythrocyte protein band 4.1-like 3 (Epb4.1l3), mRNA.	6851897	0.786083	0.0368793	8.40475	8.88558	8.67117	9.26833	8.17457	7.60634	8.28322
Ksr1	NM_013571	RefSeq	Mus musculus kinase suppressor of ras 1 (Ksr1), mRNA.	6790015	0.785984	0.00882637	7.17526	7.27621	6.93541	6.86506	6.15547	6.04592	6.62961
Kcns2	NM_181317	RefSeq	Mus musculus K+ voltage-gated channel, subfamily S, 2 (Kcns2), mRNA.	6829687	0.78587	0.0298997	5.05163	5.75321	4.74586	5.2778	4.37129	4.30127	4.5912
Dtx1	NM_008052	RefSeq	Mus musculus deltex 1 homolog (Drosophila) (Dtx1), mRNA.	6941645	0.78532	0.157071	7.221	7.57688	7.04068	7.70846	5.93874	6.23838	7.62718
Mettl4	NM_176917	RefSeq	Mus musculus methyltransferase like 4 (Mettl4), mRNA.	6853197	0.785087	0.0292634	7.22152	7.2242	7.2924	7.85348	6.97903	6.21017	6.64924
Sgce	NM_011360	RefSeq	Mus musculus sarcoglycan, epsilon (Sgce), mRNA.	6951352	0.784935	0.308281	8.41314	7.82436	8.28964	8.1955	5.94314	7.50974	8.7343
Emp2	NM_007929	RefSeq	Mus musculus epithelial membrane protein 2 (Emp2), mRNA.	6843880	0.78435	0.239115	8.30944	6.78569	6.70543	6.64804	6.09293	5.75585	7.13462
Jph3	NM_020605	RefSeq	Mus musculus junctophilin 3 (Jph3), mRNA.	6979597	0.783631	0.153316	6.04503	7.74301	6.47451	6.68476	5.82597	5.64748	6.38614
Mylc2b	NM_023402	RefSeq	Mus musculus myosin light chain, regulatory B (Mylc2b), mRNA.	6857030	0.78358	0.00843006	10.6825	10.8345	10.4214	10.9494	9.9888	9.65121	10.1751
Ifnar2	NM_010509	RefSeq	Mus musculus interferon (alpha and beta) receptor 2 (Ifnar2), transcript variant 1, mRNA.	6843177	0.78307	0.277347	8.64316	7.48156	7.8052	8.30885	6.38448	6.84407	8.60132
Olfr720	NM_146392	RefSeq	Mus musculus olfactory receptor 720 (Olfr720), mRNA.	6822792	0.782029	0.0526378	3.88393	4.49106	4.25731	3.36745	3.38742	2.96583	3.30047
Gusb	NM_010368	RefSeq	Mus musculus glucuronidase, beta (Gusb), mRNA.	6942192	0.781898	0.167049	7.38255	6.51851	6.78067	7.11308	5.5223	5.79791	7.18022
Klf12	NM_010636	RefSeq	Mus musculus Kruppel-like factor 12 (Klf12), mRNA.	6826975	0.780602	0.297961	8.1972	8.06816	8.17405	8.04256	7.41	5.91772	8.69196
Insc	NM_173767	RefSeq	Mus musculus inscuteable homolog (Drosophila) (Insc), mRNA.	6963624	0.779973	0.0565761	7.14324	6.11447	6.41507	6.49177	5.78017	5.36975	6.13358
Laptm5	NM_010686	RefSeq	Mus musculus lysosomal-associated protein transmembrane 5 (Laptm5), mRNA.	6917393	0.778747	0.274252	10.2712	8.80036	9.02817	9.68739	7.80192	8.39616	9.80599
Sgcd	NM_011891	RefSeq	Mus musculus sarcoglycan, delta (dystrophin-associated glycoprotein) (Sgcd), mRNA.	6787830	0.778719	0.285679	7.05239	6.59926	6.37943	4.96378	4.95517	5.09281	6.36201
Klf7	NM_033563	RefSeq	Mus musculus Kruppel-like factor 7 (ubiquitous) (Klf7), mRNA.	6759297	0.778616	0.0849261	8.73977	8.25535	8.53525	8.79891	7.28226	7.54378	8.58508
Stx2	NM_007941	RefSeq	Mus musculus syntaxin 2 (Stx2), mRNA.	6942124	0.777804	0.184999	8.25996	7.71181	7.4706	8.05973	6.47222	6.62406	8.19688
Lass2	NM_029789	RefSeq	Mus musculus LAG1 homolog, ceramide synthase 2 (Lass2), mRNA.	6899668	0.776425	0.238815	9.92996	7.83125	9.18698	9.10486	7.89523	7.93892	8.87636
Haghl	NM_026897	RefSeq	Mus musculus hydroxyacylglutathione hydrolase-like (Haghl), mRNA.	6854433	0.775752	0.000705832	7.76467	7.82589	7.99836	7.92997	7.15057	6.91036	7.25099
Atp1b3	NM_007502	RefSeq	Mus musculus ATPase, Na+/K+ transporting, beta 3 polypeptide (Atp1b3), mRNA.	6998049	0.774499	0.0738025	9.14025	8.83474	8.87518	9.14509	7.5355	8.24031	8.89714
Aldh18a1	NM_019698	RefSeq	Mus musculus aldehyde dehydrogenase 18 family, member A1 (Aldh18a1), nuclear gene encoding mitochondrial protein, transcript variant 1, mRNA.	6873069	0.774346	0.303755	8.53694	7.8385	8.51469	9.16407	6.83804	7.23651	9.14306
Arsb	NM_009712	RefSeq	Mus musculus arylsulfatase B (Arsb), mRNA.	6809032	0.773965	0.187925	8.17047	8.98871	7.86766	7.67594	6.60646	7.44212	8.15662
Ccdc128	NM_028658	RefSeq	Mus musculus coiled-coil domain containing 128 (Ccdc128), mRNA.	6852929	0.773959	0.067521	7.87274	8.45079	8.31345	8.33993	7.38138	6.9055	8.12392
Cyp4f14	NM_022434	RefSeq	Mus musculus cytochrome P450, family 4, subfamily f, polypeptide 14 (Cyp4f14), mRNA.	6854909	0.77364	0.0387127	5.72632	4.8271	4.979	4.77689	4.23318	4.15099	4.52688
Dtx4	NM_172442	RefSeq	Mus musculus deltex 4 homolog (Drosophila) (Dtx4), mRNA.	6871627	0.773509	0.0601165	8.5405	8.23277	8.24327	8.50499	7.20644	7.28105	8.33312
Ebf4	NM_001110513	RefSeq	Mus musculus early B-cell factor 4 (Ebf4), mRNA.	6881181	0.772739	0.0607061	7.35336	7.24496	7.38212	7.93639	6.59387	6.22821	7.29733
Fbxo2	NM_176848	RefSeq	Mus musculus F-box protein 2 (Fbxo2), mRNA.	6918705	0.772576	0.0615657	6.94235	6.33564	6.53388	6.5228	5.43008	5.515	6.4882
Fmn2	NM_019445	RefSeq	Mus musculus formin 2 (Fmn2), mRNA.	6755323	0.771797	0.146227	7.26951	7.28862	7.25954	7.13861	6.03484	5.83696	7.53001
E430025E21Rik	BC067035	GenBank	Mus musculus RIKEN cDNA E430025E21 gene, mRNA (cDNA clone MGC:91381 IMAGE:30532658), complete cds.	6836006	0.771703	0.335734	7.4244	6.55563	7.36702	9.07323	6.10929	6.76468	7.62612
Myc	NM_010849	RefSeq	Mus musculus myelocytomatosis oncogene (Myc), mRNA.	6830927	0.771418	0.447328	9.70397	7.71517	10.255	11.1157	8.80405	8.20151	9.77254
D330050I23Rik	XR_035243	RefSeq	PREDICTED: Mus musculus RIKEN cDNA D330050I23 gene (D330050I23Rik), misc RNA.	6836079	0.771136	0.297515	5.31555	5.89843	6.29717	7.67205	4.93632	5.47252	6.16515
Scg2	NM_009129	RefSeq	Mus musculus secretogranin II (Scg2), mRNA.	6759997	0.770855	0.368727	4.70641	6.6402	4.15484	6.61247	4.72781	4.42065	5.12442
Slc16a13	NM_172371	RefSeq	Mus musculus solute carrier family 16 (monocarboxylic acid transporters), member 13 (Slc16a13), mRNA.	6789395	0.770322	0.0395807	7.31295	7.50711	7.44039	7.6862	6.2586	6.57221	7.31821
Tmem195	NM_178767	RefSeq	Mus musculus transmembrane protein 195 (Tmem195), mRNA.	6794552	0.769832	0.273899	4.88958	5.41365	5.14869	4.13031	3.53219	3.44299	5.40201
Gda	NM_010266	RefSeq	Mus musculus guanine deaminase (Gda), mRNA.	6872051	0.769436	0.11345	5.57937	5.63399	4.52686	4.50215	4.02256	4.22689	4.62402
Clu	NM_013492	RefSeq	Mus musculus clusterin (Clu), mRNA.	6819887	0.769169	0.114667	10.8585	10.1245	10.4386	9.38544	9.27477	9.19862	9.82432
Fgfrl1	NM_054071	RefSeq	Mus musculus fibroblast growth factor receptor-like 1 (Fgfrl1), mRNA.	6933341	0.76628	0.411802	8.5777	8.16031	7.4095	7.14941	6.25941	6.03968	8.87476
Hpgd	NM_008278	RefSeq	Mus musculus hydroxyprostaglandin dehydrogenase 15 (NAD) (Hpgd), mRNA.	6976237	0.765315	0.484934	8.63867	6.41727	5.92255	5.12197	5.2283	5.13085	6.92026
Olfr328	NM_146502	RefSeq	Mus musculus olfactory receptor 328 (Olfr328), mRNA.	6788609	0.764889	0.0601748	5.32802	5.98065	5.86391	5.39366	4.892	4.3531	5.3849
Smarcd3	NM_025891	RefSeq	Mus musculus SWI/SNF related, matrix associated, actin dependent regulator of chromatin, subfamily d, member 3 (Smarcd3), mRNA.	6936750	0.764214	0.164417	6.96509	6.4947	6.68137	7.5777	5.72059	5.70996	7.06596
Prr18	NM_178774	RefSeq	Mus musculus proline rich region 18 (Prr18), mRNA.	6848583	0.763722	0.00570954	6.26411	6.71259	6.68792	6.92079	5.92371	5.81938	5.9048
Pgm2	NM_028132	RefSeq	Mus musculus phosphoglucomutase 2 (Pgm2), mRNA.	6915791	0.76335	0.162999	8.97087	7.73923	7.99886	7.91138	6.73345	7.33592	8.10583
Pros1	NM_011173	RefSeq	Mus musculus protein S (alpha) (Pros1), mRNA.	6842009	0.762245	0.272773	8.79659	7.57127	7.52391	7.3283	6.37565	6.57942	8.17325
Efhd1	NM_028889	RefSeq	Mus musculus EF hand domain containing 1 (Efhd1), mRNA.	6751337	0.76211	0.0190462	5.90204	5.71924	5.9154	5.36787	4.76925	4.76468	5.35815
Mink1	NM_001045959	RefSeq	Mus musculus misshapen-like kinase 1 (zebrafish) (Mink1), transcript variant 3, mRNA.	6782136	0.762077	0.237234	8.11971	8.50554	7.95017	7.8834	6.58157	6.83321	8.6431
Fhl3	NM_010213	RefSeq	Mus musculus four and a half LIM domains 3 (Fhl3), mRNA.	6917037	0.76196	0.293607	8.1229	5.85876	6.60603	6.01037	5.37062	6.07898	6.21307
Gne	NM_015828	RefSeq	Mus musculus glucosamine (Gne), mRNA.	6921208	0.761481	0.055493	8.02465	7.74777	8.01761	8.08216	6.66718	7.08819	7.86432
Fxyd7	NM_022007	RefSeq	Mus musculus FXYD domain-containing ion transport regulator 7 (Fxyd7), mRNA.	6966338	0.761383	0.0403058	7.06412	6.94945	6.29807	6.16698	6.02474	5.75526	5.79482
Twf1	NM_008971	RefSeq	Mus musculus twinfilin, actin-binding protein, homolog 1 (Drosophila) (Twf1), mRNA.	6838136	0.761378	0.143131	9.34924	9.71148	9.79928	9.95928	8.27282	8.65645	9.90105
Idh1	NM_001111320	RefSeq	Mus musculus isocitrate dehydrogenase 1 (NADP+), soluble (Idh1), transcript variant 1, mRNA.	6759396	0.761365	0.0265127	8.45915	7.76897	8.74909	8.27631	7.54379	7.60274	7.50951
Gabra4	NM_010251	RefSeq	Mus musculus gamma-aminobutyric acid (GABA-A) receptor, subunit alpha 4 (Gabra4), mRNA.	6939019	0.761297	0.162031	6.81346	7.74591	6.54056	7.02657	5.4554	6.515	6.84058
Plat	NM_008872	RefSeq	Mus musculus plasminogen activator, tissue (Plat), mRNA.	6974639	0.761196	0.281501	9.02102	7.92975	8.18843	8.49398	6.86686	7.07879	8.99564
Sobp	NM_175407	RefSeq	Mus musculus sine oculis-binding protein homolog (Drosophila) (Sobp), mRNA.	6773582	0.760759	0.0750776	6.86109	6.82787	7.21253	6.92842	5.59913	6.07141	6.91962
Olfr920	NM_146787	RefSeq	Mus musculus olfactory receptor 920 (Olfr920), mRNA.	6988298	0.760584	0.442261	5.80848	3.06137	2.33858	3.01923	2.83234	2.64168	2.91497
Galntl1	NM_001081421	RefSeq	Mus musculus UDP-N-acetyl-alpha-D-galactosamine:polypeptide N-acetylgalactosaminyltransferase-like 1 (Galntl1), mRNA.	6796403	0.759729	0.283038	6.47045	7.44956	7.05835	7.177	5.74675	5.43048	7.66009
5031410I06Rik	NM_207657	RefSeq	Mus musculus RIKEN cDNA 5031410I06 gene (5031410I06Rik), mRNA.	6936791	0.759392	0.0789176	6.61168	6.36627	6.23656	7.23089	5.77941	5.42598	6.35049
Arl2bp	NM_024191	RefSeq	Mus musculus ADP-ribosylation factor-like 2 binding protein (Arl2bp), transcript variant 1, mRNA.	6978327	0.758427	0.0323615	10.7257	10.8882	11.1621	10.7833	9.73733	9.99213	10.6647
Ankrd13b	NM_172945	RefSeq	Mus musculus ankyrin repeat domain 13b (Ankrd13b), mRNA.	6789863	0.757462	0.0841272	7.18616	7.07246	7.39485	7.834	6.54316	6.0513	7.24876
Ppp1cb	NM_172707	RefSeq	Mus musculus protein phosphatase 1, catalytic subunit, beta isoform (Ppp1cb), mRNA.	6929728	0.757445	0.0322323	10.3016	10.359	10.231	10.2363	9.0817	9.38293	10.1089
Taar6	NM_001010828	RefSeq	Mus musculus trace amine-associated receptor 6 (Taar6), mRNA.	6772762	0.757443	0.0281558	5.59532	6.52409	6.02314	5.84337	5.44115	5.11529	5.16066
Lrrn2	NM_010732	RefSeq	Mus musculus leucine rich repeat protein 2, neuronal (Lrrn2), mRNA.	6753157	0.756753	0.0802523	7.31226	7.45809	6.84628	7.05764	6.11281	5.98246	7.14017
Neurod2	NM_010895	RefSeq	Mus musculus neurogenic differentiation 2 (Neurod2), mRNA.	6791251	0.756061	0.272095	5.87476	7.62714	5.49471	5.88517	6.0187	5.08668	5.28778
Rap1gds1	NM_001040690	RefSeq	Mus musculus RAP1, GTP-GDP dissociation stimulator 1 (Rap1gds1), transcript variant 1, mRNA.	6909871	0.754931	0.0474403	8.01586	7.33552	7.92406	7.78657	6.60058	6.90765	7.52349
D930030D11Rik	AK086454	GenBank HTC	Mus musculus 15 days embryo head cDNA, RIKEN full-length enriched library, clone:D930030D11 product:hypothetical protein, full insert sequence.	6840981	0.752624	0.37664	4.6324	6.61351	5.62469	4.78732	3.76343	4.25561	5.96653
P2ry13	NM_028808	RefSeq	Mus musculus purinergic receptor P2Y, G-protein coupled 13 (P2ry13), mRNA.	6905422	0.752537	0.315771	7.75272	6.69217	6.94034	7.49489	5.78774	5.68954	7.9252
Cd53	NM_007651	RefSeq	Mus musculus CD53 antigen (Cd53), mRNA.	6907971	0.751824	0.274606	9.64089	8.21407	8.51739	8.76125	7.37143	7.51425	9.20907
Defb11	NM_139221	RefSeq	Mus musculus defensin beta 11 (Defb11), mRNA.	6980933	0.751786	0.128567	2.58837	3.54806	3.833	2.54361	2.05208	2.54176	2.53558
4930431L04Rik	BC111102	GenBank	Mus musculus RIKEN cDNA 4930431L04 gene, mRNA (cDNA clone IMAGE:40050079), complete cds.	6982725	0.751761	0.201437	3.79839	5.51829	4.91839	3.80768	3.77688	3.9191	3.5808
Scarb2	NM_007644	RefSeq	Mus musculus scavenger receptor class B, member 2 (Scarb2), mRNA.	6940006	0.751466	0.218324	9.32786	8.66961	8.77392	8.83739	7.29242	7.84416	9.31561
Iqsec2	NM_001114664	RefSeq	Mus musculus IQ motif and Sec7 domain 2 (Iqsec2), transcript variant 1, mRNA.	7014560	0.751396	0.0257482	6.52622	7.02641	6.55387	6.31611	5.78623	5.56047	6.21608
Zfp14	NM_011748	RefSeq	Mus musculus zinc finger protein 14 (Zfp14), transcript variant 1, mRNA.	6966249	0.751336	0.0536007	6.60941	6.37202	7.32437	6.94935	5.82257	5.89639	6.4684
Ndrg4	NM_145602	RefSeq	Mus musculus N-myc downstream regulated gene 4 (Ndrg4), mRNA.	6978390	0.751218	0.409058	5.87674	9.1967	7.74348	7.77358	6.9521	6.4226	7.31453
Snap29	NM_023348	RefSeq	Mus musculus synaptosomal-associated protein 29 (Snap29), mRNA.	6839738	0.751073	0.0399649	7.60643	7.55868	7.65152	7.52252	6.18773	7.13941	7.174
Rasgrf1	NM_011245	RefSeq	Mus musculus RAS protein-specific guanine nucleotide-releasing factor 1 (Rasgrf1), transcript variant 1, mRNA.	6991261	0.750909	0.354196	5.4067	7.43737	5.36113	4.89488	4.78651	4.54753	5.73829
Ykt6	NM_019661	RefSeq	Mus musculus YKT6 homolog (S. Cerevisiae) (Ykt6), mRNA.	6778528	0.750151	0.0486589	8.27372	8.30055	8.11807	8.3374	7.0811	7.26378	8.17698
Slmo1	NM_144867	RefSeq	Mus musculus slowmo homolog 1 (Drosophila) (Slmo1), mRNA.	6861711	0.749818	0.0993518	6.19438	6.19514	6.54184	7.49582	6.02627	5.81555	5.72911
Clrn1	NM_153384	RefSeq	Mus musculus clarin 1 (Clrn1), transcript variant 1, mRNA.	6905374	0.749747	0.0494494	4.17563	4.62769	4.79641	5.28935	4.08359	4.10494	3.72904
Rab3b	NM_023537	RefSeq	Mus musculus RAB3B, member RAS oncogene family (Rab3b), mRNA.	6916220	0.749731	0.0781616	5.7412	6.27722	5.78276	5.88187	4.5196	5.20471	5.78878
Galnt10	NM_134189	RefSeq	Mus musculus UDP-N-acetyl-alpha-D-galactosamine:polypeptide N-acetylgalactosaminyltransferase 10 (Galnt10), mRNA.	6781214	0.749231	0.177814	7.08417	7.43307	7.1224	7.21781	5.93072	5.87883	7.58585
5133401N09Rik	NM_198004	RefSeq	Mus musculus RIKEN cDNA 5133401N09 gene (5133401N09Rik), transcript variant 1, mRNA.	6807437	0.748851	0.358547	8.21035	7.38214	7.24362	7.91198	6.38102	5.87029	8.5632
RP23-157O10.7	NM_018873	RefSeq	Mus musculus P140 gene (P140), mRNA.	6791204	0.748571	0.0132687	7.0823	7.3206	7.10432	6.9508	6.23704	6.07975	6.78101
St6gal1	NM_145933	RefSeq	Mus musculus beta galactoside alpha 2,6 sialyltransferase 1 (St6gal1), mRNA.	6840115	0.748557	0.0785163	7.95905	7.58615	7.56125	7.70484	6.20578	7.17451	7.48252
Rtn4	NM_194054	RefSeq	Mus musculus reticulon 4 (Rtn4), transcript variant 1, mRNA.	6779725	0.748313	0.0474261	9.74758	9.779	9.89774	9.77554	8.86641	8.57969	9.70885
Mars2	NM_175439	RefSeq	Mus musculus methionine-tRNA synthetase 2 (mitochondrial) (Mars2), nuclear gene encoding mitochondrial protein, mRNA.	6749581	0.748164	0.0212719	7.49949	7.36782	7.49745	7.61606	6.85776	6.25064	7.13272
Sgpl1	NM_009163	RefSeq	Mus musculus sphingosine phosphate lyase 1 (Sgpl1), mRNA.	6774336	0.748128	0.167442	9.32488	9.02054	9.77135	9.02336	8.00739	8.079	9.52431
9030425E11Rik	NM_133733	RefSeq	Mus musculus RIKEN cDNA 9030425E11 gene (9030425E11Rik), mRNA.	6988389	0.747643	0.0768774	5.50531	6.21897	5.45704	6.59713	5.07578	5.34731	5.16783
Ncdn	NM_011986	RefSeq	Mus musculus neurochondrin (Ncdn), mRNA.	6925381	0.747328	0.204461	8.41281	10.0816	8.73987	8.88031	7.70678	8.28456	8.85262
Usp22	NM_001004143	RefSeq	Mus musculus ubiquitin specific peptidase 22 (Usp22), mRNA.	6788812	0.746305	0.0859339	9.50544	9.36699	10.034	9.89998	8.81657	8.42515	9.62419
Itga7	NM_008398	RefSeq	Mus musculus integrin alpha 7 (Itga7), mRNA.	6771718	0.746282	0.231918	8.36226	6.85049	6.82102	6.23129	6.07128	6.39718	6.49149
AW049604	NM_134096	RefSeq	Mus musculus expressed sequence AW049604 (AW049604), mRNA.	6832462	0.746176	0.0893308	8.10829	8.17645	8.38385	8.32293	6.81808	7.43815	8.24888
Olfr993	NM_146435	RefSeq	Mus musculus olfactory receptor 993 (Olfr993), mRNA.	6888375	0.745531	0.0824017	3.38729	3.94631	4.10782	4.38927	3.57832	2.65579	3.40231
Mras	NM_008624	RefSeq	Mus musculus muscle and microspikes RAS (Mras), mRNA.	6998214	0.745527	0.147049	7.99155	7.65204	7.0415	7.53433	6.45308	6.29258	7.68233
Tmco3	NM_172282	RefSeq	Mus musculus transmembrane and coiled-coil domains 3 (Tmco3), mRNA.	6974153	0.745319	0.0862041	7.72579	7.53377	8.43893	7.68175	6.65602	6.95974	7.68346
Dlg2	NM_011807	RefSeq	Mus musculus discs, large homolog 2 (Drosophila) (Dlg2), mRNA.	6962502	0.745215	0.367065	5.66188	8.23169	6.37464	6.25776	6.13072	6.48799	5.04012
Metrn	NM_133719	RefSeq	Mus musculus meteorin, glial cell differentiation regulator (Metrn), mRNA.	6854438	0.745196	0.170704	8.36584	8.15779	7.61307	7.44649	6.76739	6.61081	8.07359
Klf6	NM_011803	RefSeq	Mus musculus Kruppel-like factor 6 (Klf6), mRNA.	6804582	0.744627	0.258073	8.9463	7.27148	7.99933	7.49113	6.76602	6.68501	8.09626
Olfr1054	NM_147019	RefSeq	Mus musculus olfactory receptor 1054 (Olfr1054), mRNA.	6888435	0.744619	0.0352515	3.48173	4.0122	2.99373	3.30431	2.63592	2.62264	2.85156
Irx2	NM_010574	RefSeq	Mus musculus Iroquois related homeobox 2 (Drosophila) (Irx2), mRNA.	6808173	0.744289	0.0734366	7.21592	7.06659	7.34283	7.16809	6.20347	5.9482	7.21054
Arhgap8	NM_146061	RefSeq	Mus musculus Rho GTPase activating protein 8 (Arhgap8), mRNA.	6832321	0.743333	0.0116894	7.5057	7.1409	7.37209	7.1827	6.33795	6.38665	6.94645
Afap1l1	NM_178928	RefSeq	Mus musculus actin filament associated protein 1-like 1 (Afap1l1), mRNA.	6866004	0.743322	0.0565983	6.20932	6.91225	6.15258	6.05935	5.36584	5.35343	6.05088
Fez2	NM_199448	RefSeq	Mus musculus fasciculation and elongation protein zeta 2 (zygin II) (Fez2), mRNA.	6857415	0.742874	0.0754102	6.98769	6.20377	6.49582	6.71541	5.62197	5.46114	6.49029
Stx8	NM_018768	RefSeq	Mus musculus syntaxin 8 (Stx8), mRNA.	6781909	0.74118	0.0214212	6.62964	6.36728	6.60109	6.28997	5.51389	5.46807	6.21048
Cdh11	NM_009866	RefSeq	Mus musculus cadherin 11 (Cdh11), mRNA.	6984824	0.741159	0.202994	8.56011	8.87904	9.19086	7.90546	7.14246	7.796	8.73967
Zfp46	NM_009557	RefSeq	Mus musculus zinc finger protein 46 (Zfp46), mRNA.	6917817	0.741152	0.0387837	7.71176	7.15182	7.64396	7.74317	6.51092	6.63537	7.31827
Il17d	NM_145837	RefSeq	Mus musculus interleukin 17D (Il17d), mRNA.	6819370	0.740694	0.371774	6.3348	5.35357	6.54957	5.91056	4.77664	4.20547	6.90718
Pla2g7	NM_013737	RefSeq	Mus musculus phospholipase A2, group VII (platelet-activating factor acetylhydrolase, plasma) (Pla2g7), mRNA.	6850534	0.740028	0.0133819	8.00439	7.42187	7.70303	7.94254	6.80348	6.98361	7.29669
Necap2	NM_025383	RefSeq	Mus musculus NECAP endocytosis associated 2 (Necap2), mRNA.	6926416	0.73898	0.0913712	9.31712	8.2272	8.90776	8.63477	7.7204	7.80276	8.57504
4933426K21Rik	NM_027664	RefSeq	Mus musculus RIKEN cDNA 4933426K21 gene (4933426K21Rik), mRNA.	6957033	0.73705	0.560896	7.90105	6.59313	7.36478	9.08497	4.9465	6.92826	9.12205
Rab27b	NM_001082553	RefSeq	Mus musculus RAB27b, member RAS oncogene family (Rab27b), transcript variant 2, mRNA.	6866486	0.736651	0.357505	4.05202	6.58298	4.0479	4.42035	3.86088	4.26666	3.98994
Rab32	NM_026405	RefSeq	Mus musculus RAB32, member RAS oncogene family (Rab32), mRNA.	6772104	0.736562	0.272509	6.72937	5.39801	5.79803	5.87523	4.38817	4.88543	6.3672
C3ar1	NM_009779	RefSeq	Mus musculus complement component 3a receptor 1 (C3ar1), mRNA.	6957059	0.735475	0.487643	8.93194	5.9434	6.4307	7.11116	5.55994	5.73786	7.80868
Scd2	NM_009128	RefSeq	Mus musculus stearoyl-Coenzyme A desaturase 2 (Scd2), mRNA.	6869932	0.735392	0.0823819	11.1452	11.1395	11.0374	10.9922	9.77028	10.1413	11.1179
Wwc1	NM_170779	RefSeq	Mus musculus WW, C2 and coiled-coil domain containing 1 (Wwc1), mRNA.	6787285	0.735228	0.0491167	7.70176	7.41326	7.62803	7.90266	6.73791	6.51165	7.52904
Cacna1e	NM_009782	RefSeq	Mus musculus calcium channel, voltage-dependent, R type, alpha 1E subunit (Cacna1e), mRNA.	6763196	0.734603	0.223679	5.75106	7.81565	6.44608	6.45155	5.81872	5.63874	6.18699
Rab9b	NM_176971	RefSeq	Mus musculus RAB9B, member RAS oncogene family (Rab9b), mRNA.	7019652	0.734436	0.231113	5.65642	7.35355	6.77568	7.10752	5.87911	5.41702	6.67044
Prkar1b	NM_008923	RefSeq	Mus musculus protein kinase, cAMP dependent regulatory, type I beta (Prkar1b), mRNA.	6942655	0.733932	0.321625	9.68369	8.82318	7.07339	8.45013	7.37152	7.84596	8.10352
Gabra5	NM_176942	RefSeq	Mus musculus gamma-aminobutyric acid (GABA-A) receptor, subunit alpha 5 (Gabra5), mRNA.	6967593	0.733609	0.454069	4.32504	7.54776	4.50648	4.92027	4.66044	4.8936	4.2198
Tnfsf9	NM_009404	RefSeq	Mus musculus tumor necrosis factor (ligand) superfamily, member 9 (Tnfsf9), mRNA.	6851309	0.733553	0.137269	6.09644	5.21195	5.34245	5.50134	4.98435	4.01851	5.41061
Pctk3	NM_008795	RefSeq	Mus musculus PCTAIRE-motif protein kinase 3 (Pctk3), mRNA.	6762197	0.733497	0.0847975	6.73076	6.74865	6.17645	7.12807	5.79857	5.54367	6.54522
Grk4	NM_019497	RefSeq	Mus musculus G protein-coupled receptor kinase 4 (Grk4), transcript variant 1, mRNA.	6929852	0.733421	0.00738031	4.75738	4.29397	4.53124	4.75247	3.81917	3.64549	4.08638
3110043O21Rik	BC076612	GenBank	Mus musculus RIKEN cDNA 3110043O21 gene, mRNA (cDNA clone MGC:100148 IMAGE:30638238), complete cds.	6920786	0.7321	0.0927693	7.9965	7.28319	7.96122	8.20547	6.91864	6.72481	7.74503
Ltbp4	NM_175641	RefSeq	Mus musculus latent transforming growth factor beta binding protein 4 (Ltbp4), transcript variant 1, mRNA.	6966039	0.732002	0.0325022	7.74209	7.39139	7.73661	7.47293	6.32406	7.03157	7.20563
Atxn1	NM_009124	RefSeq	Mus musculus ataxin 1 (Atxn1), mRNA.	6812894	0.730005	0.00907519	6.65911	6.95291	6.5853	6.52515	5.75467	5.82253	6.27463
BC068110	BC068110	GenBank	Mus musculus cDNA sequence BC068110, mRNA (cDNA clone MGC:92960 IMAGE:5696118), complete cds.	6843886	0.72989	0.464231	7.8799	6.81697	6.4225	6.46949	5.34631	5.01462	8.14104
Kcnmb4	NM_021452	RefSeq	Mus musculus potassium large conductance calcium-activated channel, subfamily M, beta member 4 (Kcnmb4), mRNA.	6777249	0.72951	0.268463	6.41903	8.03634	7.62162	6.57073	6.16932	5.86969	7.25825
Zfp189	NM_145547	RefSeq	Mus musculus zinc finger protein 189 (Zfp189), mRNA.	6913390	0.729497	0.0168504	7.51379	7.11997	7.48687	7.46414	6.41582	6.50061	7.08365
Cd109	NM_153098	RefSeq	Mus musculus CD109 antigen (Cd109), mRNA.	6990715	0.72926	0.345525	8.09071	6.14092	6.55108	5.59974	5.46151	5.55695	6.5806
Kcnq3	NM_152923	RefSeq	Mus musculus potassium voltage-gated channel, subfamily Q, member 3 (Kcnq3), mRNA.	6836305	0.728907	0.236282	6.84868	7.04524	6.29129	6.23044	5.26214	5.32688	7.03599
Olfr1270	NM_146985	RefSeq	Mus musculus olfactory receptor 1270 (Olfr1270), mRNA.	6888681	0.728729	0.020155	3.85498	4.47687	4.00292	3.75508	3.3981	3.44273	3.04036
Plxna3	NM_008883	RefSeq	Mus musculus plexin A3 (Plxna3), mRNA.	7012010	0.728624	0.220147	8.10244	7.28327	9.16533	8.49482	7.25258	7.25629	8.08967
Rab11fip4	NM_175543	RefSeq	Mus musculus RAB11 family interacting protein 4 (class II) (Rab11fip4), mRNA.	6782777	0.727727	0.029663	7.11275	7.89987	7.67825	7.8239	6.80521	6.71855	7.17914
Ndst4	NM_022565	RefSeq	Mus musculus N-deacetylase/N-sulfotransferase (heparin glucosaminyl) 4 (Ndst4), mRNA.	6901119	0.727692	0.103365	3.01121	4.142	4.25172	3.28661	3.00305	2.91692	2.91561
Homer1	NM_147176	RefSeq	Mus musculus homer homolog 1 (Drosophila) (Homer1), transcript variant L, mRNA.	6808997	0.726274	0.0799714	6.86949	7.17905	7.26129	6.97432	6.24423	5.75136	7.0387
Myh10	NM_175260	RefSeq	Mus musculus myosin, heavy polypeptide 10, non-muscle (Myh10), mRNA.	6781941	0.72568	0.062489	8.35216	8.04318	8.4816	8.4499	7.58431	7.03798	8.1958
Spast	NM_016962	RefSeq	Mus musculus spastin (Spast), mRNA.	6852214	0.725369	0.0310968	8.06419	8.00285	8.45017	8.45269	7.63987	7.06103	7.85041
Olfr483	NM_146735	RefSeq	Mus musculus olfactory receptor 483 (Olfr483), mRNA.	6963286	0.724438	0.152533	3.14627	2.19388	3.19909	1.82337	1.5776	2.13657	1.88448
Cat	NM_009804	RefSeq	Mus musculus catalase (Cat), mRNA.	6889281	0.724326	0.0681018	8.64646	8.49733	9.01544	8.38868	7.56514	7.62258	8.55024
Pctk2	NM_146239	RefSeq	Mus musculus PCTAIRE-motif protein kinase 2 (Pctk2), mRNA.	6769845	0.723746	0.211275	8.18938	8.09403	8.67372	7.5587	6.88814	6.90273	8.42477
Tcfl5	NM_178254	RefSeq	Mus musculus transcription factor-like 5 (basic helix-loop-helix) (Tcfl5), mRNA.	6894205	0.72282	0.264984	6.26297	6.02713	4.47829	4.47408	4.50847	4.73116	4.52376
AB041803	ENSMUST00000115107	ENSEMBL Transcript	Brain cDNA, clone MNCb-1768 gene:ENSMUSG00000044471	6952470	0.722716	0.196433	6.66166	7.24654	6.44298	5.85531	5.34528	5.49006	6.65137
Mapk8ip3	NM_013931	RefSeq	Mus musculus mitogen-activated protein kinase 8 interacting protein 3 (Mapk8ip3), mRNA.	6854400	0.722399	0.00548366	8.81652	8.58116	8.65994	8.82485	7.78645	7.88655	8.32166
Zfp708	NM_001012325	RefSeq	Mus musculus zinc finger protein 708 (Zfp708), transcript variant 1, mRNA.	6813982	0.722366	0.0140886	6.59262	6.61724	6.37641	6.36926	5.83715	5.36643	6.09597
Synpr	NM_028052	RefSeq	Mus musculus synaptoporin (Synpr), mRNA.	6817033	0.722137	0.255453	7.37454	5.96886	5.37918	5.76918	5.62681	5.71585	4.85975
9530019H20Rik	AK032243	GenBank HTC	Mus musculus adult male olfactory brain cDNA, RIKEN full-length enriched library, clone:6430510D02 product:unclassifiable, full insert sequence.	6983076	0.721797	0.119601	4.57981	5.31752	5.3544	4.79135	3.82499	4.02051	5.02141
Ppp1r16b	NM_153089	RefSeq	Mus musculus protein phosphatase 1, regulatory (inhibitor) subunit 16B (Ppp1r16b), mRNA.	6882768	0.721273	0.195032	6.58969	7.2834	6.41868	7.64745	5.84408	5.87115	7.07537
Ccdc88a	NM_176841	RefSeq	Mus musculus coiled coil domain containing 88A (Ccdc88a), mRNA.	6779714	0.721183	0.0892779	7.69302	7.57188	8.11052	7.70254	6.81975	6.54499	7.78017
Prss23	NM_029614	RefSeq	Mus musculus protease, serine, 23 (Prss23), mRNA.	6969207	0.719247	0.0333492	7.10245	7.05067	6.26767	6.62385	5.98555	6.237	5.90319
Canx	NM_007597	RefSeq	Mus musculus calnexin (Canx), transcript variant 1, mRNA.	6788020	0.719028	0.0179709	9.65154	9.34472	9.5933	9.54194	8.51563	8.66067	9.26524
Acot1	NM_012006	RefSeq	Mus musculus acyl-CoA thioesterase 1 (Acot1), mRNA.	6796563	0.71875	0.464579	6.85403	5.81892	7.9161	6.11901	4.88467	5.32745	7.66268
Stk32c	NM_021302	RefSeq	Mus musculus serine/threonine kinase 32C (Stk32c), mRNA.	6971996	0.718571	0.0919239	6.39036	6.51171	5.90903	5.64606	5.34028	4.91272	5.93416
Npsr1	NM_175678	RefSeq	Mus musculus neuropeptide S receptor 1 (Npsr1), mRNA.	6987513	0.718421	0.0319501	4.35625	4.90309	5.13475	4.32278	4.06571	3.8667	3.94998
Papss1	NM_011863	RefSeq	Mus musculus 3'-phosphoadenosine 5'-phosphosulfate synthase 1 (Papss1), mRNA.	6901413	0.716981	0.223526	8.75772	8.37468	9.47457	9.03139	7.57345	7.77224	9.23213
Tbc1d9b	NM_029745	RefSeq	Mus musculus TBC1 domain family, member 9B (Tbc1d9b), mRNA.	6780779	0.716457	0.0239499	8.48162	8.38565	8.28655	8.19667	7.35637	7.38039	8.12674
Arpc5	NM_026369	RefSeq	Mus musculus actin related protein 2/3 complex, subunit 5 (Arpc5), mRNA.	6754086	0.71638	0.124076	9.35753	9.35621	9.28258	9.44843	8.07755	8.29861	9.55827
Phlda1	NM_009344	RefSeq	Mus musculus pleckstrin homology-like domain, family A, member 1 (Phlda1), mRNA.	6770722	0.716249	0.212646	8.13047	7.84548	7.69428	7.11916	6.45525	6.47017	8.01787
Tcf7l2	NM_009333	RefSeq	Mus musculus transcription factor 7-like 2, T-cell specific, HMG-box (Tcf7l2), mRNA.	6870580	0.716219	0.286786	7.8824	7.53134	8.15255	8.62956	6.38502	7.06353	8.54969
2900052N01Rik	BC054400	GenBank	Mus musculus RIKEN cDNA 2900052N01 gene, mRNA (cDNA clone IMAGE:6493975).	6988819	0.715964	0.255486	3.35589	4.26987	3.41288	5.21205	3.42758	2.87596	3.73658
Src	NM_009271	RefSeq	Mus musculus Rous sarcoma oncogene (Src), transcript variant 1, mRNA.	6882670	0.715748	0.095379	7.69456	7.69278	7.33554	7.72127	6.62303	6.3873	7.67554
Sdk2	NM_172800	RefSeq	Mus musculus sidekick homolog 2 (chicken) (Sdk2), mRNA.	6792314	0.715211	0.203252	7.4787	6.67121	6.66619	5.87556	5.65724	5.54799	6.66789
Satb2	NM_139146	RefSeq	Mus musculus special AT-rich sequence binding protein 2 (Satb2), mRNA.	6758862	0.714617	0.0876866	5.38565	5.63524	6.15449	6.29663	4.98171	4.80415	5.6743
Capn2	NM_009794	RefSeq	Mus musculus calpain 2 (Capn2), mRNA.	6764721	0.714293	0.11913	8.62244	7.84751	8.23122	8.25439	7.07864	7.18161	8.31354
4931432E15Rik	AK016500	GenBank HTC	Mus musculus adult male testis cDNA, RIKEN full-length enriched library, clone:4931432E15 product:unclassifiable, full insert sequence.	6828034	0.713317	0.254367	4.68309	5.28231	4.99928	4.15684	3.28155	3.74978	5.16986
4930506M07Rik	NM_001114312	RefSeq	Mus musculus RIKEN cDNA 4930506M07 gene (4930506M07Rik), transcript variant 1, mRNA.	6874085	0.713275	0.277535	7.02984	5.67253	7.44933	7.75036	6.08831	5.92015	6.77826
Dusp10	NM_022019	RefSeq	Mus musculus dual specificity phosphatase 10 (Dusp10), mRNA.	6755896	0.712955	0.42429	8.15893	5.82691	6.93855	6.80162	5.68818	5.34443	7.62303
Dok5	NM_029761	RefSeq	Mus musculus docking protein 5 (Dok5), mRNA.	6883533	0.712616	0.228575	6.05729	6.65982	5.95882	6.227	4.97148	4.89342	6.67446
Mpv17l	NM_033564	RefSeq	Mus musculus Mpv17 transgene, kidney disease mutant-like (Mpv17l), mRNA.	6839543	0.712028	0.127281	6.81724	7.02139	6.72682	7.12328	5.53043	6.04526	7.05479
Atp9a	NM_015731	RefSeq	Mus musculus ATPase, class II, type 9A (Atp9a), mRNA.	6893288	0.711762	0.070573	8.33069	8.53497	8.13764	9.09871	7.79034	7.43203	8.21886
Accn1	NM_001034013	RefSeq	Mus musculus amiloride-sensitive cation channel 1, neuronal (degenerin) (Accn1), transcript variant 2, mRNA.	6790135	0.711591	0.243243	6.06949	7.40948	6.84121	5.72528	5.72583	5.22662	6.44688
Dhrs1	NM_026819	RefSeq	Mus musculus dehydrogenase/reductase (SDR family) member 1 (Dhrs1), mRNA.	6824841	0.711475	0.236646	10.2306	9.24741	9.66523	8.8917	8.5028	8.14552	9.74343
Pfkl	NM_008826	RefSeq	Mus musculus phosphofructokinase, liver, B-type (Pfkl), mRNA.	6775238	0.710256	0.26259	9.10624	8.08056	9.25551	7.98526	7.54935	7.29561	8.84495
Cask	NM_009806	RefSeq	Mus musculus calcium/calmodulin-dependent serine protein kinase (MAGUK family) (Cask), mRNA.	7015746	0.709967	0.2037	8.80159	9.10933	9.54648	9.80137	8.30131	7.95383	9.55903
4933428G20Rik	NM_021493	RefSeq	Mus musculus RIKEN cDNA 4933428G20 gene (4933428G20Rik), mRNA.	6783914	0.709927	0.0152154	7.4025	7.35412	7.48399	7.25114	6.32178	6.58208	7.08518
Ostm1	NM_172416	RefSeq	Mus musculus osteopetrosis associated transmembrane protein 1 (Ostm1), mRNA.	6767463	0.709669	0.0358863	8.19145	8.48229	8.49154	8.01174	7.44048	7.24664	8.06665
Olfr250	NM_207552	RefSeq	Mus musculus olfactory receptor 250 (Olfr250), mRNA.	6988271	0.709369	0.162733	5.20716	6.57834	5.79159	5.87226	5.59362	4.50083	5.36445
Plcd4	NM_148937	RefSeq	Mus musculus phospholipase C, delta 4 (Plcd4), transcript variant 2, mRNA.	6750555	0.709314	0.0305396	5.94405	6.20479	6.39413	6.70675	5.53333	5.3495	5.92651
Ptch1	NM_008957	RefSeq	Mus musculus patched homolog 1 (Ptch1), mRNA.	6813844	0.709003	0.115057	8.67305	8.31294	9.27227	8.87725	7.595	7.89054	8.73909
Kif13a	NM_010617	RefSeq	Mus musculus kinesin family member 13A (Kif13a), mRNA.	6812973	0.708995	0.105309	7.77079	7.78364	7.61518	8.0737	6.67623	6.71311	7.91616
D4Ertd22e	NM_001025608	RefSeq	Mus musculus DNA segment, Chr 4, ERATO Doi 22, expressed (D4Ertd22e), transcript variant 1, mRNA.	6926419	0.708558	0.13764	9.31594	7.98551	9.01326	8.82929	7.61529	8.10337	8.51366
Rtn2	NM_013648	RefSeq	Mus musculus reticulon 2 (Z-band associated protein) (Rtn2), transcript variant B, mRNA.	6959000	0.708417	0.10276	7.11146	7.84282	8.34949	8.33088	7.38492	7.20423	7.01158
Ppnr	X65588	GenBank	M.musculus mp41 mRNA.	6870583	0.708246	0.118678	6.24605	6.08987	6.45836	6.89095	5.35641	5.31628	6.46649
Creb3l2	NM_178661	RefSeq	Mus musculus cAMP responsive element binding protein 3-like 2 (Creb3l2), mRNA.	6952766	0.7082	0.247012	7.0039	6.41751	6.80102	6.47071	5.12568	5.60554	7.16403
0610040J01Rik	BC004797	GenBank	Mus musculus RIKEN cDNA 0610040J01 gene, mRNA (cDNA clone MGC:8120 IMAGE:3589105), complete cds.	6931168	0.70771	0.157465	6.8084	7.7707	7.01886	6.24339	5.93319	6.09259	6.7321
Cd44	NM_009851	RefSeq	Mus musculus CD44 antigen (Cd44), transcript variant 1, mRNA.	6889258	0.707695	0.506838	7.78549	5.03025	5.51554	5.3989	4.52414	4.35772	6.79268
Hspg2	NM_008305	RefSeq	Mus musculus perlecan (heparan sulfate proteoglycan 2) (Hspg2), mRNA.	6917933	0.707266	0.380275	9.46528	6.70089	7.56579	7.17249	6.66442	7.33309	7.05903
Ppp2r5b	NM_198168	RefSeq	Mus musculus protein phosphatase 2, regulatory subunit B (B56), beta isoform (Ppp2r5b), mRNA.	6871206	0.707054	0.0918324	8.25348	8.07911	7.6338	8.39884	6.92321	7.20284	8.02672
Nkain4	NM_021426	RefSeq	Mus musculus Na+/K+ transporting ATPase interacting 4 (Nkain4), mRNA.	6894245	0.70647	0.128671	7.64431	8.35983	7.66098	7.98979	6.82927	6.78872	8.00378
Cspg5	NM_013884	RefSeq	Mus musculus chondroitin sulfate proteoglycan 5 (Cspg5), mRNA.	6992428	0.706279	0.304741	8.9943	9.54819	8.57508	8.22028	7.43176	7.59183	9.36097
Golim4	NM_175193	RefSeq	Mus musculus golgi integral membrane protein 4 (Golim4), mRNA.	6906104	0.705999	0.162865	7.76897	6.90773	8.16005	7.41087	6.74367	6.30918	7.51486
RP24-320O9.1	NM_001085522	RefSeq	Mus musculus novel KRAB box containing protein (LOC433791), mRNA.	6918382	0.705876	0.0314086	2.53972	2.99772	2.33067	2.63031	1.68354	2.32841	1.74425
Vps52	NM_172620	RefSeq	Mus musculus vacuolar protein sorting 52 (yeast) (Vps52), mRNA.	6849994	0.705752	0.00185621	8.20815	7.81336	8.11222	8.00731	7.22092	7.29616	7.47144
Ptpn9	NM_019651	RefSeq	Mus musculus protein tyrosine phosphatase, non-receptor type 9 (Ptpn9), mRNA.	6989360	0.70537	0.183875	7.93623	7.53558	7.25175	7.42964	6.55511	6.12712	7.81657
Zfp286	NM_138949	RefSeq	Mus musculus zinc finger protein 286 (Zfp286), mRNA.	6788930	0.704815	0.119862	5.70853	5.52734	6.19562	6.29148	4.89819	4.82435	5.95525
Fkbp1a	NM_008019	RefSeq	Mus musculus FK506 binding protein 1a (Fkbp1a), mRNA.	6882232	0.704453	0.0233995	9.65233	9.6656	9.55276	9.95408	8.83305	8.71367	9.45849
Slc45a1	NM_173774	RefSeq	Mus musculus solute carrier family 45, member 1 (Slc45a1), mRNA.	6927060	0.703419	0.0447239	5.91337	6.32517	6.02017	6.34513	5.40755	4.99106	5.94402
Kcna4	NM_021275	RefSeq	Mus musculus potassium voltage-gated channel, shaker-related subfamily, member 4 (Kcna4), mRNA.	6879833	0.703372	0.261626	5.49109	6.52553	5.62154	5.33212	4.8399	4.20851	6.06919
Sqle	NM_009270	RefSeq	Mus musculus squalene epoxidase (Sqle), mRNA.	6830761	0.703253	0.392478	7.92348	7.64204	8.29565	10.0861	7.15345	7.54049	8.65676
AI851790	NM_182807	RefSeq	Mus musculus expressed sequence AI851790 (AI851790), mRNA.	6771366	0.703145	0.290164	7.01921	7.3798	7.21151	5.92987	5.49887	5.79928	7.24771
Gcsh	NM_026572	RefSeq	Mus musculus glycine cleavage system protein H (aminomethyl carrier) (Gcsh), mRNA.	6985659	0.703057	0.0347156	3.02826	2.56141	3.20475	2.37644	2.27506	2.06142	1.9325
Maoa	NM_173740	RefSeq	Mus musculus monoamine oxidase A (Maoa), nuclear gene encoding mitochondrial protein, mRNA.	7010183	0.702831	0.295464	6.82296	6.19878	7.9699	7.5955	6.26436	5.76799	7.29951
Mkx	NM_177595	RefSeq	Mus musculus mohawk (Mkx), mRNA.	6863210	0.702796	0.165339	6.2252	6.74651	6.75515	7.22907	5.84849	5.40608	6.854
Tmcc3	NM_172051	RefSeq	Mus musculus transmembrane and coiled coil domains 3 (Tmcc3), mRNA.	6769928	0.70242	0.238737	6.79487	6.32308	7.28138	6.61957	4.95514	6.79531	6.40647
Atp8a1	NM_001038999	RefSeq	Mus musculus ATPase, aminophospholipid transporter (APLT), class I, type 8A, member 1 (Atp8a1), transcript variant 1, mRNA.	6938891	0.701684	0.169778	8.94152	9.36808	8.56365	9.13409	7.88014	7.79255	9.22777
Ptgds	NM_008963	RefSeq	Mus musculus prostaglandin D2 synthase (brain) (Ptgds), mRNA.	6885414	0.701398	0.0499151	6.593	6.48307	6.77614	6.77779	5.52294	5.79002	6.55535
0610037L13Rik	BC019215	GenBank	Mus musculus RIKEN cDNA 0610037L13 gene, mRNA (cDNA clone MGC:29264 IMAGE:5065090), complete cds.	6916148	0.701335	0.0426275	8.00454	7.3576	7.7851	8.00086	6.64442	7.24514	7.36752
Dlgap2	NM_172910	RefSeq	Mus musculus discs, large (Drosophila) homolog-associated protein 2 (Dlgap2), mRNA.	6974220	0.701248	0.140178	5.36013	6.9048	5.7942	6.38576	5.42381	5.44347	5.36263
Mea1	NM_010787	RefSeq	Mus musculus male enhanced antigen 1 (Mea1), mRNA.	6850723	0.700785	0.0418012	7.49999	7.11116	7.25944	7.51688	6.61587	6.18566	7.13672
Caly	NM_026769	RefSeq	Mus musculus calcyon neuron-specific vesicular protein (Caly), mRNA.	6972114	0.700591	0.0908706	6.17659	7.41163	6.26057	6.55567	5.93448	5.82883	5.93826
Slc4a4	NM_018760	RefSeq	Mus musculus solute carrier family 4 (anion exchanger), member 4 (Slc4a4), mRNA.	6932240	0.700297	0.233821	7.32759	8.17356	7.21863	8.19188	6.82942	6.28957	7.96387
Sdcbp	NM_001098227	RefSeq	Mus musculus syndecan binding protein (Sdcbp), transcript variant 1, mRNA.	6911439	0.700289	0.205255	9.65444	8.90741	9.31054	9.25483	7.77113	8.38751	9.58591
AU040829	NM_175003	RefSeq	Mus musculus expressed sequence AU040829 (AU040829), transcript variant 2, mRNA.	6789047	0.700148	0.0948009	5.99508	7.17215	6.38004	6.77263	5.79815	5.59415	6.24717
Olfr1106	NM_146752	RefSeq	Mus musculus olfactory receptor 1106 (Olfr1106), mRNA.	6888488	0.699333	0.0486859	3.45024	3.66565	2.77292	3.20898	2.77958	2.2267	2.71907
Chst9	NM_199055	RefSeq	Mus musculus carbohydrate (N-acetylgalactosamine 4-0) sulfotransferase 9 (Chst9), mRNA.	6863607	0.699296	0.0375603	3.22342	4.01111	3.60823	3.84716	3.14322	3.14952	2.62681
Fbxo7	NM_153195	RefSeq	Mus musculus F-box protein 7 (Fbxo7), mRNA.	6769515	0.699226	0.27506	9.15383	8.44764	9.61867	8.4727	7.70538	7.63999	9.32658
Mkl2	NM_153588	RefSeq	Mus musculus MKL/myocardin-like 2 (Mkl2), transcript variant 1, mRNA.	6839504	0.699145	0.109515	7.84358	8.80003	7.56497	7.68684	7.00196	7.25613	7.56604
Ugdh	NM_009466	RefSeq	Mus musculus UDP-glucose dehydrogenase (Ugdh), mRNA.	6938704	0.699068	0.406741	10.3662	10.0055	9.77215	9.2306	8.23052	8.34144	10.8617
Sprn	NM_183147	RefSeq	Mus musculus shadow of prion protein (Sprn), mRNA.	6972120	0.698817	0.224698	5.48648	7.02604	5.1423	5.43199	5.12376	5.12603	4.96886
Hrb	NM_010472	RefSeq	Mus musculus HIV-1 Rev binding protein (Hrb), mRNA.	6751082	0.698481	0.143538	10.4201	10.66	10.316	10.2267	9.45836	9.05907	10.6042
Sos1	NM_009231	RefSeq	Mus musculus Son of sevenless homolog 1 (Drosophila) (Sos1), mRNA.	6857544	0.698317	0.072398	7.94579	7.63253	8.41535	8.30823	7.44352	6.88489	7.80307
Olfr1189	NM_146772	RefSeq	Mus musculus olfactory receptor 1189 (Olfr1189), mRNA.	6878893	0.697961	0.0060477	3.18696	3.3221	2.8543	3.24989	2.67242	2.37535	2.31828
Manbal	NM_026968	RefSeq	Mus musculus mannosidase, beta A, lysosomal-like (Manbal), mRNA.	6882669	0.697593	0.0913387	8.09338	7.88803	7.78984	8.40722	6.85022	7.1683	8.02255
Prkd3	NM_029239	RefSeq	Mus musculus protein kinase D3 (Prkd3), mRNA.	6857441	0.697239	0.142333	9.31025	8.78303	9.57002	9.99273	8.89235	8.09898	9.15898
Rnf43	NM_172448	RefSeq	Mus musculus ring finger protein 43 (Rnf43), mRNA.	6783330	0.696771	0.0599469	6.90492	6.52435	6.96728	6.29001	5.74069	5.69334	6.49058
Smad5	NM_008541	RefSeq	Mus musculus MAD homolog 5 (Drosophila) (Smad5), mRNA.	6807345	0.696528	0.180817	9.13159	8.87196	9.33621	9.32406	7.73597	8.21461	9.45771
Pcdh20	NM_178685	RefSeq	Mus musculus protocadherin 20 (Pcdh20), mRNA.	6826611	0.695541	0.108888	5.99005	6.41548	5.47734	5.3885	5.13342	4.66676	5.56672
Brd9	NM_001024508	RefSeq	Mus musculus bromodomain containing 9 (Brd9), mRNA.	6808230	0.695009	0.0558654	8.14335	7.74868	8.09886	8.26822	7.03139	7.11884	7.95906
Dnajb10	NM_178055	RefSeq	Mus musculus DnaJ (Hsp40) homolog, subfamily B, member 10 (Dnajb10), transcript variant 2, mRNA.	6750616	0.69491	0.0122333	5.49909	5.31386	5.64067	5.42942	4.67884	4.49886	5.14984
Tom1l1	NM_028011	RefSeq	Mus musculus target of myb1-like 1 (chicken) (Tom1l1), mRNA.	6790774	0.694802	0.120059	6.5562	6.25706	6.89539	6.4506	5.64808	5.26983	6.61713
Dkk3	NM_015814	RefSeq	Mus musculus dickkopf homolog 3 (Xenopus laevis) (Dkk3), mRNA.	6970496	0.69449	0.0970574	6.55566	7.72307	6.69672	6.6291	6.19391	6.41787	6.00817
Plaa	NM_172695	RefSeq	Mus musculus phospholipase A2, activating protein (Plaa), mRNA.	6923391	0.694231	0.163573	8.96119	8.23647	8.74825	8.7586	7.31975	7.76229	8.86365
Jmjd2b	NM_172132	RefSeq	Mus musculus jumonji domain containing 2B (Jmjd2b), mRNA.	6851234	0.694078	0.037409	8.23941	7.77237	8.31514	8.31403	7.55663	7.03032	7.81153
Mef2c	NM_025282	RefSeq	Mus musculus myocyte enhancer factor 2C (Mef2c), mRNA.	6808609	0.694068	0.0799576	7.29335	6.8661	7.06531	6.51539	5.66051	6.41238	6.65001
Vps41	NM_172120	RefSeq	Mus musculus vacuolar protein sorting 41 (yeast) (Vps41), mRNA.	6805096	0.693878	0.071842	8.63821	8.75866	9.05968	8.77907	7.71121	7.83933	8.79453
Olfr888	NM_146424	RefSeq	Mus musculus olfactory receptor 888 (Olfr888), mRNA.	6988256	0.693731	0.00728689	2.79944	3.26848	3.05846	3.10427	2.49567	2.49507	2.10106
Cyp2c68	NM_001039555	RefSeq	Mus musculus cytochrome P450, family 2, subfamily c, polypeptide 68 (Cyp2c68), mRNA.	6873060	0.693478	0.209743	4.2381	4.65587	4.50431	4.47637	4.85734	2.9647	3.50351
9130404D14Rik	BC027843	GenBank	Mus musculus RIKEN cDNA 9130404D14 gene, mRNA (cDNA clone MGC:38300 IMAGE:5343013), complete cds.	6876226	0.69331	0.26871	8.12651	6.5205	7.18586	6.8286	5.93775	6.11408	7.36434
Scfd2	NM_001114660	RefSeq	Mus musculus sec1 family domain containing 2 (Scfd2), transcript variant a, mRNA.	6939178	0.69276	0.1026	6.98023	7.17128	6.54064	7.61157	6.1417	6.08291	6.92489
C1qc	NM_007574	RefSeq	Mus musculus complement component 1, q subcomponent, C chain (C1qc), mRNA.	6926166	0.692657	0.252579	9.74604	8.68496	8.7225	9.12782	7.76418	7.92074	9.4481
Abca8b	NM_013851	RefSeq	Mus musculus ATP-binding cassette, sub-family A (ABC1), member 8b (Abca8b), mRNA.	6792113	0.691639	0.243769	5.00627	6.14518	5.70044	5.03901	4.64469	4.00889	5.68968
V1ri9	NM_134225	RefSeq	Mus musculus vomeronasal 1 receptor, I9 (V1ri9), mRNA.	6811579	0.69128	0.022209	4.11973	4.87902	4.38807	4.26488	3.68393	3.90676	3.57425
8430426H19Rik	NM_178875	RefSeq	Mus musculus RIKEN cDNA 8430426H19 gene (8430426H19Rik), mRNA.	7001993	0.691069	0.241057	4.25132	3.66146	3.60174	5.18248	3.87911	2.80202	3.76841
St8sia5	NM_153124	RefSeq	Mus musculus ST8 alpha-N-acetyl-neuraminide alpha-2,8-sialyltransferase 5 (St8sia5), transcript variant 2, mRNA.	6862281	0.691068	0.0807491	5.19992	6.23486	5.18854	5.91012	5.00624	4.79139	5.02924
Emb	NM_010330	RefSeq	Mus musculus embigin (Emb), mRNA.	6810548	0.690865	0.331795	7.37907	6.01425	7.25619	6.93882	6.03949	5.20307	7.37609
Gfra1	NM_010279	RefSeq	Mus musculus glial cell line derived neurotrophic factor family receptor alpha 1 (Gfra1), mRNA.	6874057	0.690818	0.520356	9.67176	9.10921	8.36384	7.63111	6.44113	7.65702	9.91134
Nol6	NM_139236	RefSeq	Mus musculus nucleolar protein family 6 (RNA-associated) (Nol6), mRNA.	6921015	0.690815	0.0419995	8.43485	7.99527	8.14166	8.1774	7.03088	7.47509	7.98346
Cdh22	NM_174988	RefSeq	Mus musculus cadherin 22 (Cdh22), mRNA.	6892987	0.69075	0.178918	7.27825	6.46271	6.68003	6.97921	5.66917	5.72036	7.08837
Pld4	NM_178911	RefSeq	Mus musculus phospholipase D family, member 4 (Pld4), mRNA.	6798285	0.690065	0.331823	8.6037	6.71501	7.34457	7.64712	6.16419	6.57972	7.91869
Actr1a	NM_016860	RefSeq	Mus musculus ARP1 actin-related protein 1 homolog A (yeast) (Actr1a), mRNA.	6873410	0.689405	0.106671	8.85345	8.25964	8.47767	8.82842	7.4134	7.70245	8.63031
Olfr665	NM_146814	RefSeq	Mus musculus olfactory receptor 665 (Olfr665), mRNA.	6963165	0.689253	0.0163625	4.69501	5.07933	5.0666	5.38561	4.59179	4.19313	4.31725
Olfr129	NM_146327	RefSeq	Mus musculus olfactory receptor 129 (Olfr129), mRNA.	6855268	0.689148	0.00971545	2.35989	2.38835	2.23421	2.76777	1.97447	1.71051	1.56025
Ccl12	NM_011331	RefSeq	Mus musculus chemokine (C-C motif) ligand 12 (Ccl12), mRNA.	6782918	0.689144	0.400838	7.10836	4.81547	5.22897	6.01636	4.52556	4.59238	6.19149
Slc16a7	NM_011391	RefSeq	Mus musculus solute carrier family 16 (monocarboxylic acid transporters), member 7 (Slc16a7), mRNA.	6777784	0.688937	0.174233	7.57241	7.62489	8.69594	7.72167	6.90302	6.80984	7.93152
Tmem176b	NM_023056	RefSeq	Mus musculus transmembrane protein 176B (Tmem176b), mRNA.	6953429	0.688863	0.333856	10.6598	10.0394	9.91637	10.1111	8.5795	8.95383	10.9451
Glul	NM_008131	RefSeq	Mus musculus glutamate-ammonia ligase (glutamine synthetase) (Glul), mRNA.	6754149	0.688626	0.296684	8.46699	9.21187	8.99542	8.74316	8.92376	6.83165	8.74179
Slc35b2	NM_028662	RefSeq	Mus musculus solute carrier family 35, member B2 (Slc35b2), mRNA.	6850646	0.688383	0.0203148	6.89683	6.73415	6.86175	7.23625	6.39873	5.85989	6.47297
Gstm1	NM_010358	RefSeq	Mus musculus glutathione S-transferase, mu 1 (Gstm1), mRNA.	6908078	0.687844	0.0168302	7.45411	7.69019	7.82661	8.18894	7.19553	6.9329	7.17792
Tmem50b	NM_030018	RefSeq	Mus musculus transmembrane protein 50B (Tmem50b), mRNA.	6847876	0.687146	0.014221	9.29033	8.92316	8.67112	9.07442	8.0516	8.43399	8.42224
Ankrd45	BC049713	GenBank	Mus musculus ankyrin repeat domain 45, mRNA (cDNA clone MGC:58667 IMAGE:6741553), complete cds.	6754526	0.686554	0.322179	5.2055	6.01179	5.00577	6.38364	4.34496	4.41163	6.13879
Asb13	NM_178283	RefSeq	Mus musculus ankyrin repeat and SOCS box-containing protein 13 (Asb13), mRNA.	6804497	0.686544	0.040601	7.75096	7.43346	7.98331	7.88022	6.79305	6.86596	7.56731
Fgf11	NM_010198	RefSeq	Mus musculus fibroblast growth factor 11 (Fgf11), mRNA.	6789344	0.685628	0.0953049	6.96619	6.8328	6.40374	5.94559	5.41091	5.95803	6.18541
Vmn2r26	NM_019917	RefSeq	Mus musculus vomeronasal 2, receptor 26 (Vmn2r26), mRNA.	6949760	0.685569	0.0294284	3.92904	3.52294	4.24383	3.78384	3.49538	2.9157	3.14196
Syt5	NM_016908	RefSeq	Mus musculus synaptotagmin V (Syt5), mRNA.	6973228	0.685109	0.180893	5.44029	7.12855	5.793	5.95157	5.26936	5.5882	5.32217
1110031B06Rik	BC029025	GenBank	Mus musculus RIKEN cDNA 1110031B06 gene, mRNA (cDNA clone MGC:32377 IMAGE:5036036), complete cds.	6788672	0.684202	0.0356778	8.69128	9.24701	8.6533	8.97004	7.88859	8.12825	8.60177
E030049G20Rik	NM_172484	RefSeq	Mus musculus RIKEN cDNA E030049G20 gene (E030049G20Rik), transcript variant 2, mRNA.	6761915	0.683354	0.358894	7.72474	6.44904	7.0019	6.60477	6.20772	5.07485	7.50272
Thra	NM_178060	RefSeq	Mus musculus thyroid hormone receptor alpha (Thra), mRNA.	6784042	0.683349	0.0067713	9.26599	9.45814	9.22952	9.41159	8.36877	8.65953	8.9456
Abhd7	NM_001001804	RefSeq	Mus musculus abhydrolase domain containing 7 (Abhd7), mRNA.	6933252	0.68331	0.236145	5.98763	6.84768	6.22306	6.43462	5.35844	4.94891	6.76247
Dpp6	NM_010075	RefSeq	Mus musculus dipeptidylpeptidase 6 (Dpp6), mRNA.	6929457	0.682835	0.307363	8.30985	8.72898	6.84579	8.67449	7.42338	6.85831	8.08914
Acads	NM_007383	RefSeq	Mus musculus acyl-Coenzyme A dehydrogenase, short chain (Acads), nuclear gene encoding mitochondrial protein, mRNA.	6941249	0.682734	0.0393548	7.1688	6.75073	6.96698	7.25695	5.92057	6.36042	6.77841
Ptp4a2	NM_008974	RefSeq	Mus musculus protein tyrosine phosphatase 4a2 (Ptp4a2), mRNA.	6917336	0.682534	0.21238	10.4727	9.8726	10.2947	10.5395	8.76016	9.49246	10.5845
Samd4	NM_001037221	RefSeq	Mus musculus sterile alpha motif domain containing 4 (Samd4), transcript variant 1, mRNA.	6818667	0.68236	0.388459	8.48902	7.48003	7.86915	6.97445	6.40787	6.16797	8.48657
Zbtb33	NM_020256	RefSeq	Mus musculus zinc finger and BTB domain containing 33 (Zbtb33), transcript variant 1, mRNA.	7010762	0.682197	0.130958	7.64675	7.39875	8.35807	8.1706	7.01741	6.77442	7.8422
Spnb2	ENSMUST00000006629	ENSEMBL Transcript	Isoform 1 of Spectrin beta chain, brain 1 gene:ENSMUSG00000020315	6786979	0.681385	0.0609423	7.30499	7.11273	7.37034	7.16088	6.33688	6.13139	7.19929
Gltp	NM_019821	RefSeq	Mus musculus glycolipid transfer protein (Gltp), mRNA.	6941215	0.680976	0.179731	9.09686	8.98517	8.45487	8.94289	7.55328	7.87961	9.13404
2610204M08Rik	NM_198411	RefSeq	Mus musculus RIKEN cDNA 2610204M08 gene (2610204M08Rik), mRNA.	6798269	0.680126	0.0252389	6.88374	7.13417	6.98615	6.63146	6.04564	5.99341	6.64721
Aplp1	NM_007467	RefSeq	Mus musculus amyloid beta (A4) precursor-like protein 1 (Aplp1), mRNA.	6966284	0.679868	0.0576371	8.15602	9.21375	8.69538	8.44709	8.05459	7.75778	8.03221
Ntn4	NM_021320	RefSeq	Mus musculus netrin 4 (Ntn4), mRNA.	6769887	0.679452	0.0983841	7.00566	7.20044	7.33565	6.62044	5.93204	6.13075	7.02049
Car4	NM_007607	RefSeq	Mus musculus carbonic anhydrase 4 (Car4), mRNA.	6783144	0.679449	0.164077	6.35943	5.22381	5.23198	4.85644	4.61393	4.49047	5.111
Sox21	NM_177753	RefSeq	Mus musculus SRY-box containing gene 21 (Sox21), mRNA.	6827801	0.67928	0.0637143	7.85808	7.93018	8.03162	8.39361	7.01647	7.14001	7.96579
2210010L05Rik	NM_133829	RefSeq	Mus musculus RIKEN cDNA 2210010L05 gene (2210010L05Rik), transcript variant 1, mRNA.	6758633	0.678771	0.147494	7.28099	7.81741	7.38674	7.75528	6.55957	6.34252	7.74191
Prelid1	NM_025596	RefSeq	Mus musculus PRELI domain containing 1 (Prelid1), mRNA.	6807223	0.678653	0.114099	6.32185	6.38738	7.38414	7.0284	5.67624	6.22093	6.4082
Zfpm2	NM_011766	RefSeq	Mus musculus zinc finger protein, multitype 2 (Zfpm2), mRNA.	6830026	0.678465	0.0864441	6.11733	6.25696	6.43732	6.10373	5.12169	5.25384	6.27557
Pknox2	NM_148950	RefSeq	Mus musculus Pbx/knotted 1 homeobox 2 (Pknox2), transcript variant 1, mRNA.	6994672	0.678389	0.254169	6.54478	6.24178	6.57033	6.35339	5.25285	5.01383	6.98086
2810432L12Rik	BC013800	GenBank	Mus musculus RIKEN cDNA 2810432L12 gene, mRNA (cDNA clone MGC:6846 IMAGE:2650271), complete cds.	6921562	0.677746	0.0715709	7.0581	6.72441	7.0807	7.28156	5.81607	6.3499	6.90937
Casc4	NM_177054	RefSeq	Mus musculus cancer susceptibility candidate 4 (Casc4), transcript variant 1, mRNA.	6880658	0.677691	0.227329	8.53222	8.78412	9.17843	9.47051	8.03155	7.6055	9.30383
Dst	NM_134448	RefSeq	Mus musculus dystonin (Dst), transcript variant b, mRNA.	6748525	0.677592	0.145759	9.74381	8.87813	9.51184	8.96864	8.08125	8.40921	9.30358
Abcb9	NM_019875	RefSeq	Mus musculus ATP-binding cassette, sub-family B (MDR/TAP), member 9 (Abcb9), mRNA.	6941857	0.67697	0.0358392	6.90821	6.59306	6.24008	5.99902	5.76994	5.69501	5.80941
Mtmr10	NM_172742	RefSeq	Mus musculus myotubularin related protein 10 (Mtmr10), mRNA.	6961108	0.676616	0.314586	7.50981	7.33471	7.95837	7.45788	6.19057	6.19135	8.28382
Foxf1a	NM_010426	RefSeq	Mus musculus forkhead box F1a (Foxf1a), mRNA.	6979570	0.676453	0.501303	7.37275	5.91519	7.5916	5.11408	4.69312	5.56555	7.20719
Cacna1b	NM_001042528	RefSeq	Mus musculus calcium channel, voltage-dependent, N type, alpha 1B subunit (Cacna1b), transcript variant 1, mRNA.	6885345	0.676339	0.0846569	6.15656	7.22251	6.52038	7.15302	6.26206	5.91175	6.08652
Hip1r	NM_145070	RefSeq	Mus musculus huntingtin interacting protein 1 related (Hip1r), mRNA.	6934262	0.676046	0.236501	7.7362	8.02359	7.67716	7.75533	6.51458	6.54771	8.30378
Sfxn3	NM_053197	RefSeq	Mus musculus sideroflexin 3 (Sfxn3), mRNA.	6869979	0.675822	0.0812243	8.9839	7.9192	8.02609	8.0649	7.46296	7.43508	7.82006
Glipr1	NM_028608	RefSeq	Mus musculus GLI pathogenesis-related 1 (glioma) (Glipr1), mRNA.	6777073	0.675316	0.10919	5.53281	5.10994	6.47924	5.51389	4.93572	4.91469	5.10055
Pdzrn3	NM_018884	RefSeq	Mus musculus PDZ domain containing RING finger 3 (Pdzrn3), mRNA.	6956012	0.675291	0.374124	6.61446	5.41049	7.00275	6.21741	4.70444	5.2604	6.94312
Dhcr24	NM_053272	RefSeq	Mus musculus 24-dehydrocholesterol reductase (Dhcr24), mRNA.	6916089	0.675267	0.116836	8.29252	7.52389	8.02999	8.15259	6.74587	7.25916	7.96841
Ski	NM_011385	RefSeq	Mus musculus ski sarcoma viral oncogene homolog (avian) (Ski), mRNA.	6927244	0.675118	0.0576666	8.9285	8.30077	8.28511	8.25127	7.33726	7.81481	8.14681
Ddx25	NM_013932	RefSeq	Mus musculus DEAD (Asp-Glu-Ala-Asp) box polypeptide 25 (Ddx25), mRNA.	6994623	0.674788	0.0695653	6.50916	7.17542	6.58168	7.46143	6.20373	6.07062	6.49705
Ppm1k	NM_175523	RefSeq	Mus musculus protein phosphatase 1K (PP2C domain containing) (Ppm1k), mRNA.	6953920	0.673078	0.248312	7.27963	7.17986	6.82178	6.78901	5.57811	5.95017	7.50519
Dzip1	NM_025943	RefSeq	Mus musculus DAZ interacting protein 1 (Dzip1), mRNA.	6827820	0.672668	0.186564	7.16087	7.13694	7.63178	7.50528	6.51368	5.92731	7.61717
5430435G22Rik	NM_145509	RefSeq	Mus musculus RIKEN cDNA 5430435G22 gene (5430435G22Rik), mRNA.	6753068	0.672585	0.0237338	6.53701	5.93698	6.28431	6.68588	5.57835	5.60944	5.8776
Jakmip1	NM_178394	RefSeq	Mus musculus janus kinase and microtubule interacting protein 1 (Jakmip1), mRNA.	6930006	0.672549	0.0609038	5.53091	6.55244	6.07872	6.24066	5.67009	5.18227	5.43205
Mmp17	NM_011846	RefSeq	Mus musculus matrix metallopeptidase 17 (Mmp17), mRNA.	6934623	0.67254	0.134805	7.17425	7.1917	6.45392	6.67238	5.79501	5.87144	6.93511
Olfr1396	NM_146337	RefSeq	Mus musculus olfactory receptor 1396 (Olfr1396), mRNA.	6787940	0.672528	0.183368	4.40293	3.78522	4.41743	5.44208	3.48526	3.90432	4.12858
Strn	NM_011500	RefSeq	Mus musculus striatin, calmodulin binding protein (Strn), mRNA.	6857431	0.67246	0.109462	7.44523	7.45341	7.6352	8.18018	6.93191	6.46935	7.61687
Lrrc58	NM_177093	RefSeq	Mus musculus leucine rich repeat containing 58 (Lrrc58), mRNA.	6840819	0.672126	0.1591	9.04938	8.6781	8.57918	8.96886	7.53307	7.86276	9.04443
Tesk1	NM_011571	RefSeq	Mus musculus testis specific protein kinase 1 (Tesk1), mRNA.	6913009	0.671975	0.0237293	7.5575	7.19808	7.34611	7.59707	6.4715	6.61753	7.16911
Myo18a	NM_011586	RefSeq	Mus musculus myosin XVIIIa (Myo18a), mRNA.	6782610	0.671805	0.109469	8.39833	7.54667	7.41062	7.35831	6.72219	6.83898	7.45886
Cldnd1	NM_171826	RefSeq	Mus musculus claudin domain containing 1 (Cldnd1), mRNA.	6841865	0.670623	0.105321	8.6732	7.77782	7.93955	7.96265	6.94805	7.3512	7.95379
1700019D03Rik	BC048645	GenBank	Mus musculus RIKEN cDNA 1700019D03 gene, mRNA (cDNA clone MGC:58779 IMAGE:6772375), complete cds.	6758654	0.670582	0.603762	4.70935	5.27859	4.69899	4.84878	3.0472	2.52487	7.06797
Ldlrad3	NM_178886	RefSeq	Mus musculus low density lipoprotein receptor class A domain containing 3 (Ldlrad3), mRNA.	6889219	0.670244	0.351797	8.50533	6.90611	7.71944	7.79405	6.06444	6.89533	8.2232
Rac1	NM_009007	RefSeq	Mus musculus RAS-related C3 botulinum substrate 1 (Rac1), mRNA.	6942909	0.670238	0.167561	11.1471	11.2801	11.1235	11.4912	10.0477	10.1715	11.5515
Ktelc1	NM_172380	RefSeq	Mus musculus KTEL (Lys-Tyr-Glu-Leu) containing 1 (Ktelc1), mRNA.	6845562	0.669936	0.186159	8.45644	8.00374	8.15703	8.63551	7.04771	7.28407	8.59795
Gpatch4	NM_025663	RefSeq	Mus musculus G patch domain containing 4 (Gpatch4), transcript variant 1, mRNA.	6899052	0.669831	0.0262875	6.22557	5.80874	6.38357	5.98786	5.16695	5.34402	5.78385
Arf4	NM_007479	RefSeq	Mus musculus ADP-ribosylation factor 4 (Arf4), mRNA.	6817672	0.669481	0.122561	9.95204	9.08194	9.55759	9.35072	8.56363	8.38759	9.49706
Ifitm7	NM_028968	RefSeq	Mus musculus interferon induced transmembrane protein 7 (Ifitm7), mRNA.	6844099	0.668478	0.00193269	5.68985	6.06202	5.94966	5.85426	5.09437	5.21187	5.35516
Cpne6	NM_009947	RefSeq	Mus musculus copine VI (Cpne6), mRNA.	6819244	0.668109	0.324368	5.5588	7.79369	5.9843	5.72708	5.60197	5.61617	5.57543
Selm	NM_053267	RefSeq	Mus musculus selenoprotein M (Selm), mRNA.	6778298	0.667117	0.00552591	6.26721	6.35066	6.34219	6.2783	5.61558	5.36526	5.94658
Bai3	NM_175642	RefSeq	Mus musculus brain-specific angiogenesis inhibitor 3 (Bai3), mRNA.	6757479	0.667071	0.205441	8.13133	8.5387	8.48337	7.82193	7.22049	6.95602	8.55377
Rab8b	NM_173413	RefSeq	Mus musculus RAB8B, member RAS oncogene family (Rab8b), mRNA.	6996440	0.666803	0.166489	9.00861	8.52156	8.36273	8.47564	7.54059	7.41475	8.82065
Pik3r1	NM_001077495	RefSeq	Mus musculus phosphatidylinositol 3-kinase, regulatory subunit, polypeptide 1 (p85 alpha) (Pik3r1), transcript variant 2, mRNA.	6815599	0.666216	0.187659	9.93328	9.83928	10.0829	9.44566	8.7595	8.59303	10.1247
Mgll	NM_011844	RefSeq	Mus musculus monoglyceride lipase (Mgll), mRNA.	6947814	0.665759	0.458743	8.81836	8.12571	7.64848	7.22249	6.26684	6.58791	9.00925
Ryr3	NM_177652	RefSeq	Mus musculus ryanodine receptor 3 (Ryr3), mRNA.	6889777	0.665485	0.0385387	5.3473	6.13715	6.18735	5.71349	5.12415	5.11967	5.29868
Mpnd	NM_026530	RefSeq	Mus musculus MPN domain containing (Mpnd), mRNA.	6851200	0.664917	0.0348086	8.02732	7.81398	8.15866	8.57184	7.47972	7.20077	7.75362
Olfr438	NM_146654	RefSeq	Mus musculus olfactory receptor 438 (Olfr438), mRNA.	6945833	0.664536	0.204154	3.1759	2.57327	3.74188	3.64218	3.3394	1.99163	2.52528
Dbn1	NM_019813	RefSeq	Mus musculus drebrin 1 (Dbn1), mRNA.	6813396	0.664357	0.0949497	8.57317	8.6007	9.03081	9.59204	7.91838	8.54237	8.39371
Fabp5	NM_010634	RefSeq	Mus musculus fatty acid binding protein 5, epidermal (Fabp5), mRNA.	6895672	0.664272	0.45251	5.17916	5.05761	7.06181	7.39719	5.48601	4.75239	6.29061
Tmem169	NM_175564	RefSeq	Mus musculus transmembrane protein 169 (Tmem169), mRNA.	6750412	0.663947	0.0206635	5.60068	6.06737	5.61633	5.83325	4.99316	4.88258	5.47064
Tpm1	NM_024427	RefSeq	Mus musculus tropomyosin 1, alpha (Tpm1), mRNA.	6996448	0.663634	0.125692	9.25221	9.63448	9.14282	8.90611	7.94278	8.52909	9.23894
Acsl4	NM_207625	RefSeq	Mus musculus acyl-CoA synthetase long-chain family member 4 (Acsl4), transcript variant 1, mRNA.	7019867	0.663148	0.1676	8.04228	7.26461	7.52553	7.67112	6.48883	6.56907	7.83031
Kif1b	NM_207682	RefSeq	Mus musculus kinesin family member 1B (Kif1b), transcript variant 2, mRNA.	6926938	0.662981	0.00320022	10.1407	10.2195	10.1173	10.0328	9.28158	9.37395	9.73822
Lgals8	NM_018886	RefSeq	Mus musculus lectin, galactose binding, soluble 8 (Lgals8), mRNA.	6811068	0.662969	0.326454	9.25942	8.38627	8.47031	8.5033	7.31334	7.33098	9.33125
Rras2	NM_025846	RefSeq	Mus musculus related RAS viral (r-ras) oncogene homolog 2 (Rras2), mRNA.	6970635	0.662854	0.070606	7.82913	7.13576	6.92033	6.70905	6.43759	6.45609	6.56346
2310040A07Rik	BC021944	GenBank	Mus musculus RIKEN cDNA 2310040A07 gene, mRNA (cDNA clone IMAGE:5097248), complete cds.	6921057	0.662663	0.0310695	6.74711	6.38042	6.85901	6.81275	5.62106	6.13578	6.35464
Ldb2	NM_001077398	RefSeq	Mus musculus LIM domain binding 2 (Ldb2), transcript variant 2, mRNA.	6937844	0.662071	0.378166	8.29417	5.9493	6.46322	6.49034	5.72022	5.80001	6.89133
Ubl3	NM_011908	RefSeq	Mus musculus ubiquitin-like 3 (Ubl3), mRNA.	6943204	0.661921	0.123687	8.77831	8.68071	8.4452	8.91165	7.52408	7.76264	8.83942
Kcna1	NM_010595	RefSeq	Mus musculus potassium voltage-gated channel, shaker-related subfamily, member 1 (Kcna1), mRNA.	6957246	0.661072	0.253487	7.82438	7.18267	6.1631	6.36789	5.93808	5.93646	6.79578
Itga6	NM_008397	RefSeq	Mus musculus integrin alpha 6 (Itga6), mRNA.	6878031	0.660994	0.117619	8.03242	7.35351	8.10792	8.07029	6.8561	6.94138	7.89265
Rgs13	NM_153171	RefSeq	Mus musculus regulator of G-protein signaling 13 (Rgs13), mRNA.	6762790	0.660458	0.323057	2.38485	2.85418	2.52045	4.52555	2.1485	2.73299	2.35091
Mpped1	NM_172610	RefSeq	Mus musculus metallophosphoesterase domain containing 1 (Mpped1), mRNA.	6832276	0.659641	0.079618	6.33108	7.14726	6.93119	6.07836	6.04066	6.00502	5.84132
BC027344	BC027344	GenBank	Mus musculus cDNA sequence BC027344, mRNA (cDNA clone MGC:28065 IMAGE:3709361), complete cds.	6966229	0.65923	0.19853	6.03132	6.18104	6.57997	6.45046	5.64109	4.78781	6.52551
Clptm1l	NM_146047	RefSeq	Mus musculus CLPTM1-like (Clptm1l), mRNA.	6808214	0.658485	0.103903	9.3241	9.0769	9.09374	9.12383	8.02131	8.20183	9.26534
Sema7a	NM_011352	RefSeq	Mus musculus sema domain, immunoglobulin domain (Ig), and GPI membrane anchor, (semaphorin) 7A (Sema7a), mRNA.	6989438	0.658406	0.0272797	7.51887	7.58047	7.03374	7.03372	6.50354	6.47818	6.91817
Olfr651	NM_146813	RefSeq	Mus musculus olfactory receptor 651 (Olfr651), mRNA.	6963143	0.65836	0.110258	5.41209	4.57602	4.65322	5.65333	4.17283	4.64907	4.424
Slc16a14	NM_027921	RefSeq	Mus musculus solute carrier family 16 (monocarboxylic acid transporters), member 14 (Slc16a14), mRNA.	6760306	0.657824	0.366102	5.78504	6.359	6.97267	7.03147	5.38559	5.03947	7.2126
Sspn	NM_010656	RefSeq	Mus musculus sarcospan (Sspn), mRNA.	6951054	0.656709	0.0630661	6.72318	6.1006	6.09493	6.4407	5.33784	5.54059	6.171
Rnf5	NM_019403	RefSeq	Mus musculus ring finger protein 5 (Rnf5), mRNA.	6855037	0.656657	0.0318455	6.86624	6.88634	7.42433	7.56417	6.67562	6.44714	6.46308
B230312A22Rik	BC046771	GenBank	Mus musculus RIKEN cDNA B230312A22 gene, mRNA (cDNA clone MGC:61407 IMAGE:5703628), complete cds.	6921131	0.656646	0.0665147	7.34722	6.57587	6.88638	6.92786	5.90999	6.16845	6.75462
D14Ertd449e	BC031854	GenBank	Mus musculus DNA segment, Chr 14, ERATO Doi 449, expressed, mRNA (cDNA clone MGC:25850 IMAGE:4194400), complete cds.	6823429	0.655817	0.18263	7.84933	8.81455	8.77376	7.66108	7.49778	7.22045	8.13835
Prokr2	NM_144944	RefSeq	Mus musculus prokineticin receptor 2 (Prokr2), mRNA.	6891084	0.655282	0.212455	5.46714	6.11862	7.06028	5.39197	5.44092	5.30005	5.32169
Sh3pxd2b	NM_177364	RefSeq	Mus musculus SH3 and PX domains 2B (Sh3pxd2b), mRNA.	6779843	0.655092	0.136954	7.98484	7.44926	7.29134	7.61078	6.6724	6.42075	7.69373
4933403F05Rik	NM_153794	RefSeq	Mus musculus RIKEN cDNA 4933403F05 gene (4933403F05Rik), mRNA.	6866354	0.655041	0.0252101	7.39959	7.44475	7.6493	8.16031	6.95229	7.03843	7.03461
Npy5r	NM_016708	RefSeq	Mus musculus neuropeptide Y receptor Y5 (Npy5r), mRNA.	6983008	0.654883	0.0303074	4.58269	4.83017	4.17415	4.36807	4.13666	3.8122	3.5528
Epb4.1l1	NM_013510	RefSeq	Mus musculus erythrocyte protein band 4.1-like 1 (Epb4.1l1), transcript variant 1, mRNA.	6882615	0.654762	0.0358787	6.96885	7.60835	7.08411	7.58907	6.42765	6.63315	6.91269
Folh1	NM_016770	RefSeq	Mus musculus folate hydrolase (Folh1), mRNA.	6969094	0.65347	0.284646	5.43023	5.8778	4.20225	3.9942	4.28863	4.22135	4.15796
Lrp4	NM_172668	RefSeq	Mus musculus low density lipoprotein receptor-related protein 4 (Lrp4), mRNA.	6879054	0.653026	0.442957	7.81336	7.68866	7.08675	7.82155	6.4599	5.68674	8.70203
Pik3cb	NM_029094	RefSeq	Mus musculus phosphatidylinositol 3-kinase, catalytic, beta polypeptide (Pik3cb), mRNA.	6998192	0.652983	0.168367	7.68766	7.64795	7.13846	7.58348	6.53422	6.2984	7.75159
2410066E13Rik	BC042507	GenBank	Mus musculus RIKEN cDNA 2410066E13 gene, mRNA (cDNA clone MGC:30499 IMAGE:4235651), complete cds.	6946370	0.652735	0.0592316	6.46745	7.20351	6.90819	7.08948	6.19606	6.68358	5.91363
Gpr34	NM_011823	RefSeq	Mus musculus G protein-coupled receptor 34 (Gpr34), mRNA.	7010092	0.652636	0.152194	2.5739	2.49196	3.59864	3.68073	2.25454	2.49686	2.54962
Arl3	NM_019718	RefSeq	Mus musculus ADP-ribosylation factor-like 3 (Arl3), mRNA.	6873421	0.652306	0.0559807	8.33575	7.88507	7.88256	8.46618	7.15278	7.38729	7.93018
LOC100042767	XM_001479156	RefSeq	PREDICTED: Mus musculus similar to ribosomal protein L21, transcript variant 1 (LOC100042767), mRNA.	6860430	0.652185	0.00633972	7.1182	7.65937	7.30221	7.21298	6.63123	6.62296	6.75883
Capzb	NM_001037761	RefSeq	Mus musculus capping protein (actin filament) muscle Z-line, beta (Capzb), transcript variant 1, mRNA.	6918036	0.651269	0.0387362	9.48205	9.17326	9.2716	9.14802	8.19903	8.56461	9.08876
Rab40b	NM_139147	RefSeq	Mus musculus Rab40b, member RAS oncogene family (Rab40b), mRNA.	6792868	0.651022	0.131108	5.53835	6.77227	5.84732	6.26834	5.67849	5.04199	5.64616
Gldn	NM_177350	RefSeq	Mus musculus gliomedin (Gldn), mRNA.	6989195	0.650478	0.190142	6.65614	5.48664	5.70798	4.95433	5.15154	5.15628	4.84457
Edg5	NM_010333	RefSeq	Mus musculus endothelial differentiation, sphingolipid G-protein-coupled receptor, 5 (Edg5), mRNA.	6993726	0.65044	0.0526374	7.36424	7.68422	6.94299	7.22633	6.57193	6.32584	7.06424
Gpr26	NM_173410	RefSeq	Mus musculus G protein-coupled receptor 26 (Gpr26), mRNA.	6964600	0.649983	0.144744	4.84353	6.11562	5.96233	5.82617	5.05404	4.69422	5.36254
Gmpr	NM_025508	RefSeq	Mus musculus guanosine monophosphate reductase (Gmpr), mRNA.	6806707	0.649976	0.00159027	6.5839	6.57282	6.85361	6.90313	6.05404	6.05945	6.12169
Slc36a1	NM_153139	RefSeq	Mus musculus solute carrier family 36 (proton/amino acid symporter), member 1 (Slc36a1), mRNA.	6781111	0.649687	0.0470153	7.35598	7.61051	7.25019	7.25094	6.43096	6.46221	7.25848
Ptprn	NM_008985	RefSeq	Mus musculus protein tyrosine phosphatase, receptor type, N (Ptprn), mRNA.	6759789	0.649529	0.306386	7.18124	8.24302	6.1202	6.38469	6.25409	6.21445	6.52974
Rfxap	NM_133231	RefSeq	Mus musculus regulatory factor X-associated protein (Rfxap), mRNA.	6905200	0.64874	0.0811225	7.45522	7.46793	7.92313	7.64085	6.65208	6.65289	7.61416
9430031J16Rik	BC082310	GenBank	Mus musculus RIKEN cDNA 9430031J16 gene, mRNA (cDNA clone MGC:90544 IMAGE:30355797), complete cds.	6751011	0.648363	0.0777802	7.03621	6.94223	7.29064	6.27121	6.33685	6.4633	5.90999
Kank1	NM_181404	RefSeq	Mus musculus KN motif and ankyrin repeat domains 1 (Kank1), mRNA.	6868833	0.647756	0.252876	8.56895	7.84706	8.48508	8.32455	6.88556	7.35741	8.73299
Zfp811	NM_183177	RefSeq	Mus musculus zinc finger protein 811 (Zfp811), mRNA.	6854896	0.647011	0.0699289	3.33382	3.72768	4.27169	4.26395	3.35081	3.05479	3.35122
Sgk1	NM_011361	RefSeq	Mus musculus serum/glucocorticoid regulated kinase 1 (Sgk1), mRNA.	6766455	0.646956	0.232061	7.92762	8.35659	9.10646	8.04327	7.31754	7.25143	8.56562
Arhgdig	NM_008113	RefSeq	Mus musculus Rho GDP dissociation inhibitor (GDI) gamma (Arhgdig), mRNA.	6854467	0.646759	0.0465475	6.3778	6.43807	6.61919	7.20078	6.06946	5.77079	6.19635
Gpr109a	NM_030701	RefSeq	Mus musculus G protein-coupled receptor 109A (Gpr109a), mRNA.	6941844	0.646567	0.371941	7.39879	5.82476	6.05546	5.95901	5.28447	4.87629	6.82806
Fas	NM_007987	RefSeq	Mus musculus Fas (TNF receptor superfamily member 6) (Fas), mRNA.	6869310	0.646402	0.184676	5.89017	4.43958	4.71236	4.36165	4.16365	4.18107	4.2689
Lfng	NM_008494	RefSeq	Mus musculus LFNG O-fucosylpeptide 3-beta-N-acetylglucosaminyltransferase (Lfng), mRNA.	6935292	0.646261	0.208034	7.93422	7.24518	7.53557	7.3525	6.46324	6.30298	7.8456
Dok4	NM_053246	RefSeq	Mus musculus docking protein 4 (Dok4), mRNA.	6984485	0.645989	0.00644618	6.2278	5.76895	6.23426	6.26178	5.40037	5.50101	5.53025
Tppp3	NM_026481	RefSeq	Mus musculus tubulin polymerization-promoting protein family member 3 (Tppp3), mRNA.	6984972	0.645645	0.214063	7.1307	5.87861	6.02744	5.56538	5.2322	6.0026	5.27986
Clca1	NM_009899	RefSeq	Mus musculus chloride channel calcium activated 1 (Clca1), mRNA.	6910123	0.645146	0.570424	5.84943	5.13449	3.90916	3.02658	2.84838	3.00799	5.64794
Taf9b	NM_001001176	RefSeq	Mus musculus TAF9B RNA polymerase II, TATA box binding protein (TBP)-associated factor (Taf9b), mRNA.	7018773	0.644591	0.222916	8.66907	8.3581	8.65671	8.07353	7.21155	7.34824	8.8245
Caskin2	NM_080643	RefSeq	Mus musculus cask-interacting protein 2 (Caskin2), mRNA.	6792476	0.644344	0.0905928	7.07143	7.45268	7.07357	6.81854	6.05753	6.23365	7.08797
Sdf2l1	NM_022324	RefSeq	Mus musculus stromal cell-derived factor 2-like 1 (Sdf2l1), mRNA.	6844253	0.644277	0.033114	7.33514	7.19128	6.75356	7.30475	6.14198	6.6241	6.73964
Csrp1	NM_007791	RefSeq	Mus musculus cysteine and glycine-rich protein 1 (Csrp1), mRNA.	6753391	0.643723	0.22443	9.35151	8.05995	9.11871	7.8277	7.74479	7.86267	8.22977
Adam11	NM_001110778	RefSeq	Mus musculus a disintegrin and metallopeptidase domain 11 (Adam11), transcript variant 1, mRNA.	6784363	0.643163	0.0492765	7.24926	7.18746	6.92193	6.45543	6.17497	6.14054	6.61556
Adamts1	NM_009621	RefSeq	Mus musculus a disintegrin-like and metallopeptidase (reprolysin type) with thrombospondin type 1 motif, 1 (Adamts1), mRNA.	6847556	0.642963	0.446999	9.85335	7.81176	8.05829	7.71798	7.23911	6.99974	8.9133
Dlgap4	NM_146128	RefSeq	Mus musculus discs, large homolog-associated protein 4 (Drosophila) (Dlgap4), transcript variant 1, mRNA.	6882622	0.642895	0.140013	6.59998	6.69742	6.33444	6.70128	5.55716	5.48252	6.78147
Fcgr3	NM_010188	RefSeq	Mus musculus Fc receptor, IgG, low affinity III (Fcgr3), mRNA.	6764040	0.64279	0.145396	6.47745	5.3497	5.24857	5.82327	4.97652	4.79421	5.47515
Vegfa	NM_001025250	RefSeq	Mus musculus vascular endothelial growth factor A (Vegfa), transcript variant 1, mRNA.	6855659	0.642644	0.427936	10.378	7.85188	9.80597	8.23956	8.16363	8.21734	8.89766
Manea	NM_172865	RefSeq	Mus musculus mannosidase, endo-alpha (Manea), mRNA.	6920290	0.642467	0.124435	7.81118	6.99152	7.92796	7.9069	6.82496	6.67575	7.55007
BC035537	NM_153535	RefSeq	Mus musculus cDNA sequence BC035537 (BC035537), mRNA.	6982100	0.641993	0.24894	7.24531	7.33619	7.54518	6.77119	6.49116	5.69463	7.56164
9130401M01Rik	BC050895	GenBank	Mus musculus RIKEN cDNA 9130401M01 gene, mRNA (cDNA clone MGC:61313 IMAGE:5714794), complete cds.	6835932	0.641852	0.376805	6.26275	6.06408	6.43337	8.40695	5.77718	6.30915	6.36348
Apc	NM_007462	RefSeq	Mus musculus adenomatosis polyposis coli (Apc), mRNA.	6859935	0.641407	0.0670083	8.94005	9.39301	9.3113	9.91436	8.67101	8.50796	9.06585
Lap3	NM_024434	RefSeq	Mus musculus leucine aminopeptidase 3 (Lap3), mRNA.	6930484	0.64129	0.479726	10.2871	7.98061	8.33485	9.20792	7.49133	7.75466	9.68802
Stard3nl	NM_024270	RefSeq	Mus musculus STARD3 N-terminal like (Stard3nl), mRNA.	6811357	0.641082	0.161539	7.15123	6.55021	6.78115	6.77569	5.51099	6.02381	6.98565
Ugp2	NM_139297	RefSeq	Mus musculus UDP-glucose pyrophosphorylase 2 (Ugp2), mRNA.	6786561	0.641021	0.224716	8.13378	7.42359	7.9933	7.18615	6.88486	6.35249	7.8922
Pycr1	NM_144795	RefSeq	Mus musculus pyrroline-5-carboxylate reductase 1 (Pycr1), mRNA.	6792792	0.640869	0.316986	6.81752	6.82989	7.04593	8.6175	6.31446	6.43072	7.31535
Olfr1170	NM_146532	RefSeq	Mus musculus olfactory receptor 1170 (Olfr1170), mRNA.	6888543	0.640065	0.122378	2.75289	4.0733	3.14768	3.08037	2.47061	2.60157	2.79831
Spsb1	NM_029035	RefSeq	Mus musculus splA/ryanodine receptor domain and SOCS box containing 1 (Spsb1), mRNA.	6926987	0.639837	0.0940666	7.50615	6.78475	6.84129	6.77726	6.05806	6.06982	6.88471
Xbp1	NM_013842	RefSeq	Mus musculus X-box binding protein 1 (Xbp1), mRNA.	6778463	0.639754	0.029292	8.72833	8.1738	8.24308	8.23642	7.71871	7.39497	8.00328
4930504E06Rik	BC094388	GenBank	Mus musculus RIKEN cDNA 4930504E06 gene, mRNA (cDNA clone MGC:106429 IMAGE:5708548), complete cds.	6899667	0.638968	0.287548	8.23655	6.41915	7.98404	7.97575	6.61003	6.94376	7.49092
Sema3a	NM_009152	RefSeq	Mus musculus sema domain, immunoglobulin domain (Ig), short basic domain, secreted, (semaphorin) 3A (Sema3a), mRNA.	6928871	0.638586	0.237888	6.29343	5.83671	6.31717	6.84646	5.09508	5.30401	6.65547
Fnbp1l	NM_001114665	RefSeq	Mus musculus formin binding protein 1-like (Fnbp1l), transcript variant 1, mRNA.	6908886	0.63832	0.36626	8.03903	7.28109	9.20019	9.30011	7.40107	7.54437	8.50492
Spag9	NM_027569	RefSeq	Mus musculus sperm associated antigen 9 (Spag9), transcript variant 1, mRNA.	6783640	0.638291	0.142327	9.31178	9.54064	9.60641	9.4227	8.71742	8.15366	9.6252
Narf	NM_026272	RefSeq	Mus musculus nuclear prelamin A recognition factor (Narf), mRNA.	6785538	0.638201	0.0617679	8.21696	7.99704	8.34946	8.18587	7.58007	7.01296	8.05436
Gpr153	NM_178406	RefSeq	Mus musculus G protein-coupled receptor 153 (Gpr153), mRNA.	6919013	0.637945	0.0171635	6.75845	6.32505	6.83766	6.79023	5.8625	5.94509	6.31212
Gramd3	NM_026240	RefSeq	Mus musculus GRAM domain containing 3 (Gramd3), mRNA.	6861135	0.63764	0.0248873	6.60175	6.82483	6.58075	7.04374	5.96541	5.91581	6.49417
Appl2	NM_145220	RefSeq	Mus musculus adaptor protein, phosphotyrosine interaction, PH domain and leucine zipper containing 2 (Appl2), mRNA.	6775576	0.637568	0.0924996	8.1916	7.77569	8.70936	7.77128	7.43997	7.16446	7.81881
AI646023	BC055322	GenBank	Mus musculus expressed sequence AI646023, mRNA (cDNA clone MGC:65625 IMAGE:5704656), complete cds.	6775136	0.637469	0.0688975	6.02234	6.01944	6.49717	5.62608	5.28195	5.11161	5.8178
Slc22a3	NM_011395	RefSeq	Mus musculus solute carrier family 22 (organic cation transporter), member 3 (Slc22a3), mRNA.	6853766	0.637421	0.407187	4.95807	7.49751	5.64247	5.01164	5.05957	5.10197	5.25847
Syt6	NM_018800	RefSeq	Mus musculus synaptotagmin VI (Syt6), mRNA.	6900116	0.637183	0.0686414	6.41927	6.292	6.87187	6.74846	5.84174	5.54389	6.45152
Sh3bp2	NM_011893	RefSeq	Mus musculus SH3-domain binding protein 2 (Sh3bp2), mRNA.	6929849	0.637119	0.363762	7.85584	6.27709	6.73747	7.38941	5.84131	5.85128	7.59092
4632428N05Rik	NM_028732	RefSeq	Mus musculus RIKEN cDNA 4632428N05 gene (4632428N05Rik), mRNA.	6768157	0.636653	0.127316	7.46274	6.89876	7.16435	7.09919	5.99193	6.30385	7.26304
Osmr	NM_011019	RefSeq	Mus musculus oncostatin M receptor (Osmr), mRNA.	6833736	0.636466	0.475588	8.63103	7.06741	6.51419	6.62369	5.88558	5.85152	7.98074
Cdo1	NM_033037	RefSeq	Mus musculus cysteine dioxygenase 1, cytosolic (Cdo1), mRNA.	6865238	0.636259	0.489317	7.0358	8.97534	8.83173	6.83996	6.54702	6.77891	8.52741
Ap2b1	NM_001035854	RefSeq	Mus musculus adaptor-related protein complex 2, beta 1 subunit (Ap2b1), transcript variant 1, mRNA.	6783020	0.635967	0.126172	9.32522	9.19146	9.23846	9.23502	8.18528	8.21273	9.4367
Scamp3	NM_011886	RefSeq	Mus musculus secretory carrier membrane protein 3 (Scamp3), mRNA.	6911092	0.635816	0.0427066	8.85917	8.43263	8.63107	8.76482	7.64924	7.95783	8.50126
Mgst1	NM_019946	RefSeq	Mus musculus microsomal glutathione S-transferase 1 (Mgst1), mRNA.	6950582	0.635482	0.345602	7.45608	5.66976	6.4088	6.72201	5.3836	5.45812	6.94434
Akap12	NM_031185	RefSeq	Mus musculus A kinase (PRKA) anchor protein (gravin) 12 (Akap12), mRNA.	6771912	0.635234	0.0886295	6.69582	7.03395	6.65073	6.04659	5.71866	5.80229	6.39367
Abca3	NM_013855	RefSeq	Mus musculus ATP-binding cassette, sub-family A (ABC1), member 3 (Abca3), transcript variant 1, mRNA.	6849285	0.635203	0.00200953	7.50243	7.34051	7.50186	7.71314	6.90529	6.74641	6.98614
Mtap7d1	NM_144941	RefSeq	Mus musculus microtubule-associated protein 7 domain containing 1 (Mtap7d1), mRNA.	6925350	0.634855	0.0287613	8.28797	7.8096	7.84535	7.8786	6.93438	7.527	7.50019
Tnn	NM_177839	RefSeq	Mus musculus tenascin N (Tnn), mRNA.	6763489	0.63482	0.416954	7.6127	5.21158	5.72764	5.08179	5.1061	4.99155	5.72317
Katnal1	NM_153572	RefSeq	Mus musculus katanin p60 subunit A-like 1 (Katnal1), mRNA.	6943230	0.634209	0.130292	8.01448	7.77697	7.28568	8.0836	6.77813	6.87128	7.81851
Satb1	NM_009122	RefSeq	Mus musculus special AT-rich sequence binding protein 1 (Satb1), mRNA.	6855981	0.633771	0.114193	8.39485	9.02897	9.4297	9.58989	8.43679	8.28568	8.70877
V1re1	NM_134190	RefSeq	Mus musculus vomeronasal 1 receptor, E1 (V1re1), mRNA.	6849029	0.633752	0.33714	2.5995	4.30432	3.62769	2.22617	2.90365	2.09499	2.66837
Gdf1	NM_008107	RefSeq	Mus musculus growth differentiation factor 1 (Gdf1), mRNA.	6976991	0.633073	0.23889	7.82868	7.86195	7.97335	7.80207	6.73544	6.60683	8.35804
9030409G11Rik	NM_144531	RefSeq	Mus musculus RIKEN cDNA 9030409G11 gene (9030409G11Rik), transcript variant 1, mRNA.	6926505	0.63291	0.0137	7.80527	7.65259	7.64083	7.5203	6.83149	6.84068	7.39334
Map2k1	NM_008927	RefSeq	Mus musculus mitogen-activated protein kinase kinase 1 (Map2k1), mRNA.	6996269	0.632338	0.152122	9.2954	9.09429	8.23781	8.58081	7.91931	7.84109	8.74882
Mapre1	NM_007896	RefSeq	Mus musculus microtubule-associated protein, RP/EB family, member 1 (Mapre1), mRNA.	6882406	0.632014	0.116187	9.87597	9.8163	10.0088	10.2786	9.11219	8.88428	10.0922
Cpd	NM_007754	RefSeq	Mus musculus carboxypeptidase D (Cpd), mRNA.	6789830	0.631311	0.115406	8.61299	8.96474	8.68533	8.3591	7.8628	7.50578	8.7041
Arhgap25	NM_001037727	RefSeq	Mus musculus Rho GTPase activating protein 25 (Arhgap25), transcript variant 1, mRNA.	6955268	0.63129	0.257149	7.74696	6.1439	6.43385	6.45409	5.50811	6.12869	6.55343
Slitrk4	NM_178740	RefSeq	Mus musculus SLIT and NTRK-like family, member 4 (Slitrk4), mRNA.	7017277	0.631076	0.250731	6.05255	6.61399	5.17305	5.95342	5.02847	4.81189	6.11117
Micall2	NM_174850	RefSeq	Mus musculus MICAL-like 2 (Micall2), mRNA.	6942685	0.630541	0.58237	8.86876	5.6063	5.42827	5.38427	5.27645	5.2142	6.58343
Macf1	NM_009600	RefSeq	Mus musculus microtubule-actin crosslinking factor 1 (Macf1), mRNA.	6925165	0.630059	0.0612566	9.05875	8.67496	9.51135	9.4097	8.32043	8.42935	8.85111
Igk-V21-2	ENSMUST00000103403	ENSEMBL Transcript	Ig kappa chain V-III region PC 7132 gene:ENSMUSG00000076602	6946835	0.629882	0.407972	8.46469	8.33843	7.23091	6.08202	7.16138	7.18936	6.34665
5230400G24Rik	BC059229	GenBank	Mus musculus RIKEN cDNA 5230400G24 gene, mRNA (cDNA clone MGC:66756 IMAGE:6413193), complete cds.	6751070	0.629284	0.0594383	9.32142	9.3647	9.23847	9.55551	8.52146	8.37658	9.32418
Dnajb3	NM_008299	RefSeq	Mus musculus DnaJ (Hsp40) homolog, subfamily B, member 3 (Dnajb3), mRNA.	6760487	0.629212	0.0141209	3.18386	3.33377	3.08699	3.37121	2.41642	2.45172	2.9761
Nrg1	NM_178591	RefSeq	Mus musculus neuregulin 1 (Nrg1), mRNA.	6981530	0.629	0.382686	6.47279	6.07918	7.5206	5.82531	5.27509	5.25157	7.00975
Olfr912	NM_146810	RefSeq	Mus musculus olfactory receptor 912 (Olfr912), mRNA.	6988288	0.628605	0.00375331	2.44362	2.86441	2.65327	2.58781	2.12285	2.04803	1.85514
Hebp1	NM_013546	RefSeq	Mus musculus heme binding protein 1 (Hebp1), mRNA.	6957679	0.628221	0.0475994	6.60292	6.12947	6.15641	6.2518	5.22599	5.67919	6.06561
Etv4	NM_008815	RefSeq	Mus musculus ets variant gene 4 (E1A enhancer binding protein, E1AF) (Etv4), mRNA.	6791519	0.627872	0.433863	6.49348	7.64767	6.85804	5.56209	5.40608	5.34783	7.28344
Shroom1	NM_027917	RefSeq	Mus musculus shroom family member 1 (Shroom1), mRNA.	6780978	0.627798	0.0440111	5.63906	5.91166	6.14259	6.29006	5.30945	5.06268	5.732
2600010E01Rik	NM_001110849	RefSeq	Mus musculus RIKEN cDNA 2600010E01 gene (2600010E01Rik), transcript variant 3, mRNA.	6889197	0.627382	0.341072	6.47572	5.1997	5.55969	5.46219	4.51826	4.38793	6.23463
Mcam	NM_023061	RefSeq	Mus musculus melanoma cell adhesion molecule (Mcam), mRNA.	6988609	0.627232	0.400102	9.78141	7.81325	8.00134	7.67412	7.18458	7.35361	8.53271
Lipg	NM_010720	RefSeq	Mus musculus lipase, endothelial (Lipg), mRNA.	6866693	0.62718	0.0541777	5.66669	4.6986	4.87886	5.06787	4.40685	4.51902	4.4266
Rab5a	NM_025887	RefSeq	Mus musculus RAB5A, member RAS oncogene family (Rab5a), mRNA.	6851095	0.627129	0.0778878	9.00908	9.03563	9.16748	8.82382	8.45184	7.7895	8.90429
Rexo2	NM_024233	RefSeq	Mus musculus REX2, RNA exonuclease 2 homolog (S. cerevisiae) (Rexo2), mRNA.	6995393	0.62656	0.266179	8.44949	7.64348	7.97178	8.52656	7.03991	6.9614	8.56249
Nus1	NM_030250	RefSeq	Mus musculus nuclear undecaprenyl pyrophosphate synthase 1 homolog (S. cerevisiae) (Nus1), mRNA.	6767845	0.625666	0.0707037	8.5605	8.35474	8.5107	8.31224	7.42443	7.5678	8.4344
Xkr4	NM_001011874	RefSeq	Mus musculus X Kell blood group precursor related family member 4 (Xkr4), mRNA.	6756572	0.625633	0.165042	7.2141	7.64418	6.86524	7.07583	7.34788	6.34124	6.0335
G6pdx	NM_008062	RefSeq	Mus musculus glucose-6-phosphate dehydrogenase X-linked (G6pdx), mRNA.	7017630	0.62536	0.162633	8.91827	8.13754	9.26953	9.40348	8.03247	8.15168	8.73638
Ank	NM_020332	RefSeq	Mus musculus progressive ankylosis (Ank), mRNA.	6829360	0.624917	0.113566	7.95948	8.88336	8.51748	8.67918	7.35506	8.05031	8.24951
1110005A03Rik	BC026936	GenBank	Mus musculus RIKEN cDNA 1110005A03 gene, mRNA (cDNA clone MGC:30958 IMAGE:4021089), complete cds.	6785246	0.624829	0.0240237	8.84451	9.39553	8.77768	8.7656	8.44324	8.38508	8.13468
Rasa3	NM_009025	RefSeq	Mus musculus RAS p21 protein activator 3 (Rasa3), mRNA.	6980578	0.624633	0.315558	9.51696	9.06514	9.3307	8.28331	7.82927	7.92386	9.52005
Igsf3	NM_207205	RefSeq	Mus musculus immunoglobulin superfamily, member 3 (Igsf3), mRNA.	6900014	0.624544	0.0876813	7.03085	6.3319	7.46762	7.18709	6.28459	6.5509	6.30398
Adra2a	NM_007417	RefSeq	Mus musculus adrenergic receptor, alpha 2a (Adra2a), mRNA.	6870498	0.624541	0.236957	7.99802	6.56738	6.17909	6.85886	6.1996	6.25701	6.37227
Lysmd2	NM_027309	RefSeq	Mus musculus LysM, putative peptidoglycan-binding, domain containing 2 (Lysmd2), mRNA.	6990564	0.624287	0.181538	6.99166	6.80813	6.11309	6.78714	5.98947	5.39714	6.76554
Lrrc52	NM_001013382	RefSeq	Mus musculus leucine rich repeat containing 52 (Lrrc52), mRNA.	6763912	0.623876	0.00615611	3.86886	3.79266	3.90173	3.79953	3.53143	3.01099	3.10803
1810029B16Rik	BC016246	GenBank	Mus musculus RIKEN cDNA 1810029B16 gene, mRNA (cDNA clone MGC:28859 IMAGE:4511374), complete cds.	6982999	0.623474	0.111793	8.67553	8.15344	8.41361	7.93209	7.11439	7.70064	8.19555
Tbx4	NM_011536	RefSeq	Mus musculus T-box 4 (Tbx4), transcript variant 1, mRNA.	6783225	0.623333	0.0260889	5.81142	6.09425	6.04736	5.39053	5.13825	5.14432	5.3551
Sdhb	NM_023374	RefSeq	Mus musculus succinate dehydrogenase complex, subunit B, iron sulfur (Ip) (Sdhb), mRNA.	6918127	0.62265	0.136865	8.14043	7.36812	8.16488	7.90999	6.62238	7.51525	7.68199
Oprl1	NM_011012	RefSeq	Mus musculus opioid receptor-like 1 (Oprl1), mRNA.	6884295	0.622631	0.320104	5.57098	6.07142	6.19303	7.67744	6.17269	5.53517	5.55891
Foxn2	NM_180974	RefSeq	Mus musculus forkhead box N2 (Foxn2), mRNA.	6852924	0.622364	0.0565923	7.78	8.38514	8.29128	8.2267	7.33297	7.29652	8.01576
Fsd1	NM_183178	RefSeq	Mus musculus fibronectin type 3 and SPRY domain-containing protein (Fsd1), mRNA.	6851198	0.621642	0.0426423	6.85246	6.9683	7.18435	7.26492	6.41061	6.04945	6.87753
F2r	NM_010169	RefSeq	Mus musculus coagulation factor II (thrombin) receptor (F2r), mRNA.	6815271	0.620983	0.00691334	8.41867	8.3103	8.53059	8.33474	7.54303	7.72574	8.06401
Maged2	NM_030700	RefSeq	Mus musculus melanoma antigen, family D, 2 (Maged2), mRNA.	7020156	0.620921	0.024493	7.62328	7.59729	8.28684	7.71121	7.13757	7.15146	7.26216
Srm	NM_009272	RefSeq	Mus musculus spermidine synthase (Srm), mRNA.	6918720	0.6195	0.0787266	7.73686	7.37103	7.72292	8.04369	6.66534	7.02595	7.60609
V1rb4	NM_053227	RefSeq	Mus musculus vomeronasal 1 receptor, B4 (V1rb4), mRNA.	6947898	0.61929	0.17122	5.22206	3.85336	4.8991	4.90872	4.35784	3.72838	4.21835
Zfp239	NM_001001792	RefSeq	Mus musculus zinc finger protein 239 (Zfp239), transcript variant 1, mRNA.	6949367	0.618995	0.215746	6.44799	6.11713	6.31595	6.73058	5.37917	5.21431	6.75828
Ptprn2	NM_011215	RefSeq	Mus musculus protein tyrosine phosphatase, receptor type, N polypeptide 2 (Ptprn2), mRNA.	6798404	0.618767	0.200979	5.89269	7.2754	6.35122	7.24634	6.15422	5.8063	6.25742
5730528L13Rik	BC052696	GenBank	Mus musculus RIKEN cDNA 5730528L13 gene, mRNA (cDNA clone MGC:64647 IMAGE:5715147), complete cds.	6913344	0.618753	0.165714	7.70977	6.70501	7.57587	7.90543	6.33681	7.13166	7.09733
Ly6h	NM_011837	RefSeq	Mus musculus lymphocyte antigen 6 complex, locus H (Ly6h), mRNA.	6836760	0.618661	0.350548	7.04798	7.04069	6.81974	6.50825	5.64896	5.43619	7.62136
Hk2	NM_013820	RefSeq	Mus musculus hexokinase 2 (Hk2), mRNA.	6954982	0.618512	0.436758	7.93631	5.94238	7.1291	6.91537	5.66234	5.7526	7.6719
Olfr561	NM_147092	RefSeq	Mus musculus olfactory receptor 561 (Olfr561), mRNA.	6963070	0.618392	0.00652324	4.08041	3.95822	3.79936	3.80633	3.02576	3.39335	3.45894
Fktn	NM_139309	RefSeq	Mus musculus fukutin (Fktn), mRNA.	6913566	0.617163	0.0293291	8.09311	7.997	8.14699	8.38254	7.11496	7.68358	7.8147
Socs5	NM_019654	RefSeq	Mus musculus suppressor of cytokine signaling 5 (Socs5), mRNA.	6852856	0.616811	0.000848714	7.3502	7.33854	7.27534	7.33916	6.5859	6.63244	6.90866
3010003L21Rik	BC106181	GenBank	Mus musculus cDNA clone IMAGE:6334265.	6951247	0.616367	0.0331238	5.71096	5.74602	5.68399	6.05533	4.8193	5.14636	5.58245
Bcar1	NM_009954	RefSeq	Mus musculus breast cancer anti-estrogen resistance 1 (Bcar1), mRNA.	6985399	0.615999	0.118927	7.98994	7.27836	7.95741	7.76176	6.5578	7.18848	7.64632
Dusp18	NM_173745	RefSeq	Mus musculus dual specificity phosphatase 18 (Dusp18), mRNA.	6778345	0.615893	0.203138	7.82688	7.74796	7.49542	7.94732	6.45758	6.88211	8.07581
Camk1	NM_133926	RefSeq	Mus musculus calcium/calmodulin-dependent protein kinase I (Camk1), mRNA.	6956550	0.615607	0.25523	8.52699	7.9486	8.36087	8.57022	6.98066	7.45366	8.77388
Clcn6	NM_011929	RefSeq	Mus musculus chloride channel 6 (Clcn6), mRNA.	6926864	0.614332	0.108149	9.41491	9.3654	9.38958	9.3459	8.24776	8.55183	9.49425
Galnt3	NM_015736	RefSeq	Mus musculus UDP-N-acetyl-alpha-D-galactosamine:polypeptide N-acetylgalactosaminyltransferase 3 (Galnt3), mRNA.	6887337	0.614287	0.556566	6.73299	6.72771	7.04509	6.23755	4.77973	5.08637	8.34854
Git1	NM_001004144	RefSeq	Mus musculus G protein-coupled receptor kinase-interactor 1 (Git1), mRNA.	6782572	0.614113	0.0808416	8.5456	8.42512	7.84509	8.11424	7.35234	7.38187	8.121
Tmem151a	NM_001001885	RefSeq	Mus musculus transmembrane protein 151A (Tmem151a), mRNA.	6871074	0.614094	0.0206209	6.63088	7.32868	6.78221	6.79469	6.33718	6.27751	6.19537
A530054K11Rik	NM_183146	RefSeq	Mus musculus RIKEN cDNA A530054K11 gene (A530054K11Rik), mRNA.	6814070	0.613847	0.196222	8.24911	7.90761	8.03822	8.81604	7.33794	7.14323	8.43553
Il4ra	NM_001008700	RefSeq	Mus musculus interleukin 4 receptor, alpha (Il4ra), mRNA.	6964160	0.613741	0.307293	7.92546	6.4714	6.48733	6.82285	5.82038	5.9563	7.16237
Plxnb1	NM_172775	RefSeq	Mus musculus plexin B1 (Plxnb1), mRNA.	6992387	0.613723	0.166498	8.76572	7.93044	8.26652	8.38722	7.65069	7.10149	8.41907
Polg	NM_017462	RefSeq	Mus musculus polymerase (DNA directed), gamma (Polg), mRNA.	6968708	0.613657	0.0690998	8.02186	8.34731	8.83375	8.42207	7.44223	7.75835	8.17719
Taf13	NM_025444	RefSeq	Mus musculus TAF13 RNA polymerase II, TATA box binding protein (TBP)-associated factor (Taf13), mRNA.	6900404	0.612921	0.0424181	8.30931	8.94387	9.11385	8.84155	7.96488	8.33443	8.26836
Gtf3c6	NM_026113	RefSeq	Mus musculus general transcription factor IIIC, polypeptide 6, alpha (Gtf3c6), mRNA.	6773438	0.61225	0.14627	6.26555	5.8476	7.03794	6.26496	5.58331	5.4274	6.21457
Trim9	NM_053167	RefSeq	Mus musculus tripartite motif-containing 9 (Trim9), transcript variant 1, mRNA.	6801507	0.612146	0.183356	8.51622	8.31019	7.83842	7.58537	7.18569	6.99201	8.17351
Ralb	NM_022327	RefSeq	Mus musculus v-ral simian leukemia viral oncogene homolog B (ras related) (Ralb), mRNA.	6761669	0.611294	0.169106	8.03089	7.47326	7.47743	7.75811	6.58576	6.73818	7.89694
Ube2v2	NM_023585	RefSeq	Mus musculus ubiquitin-conjugating enzyme E2 variant 2 (Ube2v2), mRNA.	6844176	0.611243	0.0529027	9.28017	9.87394	9.81132	10.2152	9.11031	9.06838	9.37303
Tmem179	NM_178915	RefSeq	Mus musculus transmembrane protein 179 (Tmem179), mRNA.	6803891	0.611183	0.0794683	5.5626	6.56105	5.99491	6.45564	5.63511	5.57225	5.38974
Pcdhb4	NM_053129	RefSeq	Mus musculus protocadherin beta 4 (Pcdhb4), mRNA.	6860167	0.610887	0.210585	6.59535	7.57604	7.5795	7.26166	7.11726	5.8709	6.9386
Slc16a3	NM_001038653	RefSeq	Mus musculus solute carrier family 16 (monocarboxylic acid transporters), member 3 (Slc16a3), mRNA.	6785508	0.610388	0.3965	8.23078	6.21429	6.57644	6.22032	5.8667	5.74454	6.98897
Xpr1	NM_011273	RefSeq	Mus musculus xenotropic and polytropic retrovirus receptor 1 (Xpr1), mRNA.	6763217	0.610335	0.179499	8.95478	8.901	9.06537	8.92547	8.01993	7.76487	9.26916
Rnf44	NM_134064	RefSeq	Mus musculus ring finger protein 44 (Rnf44), mRNA.	6813332	0.609887	0.0525938	8.21302	7.93596	8.11557	8.40427	7.30954	7.29915	8.06328
Magee1	NM_053201	RefSeq	Mus musculus melanoma antigen, family E, 1 (Magee1), mRNA.	7013139	0.609325	0.0764097	7.08515	7.36308	7.48194	7.61409	6.88459	6.23717	7.20845
Jph4	NM_177049	RefSeq	Mus musculus junctophilin 4 (Jph4), transcript variant a, mRNA.	6824800	0.609169	0.0733013	5.97139	6.8827	5.94684	6.10232	5.63882	5.73285	5.47826
Tmsb4x	NM_021278	RefSeq	Mus musculus thymosin, beta 4, X chromosome (Tmsb4x), mRNA.	7020797	0.608053	0.0542621	10.0024	9.58016	10.1988	10.1636	8.99512	9.4218	9.71765
Zbtb20	NM_019778	RefSeq	Mus musculus zinc finger and BTB domain containing 20 (Zbtb20), mRNA.	6841019	0.607732	0.230473	9.21573	9.01786	9.03266	8.22471	7.64443	8.05701	9.09359
Rabep1	NM_019400	RefSeq	Mus musculus rabaptin, RAB GTPase binding effector protein 1 (Rabep1), mRNA.	6782164	0.607639	0.143188	7.59105	7.62641	7.85746	7.45644	6.54624	6.70639	7.82297
Stx1a	NM_016801	RefSeq	Mus musculus syntaxin 1A (brain) (Stx1a), mRNA.	6934892	0.60749	0.0689469	6.29185	6.71275	6.08198	6.91031	5.69549	5.76228	6.21743
Pscd4	NM_028195	RefSeq	Mus musculus pleckstrin homology, Sec7 and coiled/coil domains 4 (Pscd4), mRNA.	6831821	0.607008	0.237197	7.53554	6.53636	6.75269	7.04097	5.67585	6.2053	7.19699
Stox2	NM_001114311	RefSeq	Mus musculus storkhead box 2 (Stox2), transcript variant 1, mRNA.	6982214	0.606874	0.160735	7.46476	6.57892	7.78419	7.5774	6.48252	6.54778	7.20302
Htatip2	NM_016865	RefSeq	Mus musculus HIV-1 tat interactive protein 2, homolog (human) (Htatip2), mRNA.	6960621	0.606786	0.0547782	6.76896	6.02559	5.90916	6.10531	5.40545	5.64121	5.73975
Gm996	NM_001005424	RefSeq	Mus musculus gene model 996, (NCBI) (Gm996), mRNA.	6885425	0.606302	0.196818	5.77285	7.20235	5.90311	6.50452	5.63519	6.03944	5.54358
Gp5	NM_008148	RefSeq	Mus musculus glycoprotein 5 (platelet) (Gp5), mRNA.	6845028	0.606282	0.0247581	4.76387	4.85779	5.00808	5.06084	3.95104	4.66803	4.33003
Spry4	NM_011898	RefSeq	Mus musculus sprouty homolog 4 (Drosophila) (Spry4), mRNA.	6864813	0.606205	0.468376	6.71115	8.22547	6.84889	6.02225	5.67823	5.70543	7.65355
Gnai2	NM_008138	RefSeq	Mus musculus guanine nucleotide binding protein (G protein), alpha inhibiting 2 (Gnai2), mRNA.	6998640	0.605182	0.113312	10.2604	9.60418	9.78951	9.7375	8.85694	8.99653	9.87467
Angpt2	NM_007426	RefSeq	Mus musculus angiopoietin 2 (Angpt2), mRNA.	6980871	0.605059	0.514771	8.86422	5.8595	7.01891	6.11876	6.0851	5.89367	7.1021
Fcho1	NM_028715	RefSeq	Mus musculus FCH domain only 1 (Fcho1), mRNA.	6983286	0.604771	0.0828549	6.7641	7.03631	6.95084	7.52478	6.62217	6.78329	5.98726
Higd2a	NM_025933	RefSeq	Mus musculus HIG1 domain family, member 2A (Higd2a), mRNA.	6807175	0.604442	0.0344732	8.33874	8.26359	8.54473	8.7475	7.51863	7.88623	8.20273
Ngfr	NM_033217	RefSeq	Mus musculus nerve growth factor receptor (TNFR superfamily, member 16) (Ngfr), mRNA.	6791048	0.604426	0.257955	7.66172	7.08132	6.15009	5.97464	6.18403	5.98367	6.16985
Gyg	NM_013755	RefSeq	Mus musculus glycogenin (Gyg), mRNA.	6903549	0.604165	0.325874	8.18096	6.78824	8.16382	7.69056	6.28443	7.08671	7.93405
Gramd4	NM_172611	RefSeq	Mus musculus GRAM domain containing 4 (Gramd4), mRNA.	6832412	0.604156	0.203653	7.51488	7.09488	7.89828	8.18817	6.57528	6.85795	7.77646
6330407G11Rik	NM_023423	RefSeq	Mus musculus RIKEN cDNA 6330407G11 gene (6330407G11Rik), mRNA.	6925184	0.60382	0.0529613	8.64812	8.47986	8.17132	8.0097	7.76654	7.35789	8.04586
Susd4	NM_144796	RefSeq	Mus musculus sushi domain containing 4 (Susd4), mRNA.	6755856	0.603534	0.362713	7.29749	8.75776	7.46376	8.29533	6.38402	7.45804	8.2081
Ptchd2	NM_001083342	RefSeq	Mus musculus patched domain containing 2 (Ptchd2), mRNA.	6926896	0.603008	0.0193316	7.01713	6.6578	6.39105	6.43785	6.06734	6.10722	5.89429
Trp53inp2	NM_178111	RefSeq	Mus musculus transformation related protein 53 inducible nuclear protein 2 (Trp53inp2), mRNA.	6882530	0.60295	0.183676	9.19962	8.43885	7.77158	8.51864	7.50793	7.86414	8.2656
Adcy9	NM_009624	RefSeq	Mus musculus adenylate cyclase 9 (Adcy9), mRNA.	6843634	0.602252	0.1002	6.35098	7.14914	6.27885	6.23332	5.56702	5.93326	6.20218
Chst7	NM_021715	RefSeq	Mus musculus carbohydrate (N-acetylglucosamino) sulfotransferase 7 (Chst7), mRNA.	7010308	0.602198	0.410641	4.83493	5.74473	5.15799	4.23302	4.34919	3.25731	5.56491
Zfp595	NM_177622	RefSeq	Mus musculus zin finger protein 595 (Zfp595), mRNA.	6814028	0.601982	0.262087	6.05232	5.14091	5.64023	6.3482	5.02936	4.5403	6.01065
Arpc1b	NM_023142	RefSeq	Mus musculus actin related protein 2/3 complex, subunit 1B (Arpc1b), mRNA.	6935490	0.601917	0.54508	9.0815	7.32346	6.57848	7.50927	5.77733	6.71175	8.5747
E030011O05Rik	ENSMUST00000062899	ENSEMBL Transcript	0 day neonate lung cDNA, RIKEN full-length enriched library, clone:E030011O05 product:hypothetical protein, full insert sequence gene:ENSMUSG00000048790	6998088	0.601849	0.236418	6.6016	6.3545	6.12393	5.47421	5.08218	5.17075	6.35721
Rgl1	NM_016846	RefSeq	Mus musculus ral guanine nucleotide dissociation stimulator,-like 1 (Rgl1), mRNA.	6763090	0.601283	0.335896	8.34024	7.69269	7.04432	7.2897	6.0583	6.97103	7.94204
Zmynd11	NM_144516	RefSeq	Mus musculus zinc finger, MYND domain containing 11 (Zmynd11), mRNA.	6810954	0.600837	0.0741745	9.26298	9.55283	9.30426	9.59787	8.4425	8.63443	9.40902
Rassf10	NM_175279	RefSeq	Mus musculus Ras association (RalGDS/AF-6) domain family (N-terminal) member 10 (Rassf10), mRNA.	6963550	0.599899	0.0309189	5.07565	5.20191	4.83413	5.55114	4.43611	4.46485	4.79647
Cd33	NM_001111058	RefSeq	Mus musculus CD33 antigen (Cd33), transcript variant 1, mRNA.	6966808	0.599514	0.213485	7.78568	6.86513	6.90151	7.35121	6.21394	6.24197	7.42319
Pcyox1	NM_025823	RefSeq	Mus musculus prenylcysteine oxidase 1 (Pcyox1), mRNA.	6955205	0.599315	0.0604159	8.56907	8.30008	8.42836	8.34136	7.45637	7.60206	8.37278
Sst	NM_009215	RefSeq	Mus musculus somatostatin (Sst), mRNA.	6844649	0.598763	0.122996	6.02975	7.0602	5.95154	5.99429	5.53406	5.79929	5.6472
Kcnv1	NM_026200	RefSeq	Mus musculus potassium channel, subfamily V, member 1 (Kcnv1), mRNA.	6835454	0.598573	0.174473	5.23918	6.14379	5.89012	5.18895	4.86133	4.58851	5.60097
Arsb	NM_009712	RefSeq	Mus musculus arylsulfatase B (Arsb), mRNA.	6809030	0.597609	0.205738	7.86408	8.59307	7.45886	7.59315	6.65201	7.38253	7.8045
Aktip	NM_010241	RefSeq	Mus musculus thymoma viral proto-oncogene 1 interacting protein (Aktip), mRNA.	6984214	0.597532	0.0117567	8.27136	8.59109	8.84301	8.5692	7.82877	7.97251	8.11212
Spns2	BC025823	GenBank	Mus musculus spinster homolog 2 (Drosophila), mRNA (cDNA clone IMAGE:5100525), complete cds.	6789541	0.595955	0.0358566	6.82336	7.11437	6.99145	7.17797	6.37177	6.07527	6.84547
Crebl1	NM_017406	RefSeq	Mus musculus cAMP responsive element binding protein-like 1 (Crebl1), mRNA.	6850064	0.595701	0.0111565	8.08656	7.71761	7.73276	8.00672	7.32305	7.06229	7.48529
Olfr1284	NM_146381	RefSeq	Mus musculus olfactory receptor 1284 (Olfr1284), mRNA.	6879995	0.595676	0.0333364	3.58847	4.16219	3.72306	3.91291	3.58991	3.0983	3.06474
Olfr251 // Olfr251	NM_207553	RefSeq	Mus musculus olfactory receptor 251 (Olfr251), mRNA.	6988272	0.59558	0.0633404	2.30259	2.18414	2.59689	2.98895	2.08255	2.08079	1.60434
Spock3	NM_023689	RefSeq	Mus musculus sparc/osteonectin, cwcv and kazal-like domains proteoglycan 3 (Spock3), mRNA.	6976645	0.595391	0.239193	3.75581	5.29682	4.88915	3.97805	3.90424	3.66107	4.08839
Fndc4	NM_022424	RefSeq	Mus musculus fibronectin type III domain containing 4 (Fndc4), mRNA.	6937084	0.594936	0.390495	8.5665	8.10875	7.69462	8.94834	6.81858	7.39083	8.99444
Slc6a7	NM_201353	RefSeq	Mus musculus solute carrier family 6 (neurotransmitter transporter, L-proline), member 7 (Slc6a7), mRNA.	6865957	0.594402	0.0836427	5.6636	6.64913	6.39836	5.92724	5.71306	5.59669	5.38579
Arvcf	NM_033474	RefSeq	Mus musculus armadillo repeat gene deleted in velo-cardio-facial syndrome (Arvcf), mRNA.	6839836	0.594321	0.0417995	7.27801	7.0064	7.13807	6.81964	6.15217	6.35196	6.89449
Atxn7l2	NM_175183	RefSeq	Mus musculus ataxin 7-like 2 (Atxn7l2), mRNA.	6908103	0.594033	0.0413955	6.81488	6.5492	7.18875	7.23274	6.15185	6.32924	6.57598
Os9	NM_177614	RefSeq	Mus musculus amplified in osteosarcoma (Os9), mRNA.	6777906	0.593898	0.129166	9.11964	9.30255	9.54257	8.73431	8.1897	8.36467	9.18824
Prkab2	NM_182997	RefSeq	Mus musculus protein kinase, AMP-activated, beta 2 non-catalytic subunit (Prkab2), mRNA.	6899838	0.593411	0.120871	7.69527	6.9048	7.79135	7.61826	6.54086	6.80041	7.38577
Eif2c1	NM_153403	RefSeq	Mus musculus eukaryotic translation initiation factor 2C, 1 (Eif2c1), mRNA.	6925367	0.5933	0.11965	8.83227	8.40348	8.87691	9.25066	7.91265	8.00911	8.82082
C1qa	NM_007572	RefSeq	Mus musculus complement component 1, q subcomponent, alpha polypeptide (C1qa), mRNA.	6926167	0.593064	0.45253	9.84785	8.2434	8.54728	9.12602	7.36294	7.94808	9.7332
Lyn	NM_001111096	RefSeq	Mus musculus Yamaguchi sarcoma viral (v-yes-1) oncogene homolog (Lyn), transcript variant 1, mRNA.	6911337	0.592707	0.395236	8.17922	6.59912	6.87377	7.34541	6.04162	6.10421	7.82419
Hsp90aa1	NM_010480	RefSeq	Mus musculus heat shock protein 90, alpha (cytosolic), class A member 1 (Hsp90aa1), mRNA.	6803759	0.592667	0.231297	4.15357	5.17638	4.48826	5.19847	3.44283	4.6636	4.37809
Jtb	NM_206924	RefSeq	Mus musculus jumping translocation breakpoint (Jtb), mRNA.	6899330	0.592596	0.0531572	8.65534	8.17811	8.5837	8.69881	7.55597	7.91937	8.33384
Cpne2	NM_153507	RefSeq	Mus musculus copine II (Cpne2), mRNA.	6978319	0.59247	0.0373945	7.41132	6.97566	7.27308	6.8926	6.50452	6.25162	6.88095
Aff3	NM_010678	RefSeq	Mus musculus AF4/FMR2 family, member 3 (Aff3), mRNA.	6758001	0.592415	0.109958	6.13124	6.89578	6.67978	7.07782	5.80187	5.97447	6.53488
Mgat4c	NM_026243	RefSeq	Mus musculus mannosyl (alpha-1,3-)-glycoprotein beta-1,4-N-acetylglucosaminyltransferase, isozyme C (putative) (Mgat4c), mRNA.	6770244	0.592265	0.060528	4.04243	4.96904	4.3011	4.40469	3.93288	3.93737	3.6409
Dnajc8	NM_172400	RefSeq	Mus musculus DnaJ (Hsp40) homolog, subfamily C, member 8 (Dnajc8), mRNA.	6925802	0.592169	0.0476967	9.58283	8.88964	9.17024	9.27796	8.33017	8.95476	8.62905
D17Wsu104e	NM_080837	RefSeq	Mus musculus DNA segment, Chr 17, Wayne State University 104, expressed (D17Wsu104e), mRNA.	6856208	0.591934	0.141642	7.2517	6.37547	6.77351	7.19299	5.86525	6.21492	6.83928
Syne1	NM_153399	RefSeq	Mus musculus synaptic nuclear envelope 1 (Syne1), transcript variant 1, mRNA.	6765533	0.591714	0.34761	5.54431	7.41551	6.21772	5.3622	5.49814	5.24996	5.88156
Taok3	NM_001081308	RefSeq	Mus musculus TAO kinase 3 (Taok3), mRNA.	6933784	0.591594	0.0632057	5.58795	5.49655	4.8156	5.02729	4.42059	4.59929	4.90088
Panx1	NM_019482	RefSeq	Mus musculus pannexin 1 (Panx1), mRNA.	6993489	0.590829	0.21413	7.91524	7.89526	7.33132	8.7677	7.41357	6.91218	7.83389
3110001D03Rik	BC022621	GenBank	Mus musculus RIKEN cDNA 3110001D03 gene, mRNA (cDNA clone MGC:31180 IMAGE:4192355), complete cds.	6922649	0.590633	0.0820297	7.90656	7.88417	8.39488	8.70345	7.31617	7.71949	7.85924
Sptlc1	NM_009269	RefSeq	Mus musculus serine palmitoyltransferase, long chain base subunit 1 (Sptlc1), mRNA.	6813253	0.590519	0.153566	8.10389	7.69504	7.98412	8.10799	6.91753	7.0574	8.17178
Gsto1	NM_010362	RefSeq	Mus musculus glutathione S-transferase omega 1 (Gsto1), mRNA.	6870181	0.590379	0.219802	7.20703	6.36376	7.43612	7.96166	6.44734	6.50021	7.00775
P2ry2	NM_008773	RefSeq	Mus musculus purinergic receptor P2Y, G-protein coupled 2 (P2ry2), mRNA.	6969838	0.590375	0.0579785	6.25317	5.65989	6.39837	5.85905	5.50375	5.15918	5.6938
Acot11	NM_025590	RefSeq	Mus musculus acyl-CoA thioesterase 11 (Acot11), mRNA.	6924247	0.590332	0.0538804	6.17306	5.66273	6.31602	5.52211	5.34762	5.19904	5.43778
Ogfod1	NM_177767	RefSeq	Mus musculus 2-oxoglutarate and iron-dependent oxygenase domain containing 1 (Ogfod1), transcript variant 1, mRNA.	6978274	0.590276	0.0324467	7.71943	7.67843	7.78922	7.57329	6.72063	7.05859	7.52024
Nrsn1	NM_009513	RefSeq	Mus musculus neurensin 1 (Nrsn1), mRNA.	6811806	0.590235	0.667605	5.61949	10.2069	9.06966	8.59739	8.88539	7.96212	6.50184
Snapc3	NM_029949	RefSeq	Mus musculus small nuclear RNA activating complex, polypeptide 3 (Snapc3), mRNA.	6914916	0.589939	0.101497	8.92085	7.93828	8.68618	8.85482	7.75455	8.01115	8.26459
Lrrk2	NM_025730	RefSeq	Mus musculus leucine-rich repeat kinase 2 (Lrrk2), mRNA.	6832713	0.589606	0.253361	6.7512	5.59379	6.51542	5.59411	4.98457	5.44381	6.14368
Hs3st3a1	NM_178870	RefSeq	Mus musculus heparan sulfate (glucosamine) 3-O-sulfotransferase 3A1 (Hs3st3a1), mRNA.	6781689	0.589539	0.104749	5.51787	5.28182	5.67743	5.85438	5.01042	4.44492	5.52466
Porcn	NM_016913	RefSeq	Mus musculus porcupine homolog (Drosophila) (Porcn), transcript variant Mporc-a, mRNA.	7015462	0.589512	0.0661565	6.8977	7.46021	6.92387	7.24941	6.67391	6.09233	6.86361
AI606181	BC116837	GenBank	Mus musculus expressed sequence AI606181, mRNA (cDNA clone MGC:151214 IMAGE:40126156), complete cds.	6869736	0.589503	0.201839	7.13686	6.35369	6.69956	7.87766	6.61227	6.46484	6.20521
Glud1	NM_008133	RefSeq	Mus musculus glutamate dehydrogenase 1 (Glud1), mRNA.	6818212	0.58921	0.111571	9.51851	9.02972	9.45922	9.24023	8.54387	8.2634	9.36087
Cript	NM_019936	RefSeq	Mus musculus cysteine-rich PDZ-binding protein (Cript), mRNA.	6852849	0.588715	0.0347567	8.94667	9.22081	9.61561	9.57088	8.94166	8.6	8.70767
C030014K22Rik	BC132161	GenBank	Mus musculus RIKEN cDNA C030014K22 gene, mRNA (cDNA clone MGC:163792 IMAGE:40130438), complete cds.	6754867	0.588435	0.363673	8.00934	5.8959	6.13547	6.9218	6.483	5.77738	6.1962
Rwdd1	NM_025614	RefSeq	Mus musculus RWD domain containing 1 (Rwdd1), mRNA.	6773164	0.587988	0.0122873	8.5993	8.50618	8.85418	8.45965	7.75073	8.18938	8.11041
Defb20	NM_176950	RefSeq	Mus musculus defensin beta 20 (Defb20), mRNA.	6882293	0.587693	0.0308141	4.34039	5.06109	4.66993	4.83412	4.33455	4.03393	4.04759
Samd4b	NM_175021	RefSeq	Mus musculus sterile alpha motif domain containing 4B (Samd4b), mRNA.	6966152	0.587025	0.209796	8.27006	7.83843	7.88838	7.68443	6.70687	7.07513	8.21789
Ephb2	NM_010142	RefSeq	Mus musculus Eph receptor B2 (Ephb2), mRNA.	6926160	0.586627	0.14617	8.08655	7.11274	7.82029	8.12483	6.83352	7.12049	7.64442
Btg3	NM_009770	RefSeq	Mus musculus B-cell translocation gene 3 (Btg3), mRNA.	6847324	0.58657	0.0417612	7.26201	6.48894	6.88005	6.99262	6.19969	6.56382	6.19449
6330569M22Rik	NM_153563	RefSeq	Mus musculus RIKEN cDNA 6330569M22 gene (6330569M22Rik), mRNA.	6908036	0.586531	0.225788	8.61793	7.91893	8.7417	8.68018	7.40893	7.543	8.75754
Rgs16	NM_011267	RefSeq	Mus musculus regulator of G-protein signaling 16 (Rgs16), mRNA.	6754138	0.586233	0.258599	8.33069	7.12388	6.80427	7.29408	7.0488	6.2231	7.1341
Klf8	NM_173780	RefSeq	Mus musculus Kruppel-like factor 8 (Klf8), mRNA.	7014637	0.585919	0.00786057	5.50897	5.23864	5.75783	5.61123	4.92605	4.86148	5.04221
Pogk	NM_175170	RefSeq	Mus musculus pogo transposable element with KRAB domain (Pogk), mRNA.	6763853	0.585707	0.098908	7.75847	7.53699	7.91139	8.23586	7.26647	6.79997	7.75848
Gm672	NM_201354	RefSeq	Mus musculus gene model 672, (NCBI) (Gm672), mRNA.	6866747	0.584468	0.0688807	6.39803	6.89956	6.6187	7.38179	6.1669	6.28388	6.26938
Hpca	NM_010471	RefSeq	Mus musculus hippocalcin (Hpca), mRNA.	6925547	0.584286	0.571758	6.30307	9.43511	6.87477	6.53545	7.06726	7.38244	5.65874
Thbs4	NM_011582	RefSeq	Mus musculus thrombospondin 4 (Thbs4), mRNA.	6815058	0.584232	0.273955	6.62157	6.14306	5.23578	5.07947	5.04909	4.87709	5.63105
1110019N10Rik	BC055880	GenBank	Mus musculus RIKEN cDNA 1110019N10 gene, mRNA (cDNA clone MGC:68095 IMAGE:4190754), complete cds.	6984930	0.58413	0.0684601	7.5652	7.86878	7.63248	8.01747	7.1018	7.67822	6.78053
6330527O06Rik	NM_029530	RefSeq	Mus musculus RIKEN cDNA 6330527O06 gene (6330527O06Rik), mRNA.	6881459	0.583829	0.204596	4.74851	5.84211	5.12866	4.26117	4.35778	4.57043	4.30564
Ubtd2	NM_173784	RefSeq	Mus musculus ubiquitin domain containing 2 (Ubtd2), mRNA.	6779845	0.583696	0.0196277	8.38881	8.36859	8.45529	8.67023	7.80198	7.62357	8.23555
Sertad2	NM_021372	RefSeq	Mus musculus SERTA domain containing 2 (Sertad2), transcript variant 1, mRNA.	6779226	0.583546	0.00719717	7.99438	8.05695	7.99187	7.90898	7.45618	7.11643	7.64088
9530009G21Rik	AK156585	GenBank HTC	Mus musculus activated spleen cDNA, RIKEN full-length enriched library, clone:F830031K24 product:hypothetical protein, full insert sequence.	6774021	0.583035	0.00618485	5.27143	5.03594	5.3745	5.48048	4.69323	4.843	4.58642
5330439M10Rik	AK019940	GenBank HTC	Mus musculus adult male pituitary gland cDNA, RIKEN full-length enriched library, clone:5330439M10 product:unclassifiable, full insert sequence.	6771048	0.58229	0.0734117	5.47671	6.06527	5.14938	5.34481	5.17729	4.86636	4.7366
Adam9	NM_007404	RefSeq	Mus musculus a disintegrin and metallopeptidase domain 9 (meltrin gamma) (Adam9), mRNA.	6981108	0.582264	0.124338	9.28308	9.02764	9.49645	9.05541	8.08209	8.55312	9.26494
Nme4	NM_019731	RefSeq	Mus musculus non-metastatic cells 4, protein expressed in (Nme4), mRNA.	6854463	0.581529	0.13663	5.96692	5.94656	6.43933	6.90265	5.97579	5.28141	5.93982
C230021P08Rik	BC072572	GenBank	Mus musculus Riken cDNA C230021P08 gene, mRNA (cDNA clone MGC:99448 IMAGE:5719876), complete cds.	6838455	0.581357	0.0640789	6.80571	6.95308	7.06283	7.248	6.1331	6.21699	6.95806
Olfr12	NM_206896	RefSeq	Mus musculus olfactory receptor 12 (Olfr12), mRNA.	6751621	0.580972	0.075079	5.95789	6.44018	5.94238	5.70385	5.84527	5.34749	5.09755
Slc6a19	NM_028878	RefSeq	Mus musculus solute carrier family 6 (neurotransmitter transporter), member 19 (Slc6a19), mRNA.	6814348	0.580457	0.113634	6.0883	5.00631	5.10884	5.11719	4.69804	4.70699	4.84409
Pank3	NM_145962	RefSeq	Mus musculus pantothenate kinase 3 (Pank3), mRNA.	6780007	0.580391	0.0408044	9.60207	9.59524	9.50175	9.78718	8.9857	8.65831	9.4795
2810022L02Rik	BC021879	GenBank	Mus musculus RIKEN cDNA 2810022L02 gene, mRNA (cDNA clone MGC:28599 IMAGE:4216816), complete cds.	6749691	0.580137	0.29978	7.41331	7.26574	6.3158	6.95193	5.91833	5.91287	7.38847
Odz1	NM_011855	RefSeq	Mus musculus odd Oz/ten-m homolog 1 (Drosophila) (Odz1), mRNA.	7016555	0.580113	0.209792	4.248	5.17645	4.58567	5.58062	4.20078	3.98239	4.76955
Prkca	NM_011101	RefSeq	Mus musculus protein kinase C, alpha (Prkca), mRNA.	6792031	0.579836	0.333485	7.81798	8.88082	7.90963	7.74327	6.65565	7.39837	8.47025
Tjp2	NM_011597	RefSeq	Mus musculus tight junction protein 2 (Tjp2), mRNA.	6872250	0.579805	0.112992	8.36318	8.16361	8.2602	7.91324	7.28101	7.24121	8.26353
Olfr20	NM_146923	RefSeq	Mus musculus olfactory receptor 20 (Olfr20), mRNA.	6782297	0.579732	0.33638	3.45014	3.92421	4.84237	4.40665	4.42299	3.59281	2.71253
Arpc3	NM_019824	RefSeq	Mus musculus actin related protein 2/3 complex, subunit 3 (Arpc3), mRNA.	6934130	0.579702	0.280725	7.92984	6.93811	7.16575	7.73602	6.13671	6.71314	7.73833
Slc8a1	NM_011406	RefSeq	Mus musculus solute carrier family 8 (sodium/calcium exchanger), member 1 (Slc8a1), transcript variant A, mRNA.	6857645	0.579223	0.546729	4.66731	6.28144	6.55105	6.10944	6.70871	5.59915	3.66141
Clstn3	NM_153508	RefSeq	Mus musculus calsyntenin 3 (Clstn3), mRNA.	6957107	0.5791	0.25427	7.03356	8.08169	7.12779	7.88218	6.38156	6.78541	7.68964
Ube2j2	NM_021402	RefSeq	Mus musculus ubiquitin-conjugating enzyme E2, J2 homolog (yeast) (Ube2j2), transcript variant 1, mRNA.	6919199	0.578814	0.0924201	6.48136	5.72501	6.16147	5.66667	5.06003	5.70519	5.52422
Mex3d	NM_198615	RefSeq	Mus musculus mex3 homolog D (C. elegans) (Mex3d), mRNA.	6775369	0.578653	0.0600692	7.37208	7.06285	7.95841	7.4827	6.72085	6.84737	7.10286
Zyx	NM_011777	RefSeq	Mus musculus zyxin (Zyx), mRNA.	6945786	0.578618	0.189362	7.98698	7.23686	7.52574	7.5021	6.40736	6.79628	7.74927
E330033J05Rik	AK087868	GenBank HTC	Mus musculus 2 days pregnant adult female ovary cDNA, RIKEN full-length enriched library, clone:E330033J05 product:unclassifiable, full insert sequence.	6862946	0.578586	0.261676	4.17392	3.88705	4.28691	3.06776	4.03872	2.82159	2.96565
2810408M09Rik	NM_001007581	RefSeq	Mus musculus RIKEN cDNA 2810408M09 gene (2810408M09Rik), mRNA.	6893004	0.578386	0.0901769	6.64124	6.90657	6.82013	7.11082	6.11627	5.88264	6.87501
0610012G03Rik	BC021536	GenBank	Mus musculus cDNA clone IMAGE:5352549.	6845139	0.578355	0.152894	7.29792	7.11681	6.80239	7.48243	6.04176	6.48865	7.25919
Pigz	NM_172822	RefSeq	Mus musculus phosphatidylinositol glycan anchor biosynthesis, class Z (Pigz), mRNA.	6840516	0.578314	0.060531	7.14235	6.89727	7.48078	6.84742	6.33745	6.29047	6.91299
Trpc4	NM_016984	RefSeq	Mus musculus transient receptor potential cation channel, subfamily C, member 4 (Trpc4), mRNA.	6897556	0.578296	0.190692	5.49693	6.34118	5.27709	5.00481	4.81064	4.68799	5.35649
Foxo4	NM_018789	RefSeq	Mus musculus forkhead box O4 (Foxo4), mRNA.	7012860	0.578273	0.0123708	7.04798	6.81582	7.3128	7.27099	6.42029	6.49099	6.68959
Lair1	NM_001113474	RefSeq	Mus musculus leukocyte-associated Ig-like receptor 1 (Lair1), transcript variant a, mRNA.	6973527	0.578099	0.233388	6.91103	5.9602	6.06886	6.53401	5.25685	5.53058	6.58384
Trerf1	NM_001097623	RefSeq	Mus musculus transcriptional regulating factor 1 (Trerf1), transcript variant 1, mRNA.	6850763	0.578083	0.0275276	7.03067	7.1451	6.93188	7.14683	6.35793	6.19871	6.89997
Adamts5	NM_011782	RefSeq	Mus musculus a disintegrin-like and metallopeptidase (reprolysin type) with thrombospondin type 1 motif, 5 (aggrecanase-2) (Adamts5), mRNA.	6847559	0.577879	0.263817	6.16592	5.85875	5.50976	6.71876	4.97635	5.17848	6.30142
Shc2	NM_001024539	RefSeq	Mus musculus src homology 2 domain-containing transforming protein C2 (Shc2), mRNA.	6775302	0.577634	0.0468724	6.48597	6.86763	6.94728	6.42055	5.7547	6.17164	6.38183
Scara3	NM_172604	RefSeq	Mus musculus scavenger receptor class A, member 3 (Scara3), mRNA.	6825439	0.577632	0.161414	6.90093	6.38923	6.75398	5.93747	5.58851	5.66789	6.49691
Bok	NM_016778	RefSeq	Mus musculus Bcl-2-related ovarian killer protein (Bok), mRNA.	6751709	0.577307	0.144515	7.86324	7.15224	7.77137	8.35505	7.15363	6.90355	7.56733
Stxbp2	NM_011503	RefSeq	Mus musculus syntaxin binding protein 2 (Stxbp2), mRNA.	6973689	0.577018	0.0936836	7.31518	6.94119	7.47109	6.72756	6.34965	6.26371	6.99686
Zfp354c	NM_013922	RefSeq	Mus musculus zinc finger protein 354C (Zfp354c), mRNA.	6788054	0.57625	0.208635	8.37225	8.13429	8.68085	8.63251	7.71627	7.20653	8.71337
Paqr7	NM_027995	RefSeq	Mus musculus progestin and adipoQ receptor family member VII (Paqr7), mRNA.	6917656	0.5762	0.0407763	6.33513	6.25784	6.96537	6.64021	5.89139	6.18279	5.84612
Glt1d1	NM_177005	RefSeq	Mus musculus glycosyltransferase 1 domain containing 1 (Glt1d1), mRNA.	6934506	0.575069	0.0961217	5.80375	5.98315	5.85664	5.94509	5.22336	4.8047	5.93821
Serpinb6a	NM_009254	RefSeq	Mus musculus serine (or cysteine) peptidase inhibitor, clade B, member 6a (Serpinb6a), mRNA.	6812212	0.574984	0.291487	8.2298	6.68538	7.34881	7.30483	6.17938	6.8059	7.46638
2010109K11Rik	BC028641	GenBank	Mus musculus RIKEN cDNA 2010109K11 gene, mRNA (cDNA clone IMAGE:1349214), complete cds.	6794274	0.574974	0.188069	4.93342	3.9987	5.41911	5.03606	4.11143	4.13795	4.56616
1110012L19Rik	BC024574	GenBank	Mus musculus RIKEN cDNA 1110012L19 gene, mRNA (cDNA clone MGC:37675 IMAGE:5042031), complete cds.	7011791	0.57493	0.12784	5.3059	4.89579	5.75834	5.54001	4.39779	4.6844	5.31806
Kctd4	NM_026214	RefSeq	Mus musculus potassium channel tetramerisation domain containing 4 (Kctd4), mRNA.	6820361	0.574909	0.387314	5.38556	5.93398	5.9373	4.79498	4.33017	4.31504	6.16893
Creb5	NM_172728	RefSeq	Mus musculus cAMP responsive element binding protein 5 (Creb5), mRNA.	6946313	0.574846	0.278871	7.81076	6.99911	7.17159	6.61226	6.07777	6.18772	7.45527
Mgat4a	NM_173870	RefSeq	Mus musculus mannoside acetylglucosaminyltransferase 4, isoenzyme A (Mgat4a), mRNA.	6757975	0.574415	0.495096	7.67369	6.44406	6.54905	6.87953	5.62889	5.31232	7.99529
Tmem167	NM_025335	RefSeq	Mus musculus transmembrane protein 167 (Tmem167), mRNA.	6808810	0.573855	0.323365	9.76921	9.07229	10.3843	8.89995	8.55709	8.55815	9.75751
Ppp1r11	NM_029632	RefSeq	Mus musculus protein phosphatase 1, regulatory (inhibitor) subunit 11 (Ppp1r11), mRNA.	6855202	0.573811	0.00916361	7.78818	7.68368	7.46723	7.82126	7.265	6.8739	7.20992
Ogfod2	NM_025671	RefSeq	Mus musculus 2-oxoglutarate and iron-dependent oxygenase domain containing 2 (Ogfod2), mRNA.	6934273	0.573739	0.0232822	7.42579	7.21038	7.00641	6.84682	6.31978	6.62296	6.70309
Gm1019	NM_001001650	RefSeq	Mus musculus gene model 1019, (NCBI) (Gm1019), mRNA.	6906572	0.573724	0.184673	4.94022	4.69947	5.45814	4.9077	3.79325	4.37284	5.11689
Mmachc	NM_025962	RefSeq	Mus musculus methylmalonic aciduria cblC type, with homocystinuria (Mmachc), mRNA.	6924808	0.573717	0.0340704	8.47901	8.16593	8.23618	8.80105	7.67145	7.78626	8.08277
Tmem9b	NM_020050	RefSeq	Mus musculus TMEM9 domain family, member B (Tmem9b), mRNA.	6970382	0.573603	0.0143881	9.32693	9.63433	9.1571	9.1023	8.58014	8.77073	8.84382
Aldoa	NM_007438	RefSeq	Mus musculus aldolase 1, A isoform (Aldoa), mRNA.	6971293	0.573561	0.0330176	11.9555	11.794	11.4807	11.2144	11.0166	11.091	11.0052
Unc93a	NM_199252	RefSeq	Mus musculus unc-93 homolog A (C. elegans) (Unc93a), mRNA.	6848556	0.573148	0.0425601	4.73602	4.71367	4.07038	4.44757	3.71227	3.89432	4.1497
Vwc2	NM_177033	RefSeq	Mus musculus von Willebrand factor C domain containing 2 (Vwc2), mRNA.	6778764	0.573047	0.180203	6.31588	6.34974	5.85467	6.95188	5.46483	5.51845	6.40171
Akap2	NM_001035533	RefSeq	Mus musculus A kinase (PRKA) anchor protein 2 (Akap2), transcript variant 1, mRNA.	6913777	0.572566	0.212411	7.53373	6.80732	6.72525	6.09414	5.86132	6.12725	6.66406
Zfp580	BC066001	GenBank	Mus musculus zinc finger protein 580, mRNA (cDNA clone MGC:90139 IMAGE:5700640), complete cds.	6972615	0.572526	0.0721275	7.73472	8.13425	8.31691	8.06282	7.05443	7.50458	7.90994
Dab2	NM_023118	RefSeq	Mus musculus disabled homolog 2 (Drosophila) (Dab2), transcript variant 1, mRNA.	6828472	0.572411	0.479531	8.13626	7.32129	7.4778	7.0544	5.66466	6.60729	8.50314
Lpp	NM_178665	RefSeq	Mus musculus LIM domain containing preferred translocation partner in lipoma (Lpp), mRNA.	6840175	0.572208	0.248461	8.4108	7.01996	7.51203	7.16034	6.41461	7.08654	7.35957
Rnf130	NM_021540	RefSeq	Mus musculus ring finger protein 130 (Rnf130), mRNA.	6780777	0.571308	0.151317	8.81268	8.48337	8.79006	8.86035	7.98644	7.60649	8.903
Schip1	NM_001113419	RefSeq	Mus musculus schwannomin interacting protein 1 (Schip1), transcript variant 1, mRNA.	6898180	0.570961	0.106819	4.86311	5.55507	5.24811	6.01066	4.93931	4.74981	4.85571
Dusp15	NM_145744	RefSeq	Mus musculus dual specificity phosphatase-like 15 (Dusp15), mRNA.	6892190	0.570697	0.535404	5.593	6.94869	5.96864	7.23668	4.9737	5.03111	7.59336
Irx1	NM_010573	RefSeq	Mus musculus Iroquois related homeobox 1 (Drosophila) (Irx1), mRNA.	6814257	0.570688	0.0341547	6.2641	6.63687	6.74012	6.36297	5.61456	6.21797	5.95846
Ninj1	NM_013610	RefSeq	Mus musculus ninjurin 1 (Ninj1), mRNA.	6806933	0.570481	0.213875	8.09314	7.03324	6.73254	7.34658	6.52072	6.45787	7.21409
Rab7l1	NM_144875	RefSeq	Mus musculus RAB7, member RAS oncogene family-like 1 (Rab7l1), mRNA.	6753084	0.570456	0.220313	6.13692	5.04134	5.55353	5.84164	4.85693	4.58967	5.7721
Slc46a3	NM_027872	RefSeq	Mus musculus solute carrier family 46, member 3 (Slc46a3), mRNA.	6943168	0.57038	0.401544	8.96017	7.45191	6.85505	6.77397	6.88216	6.62291	7.31462
Adam15	NM_001037722	RefSeq	Mus musculus a disintegrin and metallopeptidase domain 15 (metargidin) (Adam15), transcript variant 1, mRNA.	6906830	0.570294	0.0570554	8.13223	7.62566	7.67939	7.70899	6.87455	7.14046	7.63381
Rab39b	NM_175122	RefSeq	Mus musculus RAB39B, member RAS oncogene family (Rab39b), mRNA.	7017690	0.569267	0.239279	7.60194	7.66577	8.16011	8.44268	7.13476	6.83532	8.22499
Dlx1	NM_010053	RefSeq	Mus musculus distal-less homeobox 1 (Dlx1), mRNA.	6878021	0.569247	0.188999	5.7144	5.71771	6.63588	5.20911	5.46354	5.3349	4.95165
D1Ertd622e	BC023951	GenBank	Mus musculus DNA segment, Chr 1, ERATO Doi 622, expressed, mRNA (cDNA clone MGC:36588 IMAGE:5320263), complete cds.	6760911	0.568821	0.0665309	7.46317	7.20809	7.06177	7.75576	6.6274	6.58959	7.19314
Htr1f	NM_008310	RefSeq	Mus musculus 5-hydroxytryptamine (serotonin) receptor 1F (Htr1f), mRNA.	6846712	0.568752	0.0104553	5.31113	5.63549	5.08881	5.28374	4.73143	4.87356	4.67814
Obfc2b	NM_027257	RefSeq	Mus musculus oligonucleotide/oligosaccharide-binding fold containing 2B (Obfc2b), mRNA.	6778028	0.568379	0.0421622	9.55005	9.88149	10.3802	9.96496	9.3239	9.29561	9.5079
Ddx54	NM_028041	RefSeq	Mus musculus DEAD (Asp-Glu-Ala-Asp) box polypeptide 54 (Ddx54), mRNA.	6933987	0.56829	0.164814	8.1373	7.57263	7.49804	7.83571	6.85224	6.80559	7.92006
Usp45	NM_152825	RefSeq	Mus musculus ubiquitin specific petidase 45 (Usp45), mRNA.	6912093	0.56795	0.0856299	7.34501	6.95075	7.26786	7.34895	6.31398	6.43405	7.23255
Col4a6	NM_053185	RefSeq	Mus musculus collagen, type IV, alpha 6 (Col4a6), mRNA.	7019833	0.567941	0.232858	6.74277	5.36686	5.81123	5.2706	5.32524	5.43842	4.92612
Cmpk1	NM_025647	RefSeq	Mus musculus cytidine monophosphate (UMP-CMP) kinase 1 (Cmpk1), mRNA.	6924691	0.567889	0.120984	8.95916	9.26709	9.2096	9.27283	8.07578	8.48818	9.26388
Mak10	NM_030153	RefSeq	Mus musculus MAK10 homolog, amino-acid N-acetyltransferase subunit, (S. cerevisiae) (Mak10), mRNA.	6807518	0.567534	0.125579	8.06192	7.71648	8.20355	8.39483	7.00824	7.49548	8.07626
Gas5	NR_002840	RefSeq	Mus musculus growth arrest specific 5 (Gas5) on chromosome 1.	6754519	0.567399	0.309378	10.9482	9.12964	9.91409	10.2754	8.99591	9.58524	9.91717
Sidt1	NM_198034	RefSeq	Mus musculus SID1 transmembrane family, member 1 (Sidt1), mRNA.	6845933	0.567291	0.217902	4.93198	6.38564	5.0191	5.24703	4.79519	4.72506	4.96568
Pcolce2	NM_029620	RefSeq	Mus musculus procollagen C-endopeptidase enhancer 2 (Pcolce2), mRNA.	6991538	0.567223	0.335744	7.00386	6.83101	7.17315	7.0591	6.05158	5.61541	7.68169
Kifc3	NM_010631	RefSeq	Mus musculus kinesin family member C3 (Kifc3), mRNA.	6984499	0.566979	0.205894	7.40938	7.34393	7.79473	6.96316	6.43812	6.38543	7.60891
Fcgr2b	NM_001077189	RefSeq	Mus musculus Fc receptor, IgG, low affinity IIb (Fcgr2b), transcript variant 1, mRNA.	6764038	0.566913	0.50844	7.86705	5.4502	5.7915	6.04006	5.31826	5.00148	6.84113
G0s2	NM_008059	RefSeq	Mus musculus G0/G1 switch gene 2 (G0s2), mRNA.	6765327	0.56676	0.219183	7.05218	6.97925	7.17211	6.72473	6.07259	5.84081	7.33252
App	NM_007471	RefSeq	Mus musculus amyloid beta (A4) precursor protein (App), mRNA.	6847540	0.566595	0.255511	10.6901	10.5917	9.99062	9.67325	9.41106	9.14357	10.4548
Slc6a17	NM_172271	RefSeq	Mus musculus solute carrier family 6 (neurotransmitter transporter), member 17 (Slc6a17), mRNA.	6908031	0.566074	0.309058	6.12017	7.65247	6.96915	7.13644	5.92668	6.09993	7.18385
B230317C12Rik	NM_019833	RefSeq	Mus musculus RIKEN cDNA B230317C12 gene (B230317C12Rik), mRNA.	6875804	0.565829	0.0820357	6.09036	6.39544	6.53032	6.628	5.87595	5.37352	6.28613
2810439F02Rik	BC020021	GenBank	Mus musculus RIKEN cDNA 2810439F02 gene, mRNA (cDNA clone MGC:27740 IMAGE:2648772), complete cds.	6858910	0.565573	0.0101743	6.50487	6.55905	6.49228	6.88661	5.83593	6.13474	6.16472
2500003M10Rik	BC120651	GenBank	Mus musculus RIKEN cDNA 2500003M10 gene, mRNA (cDNA clone MGC:155888 IMAGE:40129574), complete cds.	6906902	0.565123	0.147701	8.08174	7.27723	7.96957	8.22239	7.02368	7.10357	7.84058
Tomm34	NM_025996	RefSeq	Mus musculus translocase of outer mitochondrial membrane 34 (Tomm34), nuclear gene encoding mitochondrial protein, mRNA.	6892879	0.564573	0.0559572	8.40406	8.27	8.06194	8.58266	7.56947	7.51459	8.21121
Chmp5	NM_029814	RefSeq	Mus musculus chromatin modifying protein 5 (Chmp5), mRNA.	6912885	0.564504	0.0506839	9.82727	9.15086	9.62827	9.72154	8.71768	9.25255	9.08221
Trpc6	NM_013838	RefSeq	Mus musculus transient receptor potential cation channel, subfamily C, member 6 (Trpc6), mRNA.	6986775	0.563612	0.115748	5.64195	6.32761	5.29105	5.39278	5.08764	4.88232	5.32925
Acadsb	NM_025826	RefSeq	Mus musculus acyl-Coenzyme A dehydrogenase, short/branched chain (Acadsb), nuclear gene encoding mitochondrial protein, mRNA.	6964557	0.563397	0.00938667	6.39924	5.89017	6.31917	6.25439	5.58546	5.72792	5.64365
Mc4r	NM_016977	RefSeq	Mus musculus melanocortin 4 receptor (Mc4r), mRNA.	6866257	0.563354	0.135033	6.17418	7.08769	6.19975	6.47937	6.37377	5.76717	5.62474
Olfr1508	NM_020513	RefSeq	Mus musculus olfactory receptor 1508 (Olfr1508), mRNA.	6824679	0.563246	0.0483574	5.67423	6.19766	5.93426	6.1992	5.80587	5.18092	5.32748
Lancl3	NM_173414	RefSeq	Mus musculus LanC lantibiotic synthetase component C-like 3 (bacterial) (Lancl3), mRNA.	7009892	0.563146	0.101829	5.71991	5.42956	5.88177	6.13162	5.27152	4.74944	5.66174
Mcpt1	NM_008570	RefSeq	Mus musculus mast cell protease 1 (Mcpt1), mRNA.	6819292	0.562766	0.400258	5.58535	3.65195	3.45351	3.59198	3.30115	3.42358	3.79907
Ttc5	NM_001080949	RefSeq	Mus musculus tetratricopeptide repeat domain 5 (Ttc5), transcript variant 1, mRNA.	6909260	0.562626	0.260721	5.71671	5.50813	5.22149	5.63408	5.24762	5.65532	3.96949
Khdrbs3	NM_010158	RefSeq	Mus musculus KH domain containing, RNA binding, signal transduction associated 3 (Khdrbs3), mRNA.	6831254	0.562557	0.101978	7.69334	8.42292	8.51728	8.44881	7.39847	7.65597	8.06965
Grpr	NM_008177	RefSeq	Mus musculus gastrin releasing peptide receptor (Grpr), mRNA.	7020664	0.562511	0.037395	3.81387	3.62068	3.84451	4.1897	3.64545	3.14694	3.12165
Il1rap	NM_008364	RefSeq	Mus musculus interleukin 1 receptor accessory protein (Il1rap), transcript variant 1, mRNA.	6840261	0.5621	0.497683	7.69392	7.23775	6.51606	5.50678	5.32409	5.81155	7.39394
Rpp40	NM_145938	RefSeq	Mus musculus ribonuclease P 40 subunit (human) (Rpp40), mRNA.	6812313	0.561898	0.228039	4.71515	3.89035	4.63235	4.81149	3.82755	3.34842	4.67535
BC048546	NM_001001179	RefSeq	Mus musculus cDNA sequence BC048546 (BC048546), mRNA.	6957352	0.561872	0.14133	3.53883	4.49442	3.30871	4.11838	3.30476	3.22532	3.37956
Pcdhb7	NM_053132	RefSeq	Mus musculus protocadherin beta 7 (Pcdhb7), mRNA.	6860172	0.561605	0.525987	6.31893	7.97811	7.85742	8.68785	8.27107	5.89807	7.27777
Mad2l2	NM_027985	RefSeq	Mus musculus MAD2 mitotic arrest deficient-like 2 (yeast) (Mad2l2), mRNA.	6918699	0.561523	0.329554	8.31112	7.22046	8.67849	8.63063	6.8681	7.94309	8.13475
Zfp617	NM_133358	RefSeq	Mus musculus zinc finger protein 617 (Zfp617), mRNA.	6760339	0.561312	0.38364	4.52388	2.99495	4.03017	3.8655	2.63847	2.87602	4.36245
Abr	NM_198018	RefSeq	Mus musculus active BCR-related gene (Abr), transcript variant 1, mRNA.	6789817	0.560938	0.108171	8.31229	9.11709	8.18998	8.41308	7.83456	7.71348	8.29348
Grk5	NM_018869	RefSeq	Mus musculus G protein-coupled receptor kinase 5 (Grk5), mRNA.	6870897	0.560908	0.177705	7.09804	6.59489	6.86121	7.06027	5.69583	6.27244	7.05981
Selplg	NM_009151	RefSeq	Mus musculus selectin, platelet (p-selectin) ligand (Selplg), mRNA.	6941183	0.560853	0.419959	7.80009	5.98588	6.57671	6.56363	5.50038	5.77417	7.23762
Gtdc1	NM_172662	RefSeq	Mus musculus glycosyltransferase-like domain containing 1 (Gtdc1), mRNA.	6886355	0.560623	0.225922	8.39666	7.83222	7.91162	8.21078	7.58226	6.72445	8.27488
Slc10a4	NM_173403	RefSeq	Mus musculus solute carrier family 10 (sodium/bile acid cotransporter family), member 4 (Slc10a4), mRNA.	6931603	0.560484	0.113607	5.13284	4.67227	4.2694	4.45286	3.94088	4.51897	3.75422
Ccdc56	NM_026618	RefSeq	Mus musculus coiled-coil domain containing 56 (Ccdc56), mRNA.	6791479	0.559792	0.0117631	9.29329	9.24622	9.01964	9.57476	8.59974	8.77185	8.79947
Tmem160	NM_026938	RefSeq	Mus musculus transmembrane protein 160 (Tmem160), mRNA.	6958855	0.559706	0.0792361	7.18009	7.05182	7.15718	7.4146	6.31393	6.40199	7.20772
Stac2	NM_146028	RefSeq	Mus musculus SH3 and cysteine rich domain 2 (Stac2), mRNA.	6791236	0.559323	0.0175462	5.47511	5.60635	5.18306	5.01828	4.75734	4.7144	4.81239
Ipo13	NM_146152	RefSeq	Mus musculus importin 13 (Ipo13), mRNA.	6924873	0.558909	0.100112	9.01015	8.34061	8.56517	8.59556	7.58043	8.12832	8.49813
P4ha1	NM_011030	RefSeq	Mus musculus procollagen-proline, 2-oxoglutarate 4-dioxygenase (proline 4-hydroxylase), alpha 1 polypeptide (P4ha1), mRNA.	6768123	0.558715	0.316909	9.16095	7.95132	9.0211	7.91064	7.33548	7.91525	8.60613
Kctd13	NM_172747	RefSeq	Mus musculus potassium channel tetramerisation domain containing 13 (Kctd13), mRNA.	6964256	0.558709	0.0247461	7.19038	7.59159	7.34052	7.58796	6.89706	7.12703	6.58262
Gpd1l	NM_175380	RefSeq	Mus musculus glycerol-3-phosphate dehydrogenase 1-like (Gpd1l), mRNA.	6999164	0.558588	0.0082	7.0069	7.37258	7.02186	7.21935	6.59942	6.42504	6.76529
Gtrgeo22	NM_148934	RefSeq	Mus musculus gene trap ROSA b-geo 22 (Gtrgeo22), mRNA.	6769132	0.558488	0.0409309	6.83921	7.21313	7.08449	6.75908	6.29687	6.157	6.7926
Snx25	NM_207213	RefSeq	Mus musculus sorting nexin 25 (Snx25), mRNA.	6982155	0.558383	0.20231	8.72904	8.46114	9.51927	8.45802	7.74869	8.2156	8.73616
Arl15	NM_172595	RefSeq	Mus musculus ADP-ribosylation factor-like 15 (Arl15), mRNA.	6810371	0.55829	0.0221035	7.54856	7.7501	7.99489	7.59458	7.13612	6.92603	7.42909
Xrcc4	NM_028012	RefSeq	Mus musculus X-ray repair complementing defective repair in Chinese hamster cells 4 (Xrcc4), mRNA.	6814957	0.558224	0.359146	8.85182	7.23804	8.8072	7.35757	7.28255	7.92765	7.3061
Arhgef10l	NM_172415	RefSeq	Mus musculus Rho guanine nucleotide exchange factor (GEF) 10-like (Arhgef10l), transcript variant 1, mRNA.	6926387	0.558122	0.21406	8.09158	7.40929	7.82674	8.20235	6.6948	7.22009	8.05823
Dusp6	NM_026268	RefSeq	Mus musculus dual specificity phosphatase 6 (Dusp6), mRNA.	6770160	0.558038	0.557648	8.88396	9.78899	8.43582	7.61066	7.29766	7.25377	9.81403
Jak1	NM_146145	RefSeq	Mus musculus Janus kinase 1 (Jak1), mRNA.	6923850	0.557895	0.150332	9.83003	8.96349	9.03652	8.85554	8.18737	8.65579	8.99734
Adora3	NM_009631	RefSeq	Mus musculus adenosine A3 receptor (Adora3), transcript variant 1, mRNA.	6900228	0.557777	0.158408	6.53132	5.62887	5.64745	6.50674	5.36137	5.32069	5.88039
Jmjd2a	NM_172382	RefSeq	Mus musculus jumonji domain containing 2A (Jmjd2a), mRNA.	6924878	0.557438	0.105568	9.66515	8.95292	9.80297	9.9296	8.76025	9.12671	9.2037
Kbtbd8	NM_001008785	RefSeq	Mus musculus kelch repeat and BTB (POZ) domain containing 8 (Kbtbd8), transcript variant 1, mRNA.	6948274	0.556348	0.404027	5.8461	5.76787	6.48805	7.51565	5.30853	5.48513	6.75055
Gfpt2	NM_013529	RefSeq	Mus musculus glutamine fructose-6-phosphate transaminase 2 (Gfpt2), mRNA.	6780767	0.556289	0.231317	7.2071	6.68676	6.67543	6.03488	5.90803	5.60219	6.77405
Dirc2	NM_153550	RefSeq	Mus musculus disrupted in renal carcinoma 2 (human) (Dirc2), mRNA.	6845366	0.556086	0.019992	8.67731	9.05426	8.55431	8.90439	8.00678	8.34346	8.3742
Cmbl	NM_181588	RefSeq	Mus musculus carboxymethylenebutenolidase-like (Pseudomonas) (Cmbl), mRNA.	6829549	0.555907	0.0712464	5.24627	4.82961	5.4517	4.57046	4.38142	4.41003	4.61436
Wdr40a	NM_026893	RefSeq	Mus musculus WD repeat domain 40A (Wdr40a), mRNA.	6921023	0.555684	0.138945	9.22449	8.45964	9.16399	8.90938	7.89116	8.37602	8.8839
Eef1e1	NM_025380	RefSeq	Mus musculus eukaryotic translation elongation factor 1 epsilon 1 (Eef1e1), mRNA.	6812518	0.555416	0.317119	8.76429	7.91974	8.75181	9.58755	7.96886	7.73704	8.89539
Cd34	NM_001111059	RefSeq	Mus musculus CD34 antigen (Cd34), transcript variant 1, mRNA.	6756541	0.55511	0.426093	8.67262	6.52129	7.87653	7.04838	6.54787	6.65234	7.72358
Dstn	NM_019771	RefSeq	Mus musculus destrin (Dstn), mRNA.	6881787	0.555008	0.184898	9.49926	8.65476	9.97063	9.85899	8.75363	9.02232	9.04676
Ccl7	NM_013654	RefSeq	Mus musculus chemokine (C-C motif) ligand 7 (Ccl7), mRNA.	6782916	0.554683	0.531504	7.88601	5.48772	5.33357	6.14085	5.08304	5.15545	6.73358
St8sia2	NM_009181	RefSeq	Mus musculus ST8 alpha-N-acetyl-neuraminide alpha-2,8-sialyltransferase 2 (St8sia2), mRNA.	6968408	0.554677	0.0287999	6.03998	5.9239	6.28675	6.594	5.53824	5.69885	5.73235
Olfr1299	NM_146884	RefSeq	Mus musculus olfactory receptor 1299 (Olfr1299), mRNA.	6880009	0.554421	0.0852274	3.35431	3.94867	3.51284	3.82469	3.43442	3.24731	2.63539
Slc32a1	NM_009508	RefSeq	Mus musculus solute carrier family 32 (GABA vesicular transporter), member 1 (Slc32a1), mRNA.	6882762	0.55412	0.102658	5.62167	6.45423	6.43838	6.69713	5.75453	5.72594	5.76572
Tmem165	NM_011626	RefSeq	Mus musculus transmembrane protein 165 (Tmem165), mRNA.	6931792	0.553585	0.346113	9.36785	9.12138	8.18904	8.67392	7.60495	7.94297	9.30547
Bicd2	NM_001039179	RefSeq	Mus musculus bicaudal D homolog 2 (Drosophila) (Bicd2), transcript variant 1, mRNA.	6806938	0.553256	0.0606221	7.46188	6.95516	7.29332	7.37129	6.69512	6.33891	7.11742
S3-12	NM_020568	RefSeq	Mus musculus plasma membrane associated protein, S3-12 (S3-12), mRNA.	6856201	0.553016	0.0045499	6.05497	6.44267	6.10257	6.04261	5.64332	5.58203	5.59771
Cdc42ep4	NM_020006	RefSeq	Mus musculus CDC42 effector protein (Rho GTPase binding) 4 (Cdc42ep4), mRNA.	6792310	0.552709	0.163588	6.80821	6.24476	7.00989	6.46812	5.55047	6.01949	6.67015
Fyb	NM_011815	RefSeq	Mus musculus FYN binding protein (Fyb), mRNA.	6828480	0.552281	0.396862	7.3408	5.64171	5.78844	6.43391	5.10378	5.51148	6.63154
Fgf5	NM_010203	RefSeq	Mus musculus fibroblast growth factor 5 (Fgf5), mRNA.	6932707	0.551999	0.16658	5.62145	4.89669	4.62234	4.30281	4.29443	4.15918	4.47286
Icam5	NM_008319	RefSeq	Mus musculus intercellular adhesion molecule 5, telencephalin (Icam5), mRNA.	6987352	0.551964	0.124028	5.77351	6.8269	5.84957	5.87236	5.50765	5.63087	5.44734
Cpeb2	NM_175937	RefSeq	Mus musculus cytoplasmic polyadenylation element binding protein 2 (Cpeb2), mRNA.	6930335	0.551876	0.206784	9.98839	8.98603	9.00148	9.15395	8.21482	8.70456	9.27237
Uts2r	NM_145440	RefSeq	Mus musculus urotensin 2 receptor (Uts2r), mRNA.	6785532	0.551617	0.0745837	4.46438	3.97431	4.08323	4.34607	4.03871	3.75529	3.20214
5730410E15Rik	NM_178765	RefSeq	Mus musculus RIKEN cDNA 5730410E15 gene (5730410E15Rik), transcript variant c, mRNA.	6835428	0.551509	0.110493	6.73994	7.29031	7.20378	7.30491	6.21634	6.39307	7.14027
Wnt7a	NM_009527	RefSeq	Mus musculus wingless-related MMTV integration site 7A (Wnt7a), mRNA.	6955539	0.55137	0.0445968	5.96066	5.74651	5.9173	6.13422	5.32415	5.0432	5.79756
Dgat2	NM_026384	RefSeq	Mus musculus diacylglycerol O-acyltransferase 2 (Dgat2), mRNA.	6969693	0.551289	0.154778	7.80424	7.80317	7.31186	7.7412	6.41338	7.35557	7.57252
Xpa	NM_011728	RefSeq	Mus musculus xeroderma pigmentosum, complementation group A (Xpa), mRNA.	6921353	0.551283	0.0320422	7.01379	6.71136	7.24128	6.77607	6.13344	6.38634	6.63324
Pomp	NM_025624	RefSeq	Mus musculus proteasome maturation protein (Pomp), mRNA.	6935613	0.551033	0.349245	11.4968	9.95814	10.1669	10.7644	9.5088	9.7757	10.8521
Wdr46	NM_020603	RefSeq	Mus musculus WD repeat domain 46 (Wdr46), mRNA.	6849992	0.550713	0.148468	6.61486	5.75949	6.79435	6.78527	5.6407	5.96308	6.20956
Mfsd8	NM_028140	RefSeq	Mus musculus major facilitator superfamily domain containing 8 (Mfsd8), mRNA.	6904530	0.550515	0.171703	7.19061	6.63193	7.44061	7.92424	6.43239	6.95892	6.84768
Npy	NM_023456	RefSeq	Mus musculus neuropeptide Y (Npy), mRNA.	6946119	0.550045	0.299034	6.14321	7.38977	5.80043	6.49346	5.63676	5.58203	6.50124
Nckap1l	NM_153505	RefSeq	Mus musculus NCK associated protein 1 like (Nckap1l), mRNA.	6833513	0.549683	0.398635	8.5301	6.94346	7.29868	7.7342	6.38105	6.74834	8.10139
Hrsp12	NM_008287	RefSeq	Mus musculus heat-responsive protein 12 (Hrsp12), mRNA.	6834870	0.549614	0.197724	6.12597	6.36027	7.05381	7.37089	5.9498	6.09339	6.49117
Dagla	NM_198114	RefSeq	Mus musculus diacylglycerol lipase, alpha (Dagla), mRNA.	6871479	0.549491	0.220929	7.18403	7.62283	6.30221	6.93168	6.076	6.34562	6.96047
Atp6v0a2	NM_011596	RefSeq	Mus musculus ATPase, H+ transporting, lysosomal V0 subunit A2 (Atp6v0a2), mRNA.	6934323	0.549306	0.460416	9.16496	8.91798	8.16658	8.96373	7.3437	7.65305	9.76526
Olfr527	NM_001011776	RefSeq	Mus musculus olfactory receptor 527 (Olfr527), mRNA.	6972129	0.549141	0.0261474	2.7945	2.23101	2.46262	2.45866	1.83081	1.78315	2.19872
Slc22a17	NM_021551	RefSeq	Mus musculus solute carrier family 22 (organic cation transporter), member 17 (Slc22a17), mRNA.	6824779	0.548999	0.23616	9.54842	10.3032	9.60494	9.24406	9.23153	8.43766	9.70924
Kir3dl1	NM_177749	RefSeq	Mus musculus killer cell immunoglobulin-like receptor, three domains, long cytoplasmic tail, 1 (Kir3dl1), mRNA.	7014017	0.548908	0.0844057	3.79698	3.27421	2.83405	3.12478	2.5142	2.89111	2.72048
Caskin1	NM_027937	RefSeq	Mus musculus CASK interacting protein 1 (Caskin1), mRNA.	6849297	0.548541	0.0246303	6.88702	7.47813	7.1612	7.27875	6.59076	6.50095	6.86649
Vwa1	NM_147776	RefSeq	Mus musculus von Willebrand factor A domain containing 1 (Vwa1), mRNA.	6927298	0.548432	0.154598	7.28595	6.49165	6.25893	6.11548	6.1098	5.73171	6.12721
B3galt5	NM_001122993	RefSeq	Mus musculus UDP-Gal:betaGlcNAc beta 1,3-galactosyltransferase, polypeptide 5 (B3galt5), transcript variant 2, mRNA.	6843491	0.548344	0.00528574	5.34109	5.3265	5.29898	5.18986	4.68504	4.5479	4.98934
Smad9	NM_019483	RefSeq	Mus musculus MAD homolog 9 (Drosophila) (Smad9), mRNA.	6897579	0.548147	0.0762128	5.67377	6.13399	5.99039	5.93337	5.40837	4.92214	5.82369
Pik3r2	NM_008841	RefSeq	Mus musculus phosphatidylinositol 3-kinase, regulatory subunit, polypeptide 2 (p85 beta) (Pik3r2), mRNA.	6983225	0.548036	0.0913846	7.31946	6.79857	7.34318	7.17731	6.112	6.97849	6.7443
2310016E02Rik	NM_024460	RefSeq	Mus musculus RIKEN cDNA 2310016E02 gene (2310016E02Rik), mRNA.	6937047	0.547627	0.274464	8.77723	8.30409	8.50845	9.23224	7.2993	8.34293	8.83139
Olfr572	NM_147089	RefSeq	Mus musculus olfactory receptor 572 (Olfr572), mRNA.	6963075	0.546853	0.0254703	4.84719	4.63893	4.51991	4.81837	4.23304	3.82319	4.42152
Tspan17	NM_028841	RefSeq	Mus musculus tetraspanin 17 (Tspan17), mRNA.	6807192	0.54659	0.0068415	6.83664	6.45537	6.56774	6.39661	6.02881	6.102	5.92169
Bcl2l2	NM_007537	RefSeq	Mus musculus Bcl2-like 2 (Bcl2l2), mRNA.	6819197	0.546557	0.281265	6.79476	6.81286	8.15735	6.44096	6.53686	6.35428	6.62363
Eif2c3	NM_153402	RefSeq	Mus musculus eukaryotic translation initiation factor 2C, 3 (Eif2c3), mRNA.	6925362	0.546448	0.106349	7.95752	7.76914	8.30708	8.49763	7.17169	7.59729	7.9902
Olfr629	NM_146821	RefSeq	Mus musculus olfactory receptor 629 (Olfr629), mRNA.	6969991	0.546126	0.0302398	3.96762	4.22108	3.72687	4.19428	3.66435	3.58389	3.19577
V1rg11	NM_134233	RefSeq	Mus musculus vomeronasal 1 receptor, G11 (V1rg11), mRNA.	6965558	0.54593	0.165726	3.37777	4.3167	3.21057	3.23164	3.19194	2.69185	3.08093
Pls3	NM_145629	RefSeq	Mus musculus plastin 3 (T-isoform) (Pls3), mRNA.	7017699	0.545704	0.153718	7.75536	7.7142	7.7317	6.95178	6.69619	6.74528	7.53619
Ttc9b	NM_028417	RefSeq	Mus musculus tetratricopeptide repeat domain 9B (Ttc9b), mRNA.	6959317	0.545647	0.00486221	6.46341	6.72696	6.7364	6.78531	6.30961	6.03918	6.04834
C1qb	NM_009777	RefSeq	Mus musculus complement component 1, q subcomponent, beta polypeptide (C1qb), mRNA.	6926165	0.545292	0.395881	10.2011	8.77387	9.34594	9.64593	8.11881	8.70178	10.0186
Samd12	NM_177225	RefSeq	Mus musculus sterile alpha motif domain containing 12 (Samd12), mRNA.	6835706	0.544299	0.219774	6.08062	6.51481	7.02807	6.98487	5.76495	5.77047	6.78795
Nf1	NM_010897	RefSeq	Mus musculus neurofibromatosis 1 (Nf1), mRNA.	6782776	0.543803	0.207713	9.63785	9.63986	9.75953	9.44749	8.76145	8.52401	9.94669
D830014E11Rik	ENSMUST00000055994	ENSEMBL Transcript	16 days neonate heart cDNA, RIKEN full-length enriched library, clone:D830014E11 product:hypothetical protein, full insert sequence gene:ENSMUSG00000045750	6933154	0.543737	0.115114	6.29787	5.53226	5.50975	5.58632	5.0285	4.92875	5.60619
Ralbp1	NM_009067	RefSeq	Mus musculus ralA binding protein 1 (Ralbp1), mRNA.	6856682	0.543718	0.028478	7.6299	7.60857	7.66249	7.88337	7.13962	6.82392	7.49355
D830039M14Rik	ENSMUST00000051330	ENSEMBL Transcript	18 days pregnant adult female placenta and extra embryonic tissue cDNA, RIKEN full-length enriched library, clone:3830425J23 product:hypothetical protein, full insert sequence gene:ENSMUSG00000043126	6774349	0.543614	0.0429782	5.84736	5.89394	5.19459	5.67668	5.18372	5.20215	4.94272
Tspan31	NM_025982	RefSeq	Mus musculus tetraspanin 31 (Tspan31), mRNA.	6777902	0.542921	0.116944	9.42345	9.29098	9.9042	9.31766	8.45844	8.94739	9.41763
Snx3	NM_017472	RefSeq	Mus musculus sorting nexin 3 (Snx3), mRNA.	6767460	0.542851	0.159875	9.50971	9.30209	9.83955	8.95645	8.36673	8.82897	9.38159
Tub	NM_021885	RefSeq	Mus musculus tubby candidate gene (Tub), mRNA.	6963325	0.542535	0.270098	6.41047	7.20662	7.19792	8.18058	6.6775	6.90111	6.54049
Ccl6	NM_009139	RefSeq	Mus musculus chemokine (C-C motif) ligand 6 (Ccl6), mRNA.	6790290	0.542459	0.292441	6.64794	5.03552	6.13524	5.54876	4.84221	5.39106	5.66495
Rac2	NM_009008	RefSeq	Mus musculus RAS-related C3 botulinum substrate 2 (Rac2), mRNA.	6837028	0.54238	0.389149	8.36201	6.69188	6.79829	7.68903	6.21072	6.73087	7.58717
Slc7a6	NM_178798	RefSeq	Mus musculus solute carrier family 7 (cationic amino acid transporter, y+ system), member 6 (Slc7a6), mRNA.	6978884	0.542314	0.262472	8.60026	8.07788	9.33622	9.38348	8.1981	7.92328	8.80006
Odz2	NM_011856	RefSeq	Mus musculus odd Oz/ten-m homolog 2 (Drosophila) (Odz2), transcript variant 1, mRNA.	6787293	0.542221	0.281112	5.45853	6.87247	5.88396	6.75224	5.33783	5.62435	6.13656
Socs1	NM_009896	RefSeq	Mus musculus suppressor of cytokine signaling 1 (Socs1), mRNA.	6843913	0.54178	0.0089908	7.53234	7.57085	7.45059	7.31607	6.65793	7.03616	7.08297
Cbr3	NM_173047	RefSeq	Mus musculus carbonyl reductase 3 (Cbr3), mRNA.	6843338	0.541431	0.450267	6.74039	6.26127	5.83062	6.04244	4.98214	4.89133	7.15828
Prrx1	NM_175686	RefSeq	Mus musculus paired related homeobox 1 (Prrx1), transcript variant 2, mRNA.	6763646	0.541202	0.571892	8.71752	6.57128	7.47432	6.46004	5.91714	6.06649	8.31014
Pdgfrl	NM_026840	RefSeq	Mus musculus platelet-derived growth factor receptor-like (Pdgfrl), mRNA.	6975661	0.541183	0.177384	5.4298	5.41154	6.51466	5.30377	5.077	5.29577	4.9985
Ap1gbp1	NM_194341	RefSeq	Mus musculus AP1 gamma subunit binding protein 1 (Ap1gbp1), transcript variant 2, mRNA.	6783057	0.540916	0.105984	8.55728	8.62076	8.5019	8.53105	7.65286	7.71935	8.66329
Crhr1	NM_007762	RefSeq	Mus musculus corticotropin releasing hormone receptor 1 (Crhr1), mRNA.	6784494	0.540827	0.0238482	6.03264	5.59827	5.41603	5.51442	5.18604	4.98235	5.13015
Csf1	NM_007778	RefSeq	Mus musculus colony stimulating factor 1 (macrophage) (Csf1), transcript variant 1, mRNA.	6908048	0.540823	0.467789	8.57306	7.16432	7.50537	7.64414	6.31273	6.65439	8.57557
Inpp5d	NM_010566	RefSeq	Mus musculus inositol polyphosphate-5-phosphatase D (Inpp5d), transcript variant 1, mRNA.	6751344	0.540687	0.429811	8.11994	6.65939	6.98239	7.3695	6.0198	6.25782	7.94874
Hivep2	NM_010437	RefSeq	Mus musculus human immunodeficiency virus type I enhancer binding protein 2 (Hivep2), mRNA.	6766110	0.54063	0.44236	8.33017	8.05554	7.83092	6.72432	6.22512	7.08543	8.27328
Havcr2	NM_134250	RefSeq	Mus musculus hepatitis A virus cellular receptor 2 (Havcr2), mRNA.	6780551	0.540549	0.327681	5.87817	4.4741	5.00333	4.95313	3.89174	4.36926	5.34889
Gys1	NM_030678	RefSeq	Mus musculus glycogen synthase 1, muscle (Gys1), mRNA.	6960375	0.540474	0.294335	8.35456	7.09483	7.78625	7.68159	6.75532	6.79535	8.01584
Adamts19	NM_175506	RefSeq	Mus musculus a disintegrin-like and metallopeptidase (reprolysin type) with thrombospondin type 1 motif, 19 (Adamts19), mRNA.	6861275	0.540283	0.0952889	5.07575	5.13757	5.65043	6.00071	4.85369	4.90812	5.01569
Pgm1	NM_025700	RefSeq	Mus musculus phosphoglucomutase 1 (Pgm1), mRNA.	6931181	0.539987	0.485007	7.85367	7.15276	7.45178	7.57616	6.04899	6.22881	8.62802
Mkrn1	NM_018810	RefSeq	Mus musculus makorin, ring finger protein, 1 (Mkrn1), mRNA.	6952941	0.539969	0.0802343	8.041	8.19436	8.39264	8.45764	7.38834	7.55893	8.24704
Spire1	NM_194355	RefSeq	Mus musculus spire homolog 1 (Drosophila) (Spire1), transcript variant 1, mRNA.	6866305	0.539927	0.0887381	7.62126	8.16709	7.88451	8.47943	7.21968	7.50186	7.7729
Aldh5a1	NM_172532	RefSeq	Mus musculus aldhehyde dehydrogenase family 5, subfamily A1 (Aldh5a1), mRNA.	6811776	0.539793	0.147799	7.02986	7.57639	7.90714	7.9508	6.78432	6.91935	7.52509
Nadk	NM_138671	RefSeq	Mus musculus NAD kinase (Nadk), mRNA.	6919154	0.539403	0.212007	9.04216	7.90929	8.57721	8.60574	7.45275	8.01625	8.5136
Dip2b	NM_172819	RefSeq	Mus musculus DIP2 disco-interacting protein 2 homolog B (Drosophila) (Dip2b), mRNA.	6833220	0.539075	0.235743	8.25131	7.77447	8.75112	8.49877	7.38455	7.42167	8.53331
Smyd2	NM_026796	RefSeq	Mus musculus SET and MYND domain containing 2 (Smyd2), mRNA.	6765153	0.538875	0.221327	8.16032	7.52094	8.10585	8.60003	7.15179	7.29219	8.22974
Olfr432	NM_146716	RefSeq	Mus musculus olfactory receptor 432 (Olfr432), mRNA.	6755295	0.538592	0.20109	4.56263	3.99714	3.39148	3.44261	3.06451	3.7083	3.15681
AI836003	BC090621	GenBank	Mus musculus expressed sequence AI836003, mRNA (cDNA clone MGC:115859 IMAGE:6828730), complete cds.	6833061	0.538407	0.0586708	6.68987	6.47433	6.3118	6.42112	5.76747	5.6333	6.40685
Ifna5	NM_010505	RefSeq	Mus musculus interferon alpha 5 (Ifna5), mRNA.	6923154	0.538256	0.163408	4.91828	5.94713	4.76211	5.03835	4.65468	4.81408	4.41587
Thbs2	NM_011581	RefSeq	Mus musculus thrombospondin 2 (Thbs2), mRNA.	6853899	0.538241	0.619857	9.48226	5.94891	5.97939	6.34001	6.06766	6.53269	6.59785
D630028G08Rik	AK038706	GenBank HTC	Mus musculus adult male hypothalamus cDNA, RIKEN full-length enriched library, clone:A230056F01 product:unclassifiable, full insert sequence.	6768361	0.538105	0.2427	5.18248	5.01763	4.85138	4.33829	4.55824	3.50602	4.86377
Zfp169	NM_026450	RefSeq	Mus musculus zinc finger protein 169 (Zfp169), mRNA.	6813067	0.538085	0.158299	6.44207	6.49742	7.01253	7.18369	5.9885	5.9313	6.81772
4933400A11Rik	NR_003635	RefSeq	Mus musculus RIKEN cDNA 4933400A11 gene (4933400A11Rik) on chromosome X.	7020880	0.538022	0.0971359	2.13686	2.51309	3.14133	2.31179	2.07872	1.87541	2.00911
Atp2b4	NM_213616	RefSeq	Mus musculus ATPase, Ca++ transporting, plasma membrane 4 (Atp2b4), mRNA.	6762321	0.537927	0.198174	6.50366	6.56997	7.04372	6.41901	5.327	6.43015	6.53134
Cysltr1	NM_021476	RefSeq	Mus musculus cysteinyl leukotriene receptor 1 (Cysltr1), mRNA.	7018804	0.53755	0.32596	5.46561	4.43961	3.94162	4.31116	3.37049	3.99033	4.64503
Efna1	NM_010107	RefSeq	Mus musculus ephrin A1 (Efna1), mRNA.	6906821	0.537533	0.212874	6.64539	5.81053	6.6609	5.67454	5.35811	5.46475	6.15806
BC017647	NM_145430	RefSeq	Mus musculus cDNA sequence BC017647 (BC017647), mRNA.	6782668	0.537506	0.0528187	7.89779	8.03487	7.82533	8.1465	7.3498	7.08612	7.87994
Abcg2	NM_011920	RefSeq	Mus musculus ATP-binding cassette, sub-family G (WHITE), member 2 (Abcg2), mRNA.	6946554	0.537192	0.406956	7.00116	5.79662	6.22734	6.44956	4.82343	5.72639	6.9446
Cxcl14	NM_019568	RefSeq	Mus musculus chemokine (C-X-C motif) ligand 14 (Cxcl14), mRNA.	6813480	0.536865	0.340239	6.54753	5.85001	6.14268	4.95214	5.1638	4.78835	6.05652
9430028L06Rik	ENSMUST00000047480	ENSEMBL Transcript	Protein FAM38B gene:ENSMUSG00000041482	6866054	0.536562	0.250926	6.85068	6.54149	6.00611	5.53288	5.30448	5.56341	6.2208
Evi2b	NM_146023	RefSeq	Mus musculus ecotropic viral integration site 2b (Evi2b), transcript variant 2, mRNA.	6790046	0.536393	0.141178	6.36809	5.70233	5.8835	6.14292	5.27724	5.09999	6.08623
Ostf1	NM_017375	RefSeq	Mus musculus osteoclast stimulating factor 1 (Ostf1), mRNA.	6871903	0.535996	0.257255	8.44807	8.58589	8.08287	7.68342	7.12109	7.39999	8.47112
Il5	NM_010558	RefSeq	Mus musculus interleukin 5 (Il5), mRNA.	6780995	0.534594	0.0159171	3.88109	3.88598	3.42818	3.60565	3.25237	2.99989	3.24463
Pou6f1	NM_010127	RefSeq	Mus musculus POU domain, class 6, transcription factor 1 (Pou6f1), mRNA.	6838565	0.534503	0.181661	7.58863	7.69005	7.97268	7.95682	6.89181	6.86575	8.04506
Mcl1	NM_008562	RefSeq	Mus musculus myeloid cell leukemia sequence 1 (Mcl1), mRNA.	6899694	0.534499	0.195292	9.83295	8.53289	9.2752	9.16257	8.41195	8.52287	9.06438
Klhl30	NM_027551	RefSeq	Mus musculus kelch-like 30 (Drosophila) (Klhl30), mRNA.	6751546	0.534419	0.147469	6.26118	5.48116	5.19486	5.15713	4.94954	5.15753	4.86043
Olfr118	NM_213721	RefSeq	Mus musculus olfactory receptor 118 (Olfr118), mRNA.	6850322	0.534392	0.123635	3.33898	3.54131	3.64565	4.36022	3.20359	2.93122	3.42663
Polr2f	NM_027231	RefSeq	Mus musculus polymerase (RNA) II (DNA directed) polypeptide F (Polr2f), mRNA.	6831869	0.533897	0.477676	8.25859	7.85499	9.01948	10.4468	7.9611	8.59356	8.52856
Chrm4	NM_007699	RefSeq	Mus musculus cholinergic receptor, muscarinic 4 (Chrm4), mRNA.	6879087	0.533766	0.231806	5.52855	6.52794	6.26204	5.58681	6.04017	5.29481	4.99272
Mmp19	NM_021412	RefSeq	Mus musculus matrix metallopeptidase 19 (Mmp19), mRNA.	6771703	0.53368	0.496303	7.46356	4.94893	4.97688	5.12326	5.03881	5.0075	5.23711
1700021K19Rik	BC060601	GenBank	Mus musculus RIKEN cDNA 1700021K19 gene, mRNA (cDNA clone MGC:79154 IMAGE:5706123), complete cds.	6845195	0.533191	0.180617	9.09084	8.08039	8.60782	8.66415	7.53187	8.19862	8.50234
Pja1	NM_001083110	RefSeq	Mus musculus praja1, RING-H2 motif containing (Pja1), transcript variant 1, mRNA.	7018443	0.532791	0.0478235	8.32815	8.70864	8.93998	9.05993	8.05105	8.32661	8.30149
Ctsz	NM_022325	RefSeq	Mus musculus cathepsin Z (Ctsz), mRNA.	6893630	0.532762	0.385136	10.0288	8.26187	9.07048	9.45004	8.06048	8.48244	9.46714
Nr4a3	NM_015743	RefSeq	Mus musculus nuclear receptor subfamily 4, group A, member 3 (Nr4a3), mRNA.	6913315	0.532528	0.0836442	6.03694	6.13643	5.56	5.27672	5.13587	5.16021	5.3639
Meis1	NM_010789	RefSeq	Mus musculus Meis homeobox 1 (Meis1), mRNA.	6786348	0.532502	0.588055	5.71597	6.08059	7.4168	7.49277	6.33149	4.51411	7.5865
Olfr893	NM_146336	RefSeq	Mus musculus olfactory receptor 893 (Olfr893), mRNA.	6988262	0.532448	0.281646	3.89209	5.32578	4.36142	3.8942	4.01048	3.39104	4.10625
Hivep1	NM_007772	RefSeq	Mus musculus human immunodeficiency virus type I enhancer binding protein 1 (Hivep1), mRNA.	6806544	0.532282	0.234524	8.84634	7.89623	8.22313	8.07216	7.39549	7.32199	8.46407
Tmem65	NM_175212	RefSeq	Mus musculus transmembrane protein 65 (Tmem65), mRNA.	6835972	0.532143	0.422711	7.37115	7.34387	7.95829	9.50641	7.2606	7.6715	7.60626
Ypel5	NM_027166	RefSeq	Mus musculus yippee-like 5 (Drosophila) (Ypel5), mRNA.	6852130	0.532051	0.0515431	8.70879	8.2724	8.13268	8.24061	7.77181	7.5246	8.12328
Amz1	NM_173405	RefSeq	Mus musculus archaelysin family metallopeptidase 1 (Amz1), mRNA.	6935296	0.531393	0.336923	8.18595	7.72141	7.54849	7.26012	6.61954	6.6124	8.21085
Olfr672	NM_146760	RefSeq	Mus musculus olfactory receptor 672 (Olfr672), mRNA.	6970097	0.531199	0.0401783	5.70547	5.55858	5.15459	5.50447	5.2577	4.71407	4.87697
Gsx1	NM_008178	RefSeq	Mus musculus GS homeobox 1 (Gsx1), mRNA.	6935579	0.531152	0.342177	7.16298	6.57661	7.24537	6.33892	6.05989	5.5474	7.29216
4631426J05Rik	NM_029935	RefSeq	Mus musculus RIKEN cDNA 4631426J05 gene (4631426J05Rik), mRNA.	6971656	0.531002	0.348122	6.18689	7.28701	6.82802	5.71842	5.26227	6.15609	6.50389
Zmat5	NM_026015	RefSeq	Mus musculus zinc finger, matrin type 5 (Zmat5), mRNA.	6778414	0.530749	0.0546923	6.80666	6.35531	6.66536	6.8001	5.97928	5.86715	6.53191
Mfsd1	NM_025813	RefSeq	Mus musculus major facilitator superfamily domain containing 1 (Mfsd1), mRNA.	6898171	0.530677	0.294588	9.40068	8.89353	9.84622	9.70807	8.37828	8.58831	9.82775
Cst3	NM_009976	RefSeq	Mus musculus cystatin C (Cst3), mRNA.	6891905	0.530672	0.117193	11.8544	11.7608	11.6213	11.9085	11.1125	10.7809	11.8734
B4galt6	NM_019737	RefSeq	Mus musculus UDP-Gal:betaGlcNAc beta 1,4-galactosyltransferase, polypeptide 6 (B4galt6), mRNA.	6863783	0.530636	0.175147	6.97555	7.73712	6.76316	7.92267	6.82671	6.76321	6.86705
Rnf7	NM_011279	RefSeq	Mus musculus ring finger protein 7 (Rnf7), mRNA.	6998072	0.530509	0.145814	6.5955	6.33046	5.95022	6.8742	5.91515	5.48501	6.32109
Ezr	NM_009510	RefSeq	Mus musculus ezrin (Ezr), mRNA.	6848568	0.530452	0.0787568	7.44306	6.92561	7.09645	6.85878	6.48047	6.20834	6.96275
St8sia4	NM_009183	RefSeq	Mus musculus ST8 alpha-N-acetyl-neuraminide alpha-2,8-sialyltransferase 4 (St8sia4), mRNA.	6760847	0.530205	0.277285	6.12914	5.35269	5.60611	6.3456	5.10794	4.76032	6.11627
8430427H17Rik	BC075648	GenBank	Mus musculus RIKEN cDNA 8430427H17 gene, mRNA (cDNA clone MGC:100070 IMAGE:30620653), complete cds.	6892230	0.529989	0.130729	7.68217	7.71726	8.16013	8.19208	6.99756	7.25435	7.97186
Nup93	NM_172410	RefSeq	Mus musculus nucleoporin 93 (Nup93), mRNA.	6978296	0.529855	0.0928241	8.15519	7.74406	8.56944	7.80246	7.25513	7.62818	7.7305
Rnf144a	NM_001081977	RefSeq	Mus musculus ring finger protein 144A (Rnf144a), transcript variant 1, mRNA.	6799524	0.529645	0.34954	7.6107	7.99645	8.27394	8.97722	7.13077	7.32905	8.59497
Dhx57	NM_198942	RefSeq	Mus musculus DEAH (Asp-Glu-Ala-Asp/His) box polypeptide 57 (Dhx57), mRNA.	6857526	0.528468	0.137939	7.23888	7.10024	7.89349	7.77865	7.12361	6.52885	7.27058
Ppp2r1a	NM_016891	RefSeq	Mus musculus protein phosphatase 2 (formerly 2A), regulatory subunit A (PR 65), alpha isoform (Ppp2r1a), mRNA.	6849044	0.528029	0.018979	10.3586	10.3253	10.5421	10.6595	9.90603	9.70842	10.2156
Olfr796	NM_146931	RefSeq	Mus musculus olfactory receptor 796 (Olfr796), mRNA.	6778113	0.527741	0.00669965	5.8562	6.24261	6.29695	6.06609	5.57745	5.56449	5.62123
Rhob	NM_007483	RefSeq	Mus musculus ras homolog gene family, member B (Rhob), mRNA.	6798795	0.527692	0.0186538	8.10615	7.95297	8.29122	7.9629	7.58898	7.2808	7.78208
Ext2	NM_010163	RefSeq	Mus musculus exostoses (multiple) 2 (Ext2), mRNA.	6888925	0.52754	0.151688	9.40934	8.73653	8.47737	8.55522	8.17841	7.93489	8.68792
Npdc1	NM_008721	RefSeq	Mus musculus neural proliferation, differentiation and control gene 1 (Npdc1), mRNA.	6875720	0.527483	0.0825086	7.47174	7.17131	7.41412	7.53258	6.69065	6.52103	7.39818
Vangl1	NM_177545	RefSeq	Mus musculus vang-like 1 (van gogh, Drosophila) (Vangl1), mRNA.	6907669	0.527317	0.193749	6.05466	5.39145	6.33272	5.98564	5.07398	5.12827	6.03914
5730508B09Rik	BC116791	GenBank	Mus musculus RIKEN cDNA 5730508B09 gene, mRNA (cDNA clone MGC:151168 IMAGE:40126110), complete cds.	6909185	0.527316	0.00779305	6.77158	6.50069	6.40983	6.45682	5.83849	6.15433	6.02943
Olfr1023	NM_146587	RefSeq	Mus musculus olfactory receptor 1023 (Olfr1023), mRNA.	6878775	0.527215	0.432206	1.76212	3.30782	2.21137	4.05365	2.28143	2.22253	2.41561
Gng5	BC002316	GenBank	Mus musculus guanine nucleotide binding protein (G protein), gamma 5 subunit, mRNA (cDNA clone MGC:8292 IMAGE:3593324), complete cds.	6840052	0.527117	0.00990795	7.65917	7.19838	7.26172	7.43582	6.76331	6.86849	6.95316
Creb5 // 9430076C15Rik	ENSMUST00000047462	ENSEMBL Transcript	Mammary gland RCB-0527 Jyg-MC(B) cDNA, RIKEN full-length enriched library, clone:G930038G11 product:similar to Hypothetical 2Fe-2S ferredoxin/zinc finger gene:ENSMUSG00000053007	6946309	0.527067	0.0514373	5.48865	5.4265	5.60861	5.20716	4.6676	4.71087	5.33853
Fgf14	NM_207667	RefSeq	Mus musculus fibroblast growth factor 14 (Fgf14), transcript variant 2, mRNA.	6828033	0.526994	0.0851174	5.63825	6.20615	6.43254	6.23968	5.47588	5.39716	5.93346
Ufm1	NM_026435	RefSeq	Mus musculus ubiquitin-fold modifier 1 (Ufm1), mRNA.	6905145	0.526392	0.153612	7.43367	7.12638	7.81065	7.77454	6.48109	7.03927	7.50939
Map1lc3a	NM_025735	RefSeq	Mus musculus microtubule-associated protein 1 light chain 3 alpha (Map1lc3a), mRNA.	6882521	0.526361	0.156664	7.33408	6.51347	7.02469	7.66671	6.31059	6.72465	6.78989
4930430F08Rik	NM_175128	RefSeq	Mus musculus RIKEN cDNA 4930430F08 gene (4930430F08Rik), mRNA.	6776507	0.526303	0.189682	7.58404	7.99911	8.37503	7.80354	7.36003	6.85421	8.02814
Oaz1	NM_008753	RefSeq	Mus musculus ornithine decarboxylase antizyme 1 (Oaz1), mRNA.	6769247	0.526242	0.240549	4.25448	4.00007	4.66857	5.08143	3.56899	4.63358	3.72211
Dynlt3	NM_025975	RefSeq	Mus musculus dynein light chain Tctex-type 3 (Dynlt3), mRNA.	7015530	0.525484	0.0595406	8.2278	7.67464	7.68702	7.92594	7.22843	7.11948	7.71219
Lepre1	NM_019783	RefSeq	Mus musculus leprecan 1 (Lepre1), transcript variant 2, mRNA.	6916762	0.525234	0.207956	7.63023	6.3648	7.24734	6.96282	6.14836	6.53456	6.89528
Mgat5	NM_145128	RefSeq	Mus musculus mannoside acetylglucosaminyltransferase 5 (Mgat5), mRNA.	6752848	0.525102	0.112462	8.01081	7.76688	8.13979	8.31879	7.47628	7.07686	8.04876
3300002I08Rik	BC132262	GenBank	Mus musculus RIKEN cDNA 3300002I08 gene, mRNA (cDNA clone MGC:163893 IMAGE:40130539), complete cds.	6891998	0.525076	0.0255611	6.5084	6.07353	6.23355	6.62197	5.88338	5.96272	5.65677
Zfp90	NM_011764	RefSeq	Mus musculus zinc finger protein 90 (Zfp90), mRNA.	6978892	0.524914	0.0305087	6.9912	6.6461	7.18992	6.78246	6.33021	6.18844	6.61387
Hapln2	NM_022031	RefSeq	Mus musculus hyaluronan and proteoglycan link protein 2 (Hapln2), mRNA.	6906698	0.524329	0.0182097	5.98887	6.56497	6.28181	6.08106	5.66776	5.70699	5.7398
2010300C02Rik	BC072639	GenBank	Mus musculus RIKEN cDNA 2010300C02 gene, mRNA (cDNA clone MGC:99973 IMAGE:30355303), complete cds.	6757979	0.524116	0.556776	5.3595	8.53202	6.20989	5.85354	6.0322	5.99043	5.87123
Kti12	NM_029571	RefSeq	Mus musculus KTI12 homolog, chromatin associated (S. cerevisiae) (Kti12), mRNA.	6916219	0.523875	0.089769	8.79645	8.12294	8.72249	8.97079	7.87227	8.14154	8.37407
Bai1	NM_174991	RefSeq	Mus musculus brain-specific angiogenesis inhibitor 1 (Bai1), mRNA.	6831511	0.523788	0.181667	7.27527	8.20155	8.12145	7.93565	7.00716	7.17467	7.89726
B4galt5	NM_019835	RefSeq	Mus musculus UDP-Gal:betaGlcNAc beta 1,4-galactosyltransferase, polypeptide 5 (B4galt5), mRNA.	6893147	0.523768	0.143437	8.5376	7.67933	7.51921	7.931	7.0861	7.40393	7.68901
Ptgfrn	NM_011197	RefSeq	Mus musculus prostaglandin F2 receptor negative regulator (Ptgfrn), mRNA.	6907623	0.523575	0.472671	7.81959	7.38069	8.16867	7.3611	6.03483	6.83956	8.60244
Il17rd	NM_134437	RefSeq	Mus musculus interleukin 17 receptor D (Il17rd), mRNA.	6817694	0.523377	0.0465846	6.38402	6.03838	6.27462	6.34139	5.56062	5.49079	6.15726
Olfr619	NM_147076	RefSeq	Mus musculus olfactory receptor 619 (Olfr619), mRNA.	6963115	0.523004	0.0342884	3.50843	2.93802	2.93595	3.10972	2.72272	2.68132	2.39604
Scamp1	NM_029153	RefSeq	Mus musculus secretory carrier membrane protein 1 (Scamp1), mRNA.	6815188	0.522817	0.0216162	7.38805	7.70965	7.62787	7.25991	6.73744	7.12216	7.06106
Klk6	NM_011177	RefSeq	Mus musculus kallikrein related-peptidase 6 (Klk6), mRNA.	6960182	0.522274	0.170574	6.37977	5.80999	5.29552	5.38474	5.05816	4.99029	5.53723
Stch	NM_030201	RefSeq	Mus musculus stress 70 protein chaperone, microsome-associated, human homolog (Stch), mRNA.	6847184	0.522209	0.336024	8.81444	8.10041	7.82265	8.45893	7.11891	7.45091	8.76087
Klk1b9	NM_010116	RefSeq	Mus musculus kallikrein 1-related peptidase b9 (Klk1b9), mRNA.	6960210	0.522067	0.328123	3.84932	4.08108	3.84806	3.82157	3.01988	4.49349	2.62044
Abi2	NM_198127	RefSeq	Mus musculus abl-interactor 2 (Abi2), mRNA.	6749817	0.521761	0.0942775	9.04093	9.29395	9.11288	9.33002	8.50214	8.28517	9.23074
Pcdhb12	NM_053137	RefSeq	Mus musculus protocadherin beta 12 (Pcdhb12), mRNA.	6860185	0.5217	0.434166	5.87989	7.48834	6.97225	7.66468	7.37652	5.82249	6.23975
Pdcd6	NM_011051	RefSeq	Mus musculus programmed cell death 6 (Pdcd6), mRNA.	6814385	0.521639	0.248896	8.79068	7.77258	8.36932	8.48365	7.33334	7.60694	8.55699
Shank3	NM_021423	RefSeq	Mus musculus SH3/ankyrin domain gene 3 (Shank3), mRNA.	6832587	0.521623	0.013158	6.24516	6.70405	6.58	6.62366	5.94444	5.9209	6.18444
Fbxo44	NM_173401	RefSeq	Mus musculus F-box protein 44 (Fbxo44), mRNA.	6926882	0.521579	0.0683699	7.97706	7.85724	8.0739	7.98935	6.95701	7.55573	7.84569
[truncated: 14,561 more rows]
