# Supplementary material for: Inhibition of GPR158 by microRNA-449a suppresses neural lineage of glioma stem/progenitor cells and correlates with higher glioma grades
Source: Oncogene. 2018 May 3;37(31):4313–33. doi: 10.1038/s41388-018-0277-1 (PMC6072706; doi:10.1038/s41388-018-0277-1)
Supplement: Supplementary file 5 — Supplementary Data Table 2 [file 41388_2018_277_MOESM5_ESM.xlsx]

## Sheet: FDR
HYPERLINKED GO CATEGORY	FDR-449a-5p	FDR-9-5p	FDR-96-5p	FDR-130-3p	FDR-182-5p	FDR-183-5p	FDR-219a-5p	FDR-338-3p	FDR-378a-3p	FDR-9-3p	FDR-378a-5p
GO:0006935_chemotaxis	0	0.737037	0.855657	0.176077	0.093907	0.312444	0.227762	0.060317	0.67653	1.06472	0.973042
GO:0042551_neuron_maturation	0	0.626296	0.199176	0.656043	0.022778	0.083362	0.914366	0.052674	0.980722	0.990894	0.39567
GO:0007154_cell_communication	0	0.020068	0.08529	0	0.159591	0.021111	0.023516	0.121716	0.833134	1.06162	0.243627
GO:0006793_phosphorus_metabolic_process	0	0.005294	0.020816	0.001273	0.008889	0	0.001346	0.429529	0.147126	0.969307	0.23645
GO:0006796_phosphate_metabolic_process	0	0.0054	0.021489	0.001296	0.008636	0	0.001373	0.429551	0.150471	0.970206	0.235866
GO:0051179_localization	0	0.015143	0.021739	0.001849	0.001053	0.015568	0.404663	0.014154	0.95429	1.02729	0.215829
GO:0009605_response_to_external_stimulus	0	0.724771	0.729692	0.44288	0.519397	0.688075	0.566462	0.286256	0.868348	0.988699	0.213384
GO:0030030_cell_projection_organization	0	0	0.004074	0.001429	0	0	0.036373	0.070888	0.627664	0.991824	0.203153
GO:0048666_neuron_development	0	0	0.005	0.010811	0.000455	0	0.02	0.037785	0.789715	0.990957	0.200164
GO:0000902_cell_morphogenesis	0	0.002639	0.096036	0.048731	0.002593	0.000741	0.011286	0.096215	0.209915	1.06232	0.198008
GO:0048869_cellular_developmental_process	0	0	0.004667	0	0.001	0	0.0256	0	0.378721	0.992368	0.193585
GO:0000904_cell_morphogenesis_involved_in_differentiation	0	0.008364	0.085325	0.059629	0.000286	0	0.004237	0.053793	0.446351	0.990981	0.19354
GO:0030154_cell_differentiation	0	0	0.004091	0	0.000303	0	0.021744	0	0.283472	0.967849	0.193209
GO:0048513_organ_development	0	0.002353	0.008919	0	0.002456	0.012133	0	0.003333	0.011	0.966711	0.193094
GO:0048858_cell_projection_morphogenesis	0	0.046033	0.179326	0.191401	0.000294	0.001667	0.01875	0.109007	0.770977	1.02696	0.189147
GO:0007420_brain_development	0	0.069644	0.064496	0.00099	0.002373	0.004118	0.050636	0.001	0.076379	0.994491	0.188984
GO:0048667_cell_morphogenesis_involved_in_neuron_differentiation	0	0.038771	0.153021	0.105121	0.000385	0	0.008594	0.117576	0.757892	0.994197	0.187428
GO:0048812_neuron_projection_morphogenesis	0	0.072478	0.092683	0.121577	0.000811	0	0.008955	0.121579	0.764429	0.995217	0.187411
GO:0007409_axonogenesis	0	0.068969	0.13201	0.14982	0	0	0.002105	0.072545	0.686601	0.996133	0.182973
GO:0009653_anatomical_structure_morphogenesis	0	0	0.000909	0	0	0	0	0.017647	0.009048	1.02813	0.179478
GO:0032502_developmental_process	0	0	0.002222	0	0	0.003721	0.006066	0.003684	0.187757	0.997707	0.172707
GO:0022008_neurogenesis	0	0.01062	0.002	0.002097	0	0.0008	0.022184	0.023465	0.757153	0.993661	0.170169
GO:0048699_generation_of_neurons	0	0.010692	0.02037	0.001	0	0.001613	0.096573	0.071033	0.779373	0.993661	0.170139
GO:0040011_locomotion	0	0.000588	0.085577	0.007358	0	0.015176	0.097448	0.110502	0.828203	1.0595	0.170137
GO:0048468_cell_development	0	0	0.01075	0	0	0	0.008462	0	0.239308	1.00766	0.169647
GO:0007399_nervous_system_development	0	0.002424	0	0	0	0	0.01029	0	0.378671	0.993661	0.169324
GO:0007275_multicellular_organismal_development	0	0	0.004286	0	0	0.00381	0.000435	0.00375	0.084921	0.984758	0.169221
GO:0048856_anatomical_structure_development	0	0	0.000833	0	0	0.004	0.001064	0.003043	0.094697	1.0173	0.168981
GO:0048731_system_development	0	0	0.000667	0	0	0.003962	0	0.003889	0.148721	0.991589	0.16841
GO:0006928_cellular_component_movement	0	0	0.057778	0.059573	0.001163	0.06415	0.381359	0.599704	0.918937	1.05736	0.165759
GO:0030182_neuron_differentiation	0	0.006822	0.0245	0.00098	0.000417	0.000417	0.040283	0.053277	0.763389	0.993661	0.165628
GO:0048870_cell_motility	0	0	0.074326	0.03678	0.001489	0.033354	0.314927	0.539382	0.949033	1.04901	0.161044
GO:0051674_localization_of_cell	0	0	0.074326	0.03678	0.001489	0.033354	0.314927	0.539382	0.949033	1.04901	0.161044
GO:0016477_cell_migration	0	0	0.048738	0.021583	0.000323	0.04314	0.246708	0.477434	0.944789	1.07617	0.156034
GO:0031175_neuron_projection_development	0.000208	0.003165	0.0036	0.003556	0.001556	0	0.024149	0.134294	0.759014	0.995961	0.193892
GO:0051234_establishment_of_localization	0.000566	0.311715	0.231967	0.013238	0.269464	0.279621	0.377273	0.125576	0.948099	0.993913	0.196139
GO:0030900_forebrain_development	0.000577	0.090356	0.158701	0.016089	0.047882	0.089705	0.098435	0.037252	0.253684	0.98918	0.176837
GO:0007411_axon_guidance	0.000893	0.571631	0.567793	0.166256	0.005443	0.301913	0.07	0.017536	0.529173	0.990627	0.815822
GO:0001764_neuron_migration	0.001061	0.49675	0.121554	0.165851	0.038137	0.043636	0.990217	0.865688	1.00856	0.99141	0.171245
GO:0033555_multicellular_organismal_response_to_stress	0.001148	0.394954	0.489918	0.447858	0.407506	0.134048	0.992108	0.98947	1.00535	0.989977	0.977238
GO:0007267_cell-cell_signaling	0.001159	0.450898	0.196647	0.003609	0.270898	0.007692	0.246708	0.152973	0.882836	0.993661	0.204322
GO:0007423_sensory_organ_development	0.001408	0.79138	0.040215	0.319535	0.049415	0.51785	0.025789	0.125749	0.762186	0.98936	0.186847
GO:0022610_biological_adhesion	0.002	0.01072	0.613446	0.163187	0.106018	0.243348	0.227045	0.651225	0.622315	1.01	0.195636
GO:0007155_cell_adhesion	0.002051	0.010574	0.613525	0.161738	0.103036	0.242217	0.227889	0.650501	0.624725	1.01162	0.195754
GO:0016310_phosphorylation	0.002874	0.000545	0.011707	0.000256	0.014144	0	0.019103	0.39857	0.125641	0.964468	0.227674
GO:0007417_central_nervous_system_development	0.003111	0.073761	0.021373	0.000556	0.004085	0	0.108322	0	0.038542	0.995591	0.146557
GO:0050896_response_to_stimulus	0.003146	0.573252	0.693008	0.286941	0.598974	0.087308	0.3745	0.452852	0.826867	0.978158	0.220675
GO:0007405_neuroblast_proliferation	0.003226	0.402439	0.079444	0.753385	0.03816	0.727263	0.954967	0.396225	0.775357	0.994078	0.144512
GO:0016337_cell-cell_adhesion	0.003579	0.736303	0.67385	0.298438	0.023712	0.160301	0.04	0.807531	0.933141	0.994598	0.985559
GO:0006184_GTP_catabolic_process	0.00404	0.368769	0.04802	0.140478	0.292634	0.643698	0.715385	0.084473	0.878942	0.989656	0.042727
GO:0046039_GTP_metabolic_process	0.00404	0.368769	0.04802	0.140478	0.292634	0.643698	0.715385	0.084473	0.878942	0.989656	0.042727
GO:0007268_synaptic_transmission	0.004851	0.572756	0.295395	0.03279	0.237277	0.023125	0.473884	0.452072	0.921778	0.992431	0.189064
GO:0008283_cell_proliferation	0.005049	0.003605	0.068593	0.000538	0.457755	0.167588	0.205991	0.117196	0.784148	0.969178	0.117656
GO:0010623_developmental_programmed_cell_death	0.005138	0.583092	0.662879	0.632268	0.455875	0.963657	0.59666	0.598476	0.712411	0.997608	0.906856
GO:0070887_cellular_response_to_chemical_stimulus	0.00681	0.502552	0.373366	0.734983	0.564357	0.028309	0.679595	0.816041	0.907541	1.36939	0.338682
GO:0031589_cell-substrate_adhesion	0.007097	0.005288	0.273881	0.015227	0.320791	0.580589	0.755205	0.845604	0.626169	1.06036	0.169288
GO:0006366_transcription_from_RNA_polymerase_II_promoter	0.007222	0.001552	0.027857	0	0.000976	0.018229	0.000465	0.006531	0	1.0327	0.661131
GO:0007243_intracellular_protein_kinase_cascade	0.008382	0.010547	0.700629	0.099491	0.594024	0.089331	0.132114	0.215596	0.829749	1.06699	0.205303
GO:0023014_signal_transmission_via_phosphorylation_event	0.008382	0.010547	0.700629	0.099491	0.594024	0.089331	0.132114	0.215596	0.829749	1.06699	0.205303
GO:0030534_adult_behavior	0.008394	0.969834	0.248962	0.299979	0.269855	0.45595	0.706608	0.899445	0.873721	0.996826	0.998725
GO:0006468_protein_phosphorylation	0.008496	0	0.032442	0.001068	0.242517	0	0.014583	0.58995	0.307171	0.991856	0.902165
GO:0007167_enzyme_linked_receptor_protein_signaling_pathway	0.008507	0	0.155965	0.008655	0.007073	0.122401	0.017013	0.020714	0.781	1.07521	0.64273
GO:0019725_cellular_homeostasis	0.008921	0.669626	0.506634	0.255012	0.810139	0.535892	0.718937	0.288134	0.859634	1.21195	0.201568
GO:0021700_developmental_maturation	0.016229	0.902126	0.419516	0.006	0.219456	0.497733	0.722409	0.037164	0.501336	0.990714	0.944418
GO:0021954_central_nervous_system_neuron_development	0.020978	0.003125	0.365521	0.316667	0.311146	0.080132	0.953315	0.04764	0.78294	0.992807	0.147941
GO:0006351_transcription__DNA-dependent	0.023776	0	0.016818	0	0.00375	0.043222	0	0.005	0.02225	1.04377	0.862669
GO:0021537_telencephalon_development	0.024698	0.036322	0.252779	0.009942	0.015172	0.020566	0.143511	0.332273	0.452136	0.997586	0.169895
GO:0007389_pattern_specification_process	0.024762	0.329193	0.252449	0.006645	0.15634	0.227482	0.239904	0.108308	0.221803	1.03638	0.81642
GO:0048729_tissue_morphogenesis	0.034225	0.515048	0.050187	0.010559	0.009011	0.497151	0.195682	0.121495	0.738087	0.990629	0.884439
GO:0006464_protein_modification_process	0.045515	0.014604	0.096886	0.001416	0.160468	0.003778	0.010294	0.336949	0.141951	0.979462	0.813757
GO:0006350_transcription	0.055898	0	0.024915	0	0.002258	0.023802	0	0.013906	0.022051	1.01421	0.917594
GO:0007264_small_GTPase_mediated_signal_transduction	0.062944	0.001579	0.053482	0.015982	0.157105	0.118676	0.827662	0.050774	0.758681	1.05704	0.069231
GO:0044249_cellular_biosynthetic_process	0.063333	0	0.033049	0	0.003692	0.205878	0	0.161936	0.064906	0.978032	0.219662
GO:0003006_developmental_process_involved_in_reproduction	0.063541	0.313395	0.032625	0.005177	0.248876	0.355505	0.13435	0.02712	0.519129	0.996774	0.187643
GO:0043412_macromolecule_modification	0.079225	0.026667	0.123918	0.002538	0.193886	0.006333	0.016842	0.223021	0.158416	0.973556	0.90223
GO:0044237_cellular_metabolic_process	0.079266	0.001667	0.008182	0	0.001458	0.107899	0	0.155158	0.010588	1.04482	0.222839
GO:0048646_anatomical_structure_formation_involved_in_morphogenesis	0.083837	0.005905	0.297141	0.011709	0.033061	0.394865	0.473019	0.178562	0.638991	0.992729	0.204254
GO:0009058_biosynthetic_process	0.085036	0.000612	0.032651	0	0.004306	0.216404	0.000238	0.166106	0.0865	0.972078	0.221231
GO:0007178_transmembrane_receptor_protein_serine_threonine_kinase_signaling_pathway	0.085813	0.004632	0.196988	0.010112	0.025588	0.273552	0.222808	0.017534	0.936486	1.05838	0.928962
GO:0021955_central_nervous_system_neuron_axonogenesis	0.104791	0.020276	0.335474	0.280658	0.198663	0.008507	0.973228	0.157797	0.992523	0.995831	0.141839
GO:0007265_Ras_protein_signal_transduction	0.106156	0.000566	0.155756	0.027109	0.371136	0.356372	0.796767	0.125937	0.697692	1.07842	0.0675
GO:0048598_embryonic_morphogenesis	0.120665	0.194581	0	0.000581	0.016102	0.182612	0.381911	0.036496	0.638138	1.00756	0.84119
GO:0043170_macromolecule_metabolic_process	0.120843	0.000217	0.032162	0	0.01	0.012927	0	0.04784	0.005714	0.974606	0.975209
GO:0044260_cellular_macromolecule_metabolic_process	0.121782	0	0.020962	0	0.0014	0.005439	0	0.018028	0	0.992553	0.975209
GO:0007169_transmembrane_receptor_protein_tyrosine_kinase_signaling_pathway	0.121958	0.004792	0.290034	0.182226	0.073128	0.286981	0.110795	0.229103	0.719534	1.03848	0.884882
GO:0016070_RNA_metabolic_process	0.12556	0.000213	0.069118	0	0.009895	0.147901	0.00125	0.037687	0.05	1.00577	0.884627
GO:0016043_cellular_component_organization	0.141335	0	0.073813	0.001284	0.018862	0.007619	0.014366	0.096032	0.31271	0.995147	0.168448
GO:0048589_developmental_growth	0.141897	0.32958	0.458378	0.004058	0.189474	0.349908	0.023587	0.061146	0.838574	0.992515	0.175633
GO:0035107_appendage_morphogenesis	0.148003	0.178184	0.120745	0.241728	0.215775	0.495475	0.844354	0.005161	0.770982	1.06478	0.920763
GO:0009059_macromolecule_biosynthetic_process	0.149396	0	0.03989	0	0.003676	0.050103	0.000455	0.053486	0.01375	0.96963	0.975209
GO:0048562_embryonic_organ_morphogenesis	0.149555	0.748585	0.007778	0.010112	0.189115	0.273552	0.222808	0.017534	0.746433	0.990317	0.928962
GO:0030031_cell_projection_assembly	0.149674	0.004674	0.596176	0.248077	0.197443	0.586483	0.679794	0.74937	0.863857	1.07816	0.67053
GO:0034645_cellular_macromolecule_biosynthetic_process	0.16781	0	0.028116	0	0.001569	0.043146	0	0.047607	0.0076	0.977075	0.975209
GO:0071840_cellular_component_organization_or_biogenesis	0.168158	0	0.094458	0.00161	0.027929	0.00971	0.018861	0.109051	0.38221	0.996764	0.171014
GO:0007179_transforming_growth_factor_beta_receptor_signaling_pathway	0.179602	0.002821	0.21774	0.015367	0.009032	0.424234	0.241042	0.061192	0.866696	1.08976	0.673324
GO:0021987_cerebral_cortex_development	0.179619	0.330515	0.121875	0.007805	0.000952	0.018586	0.022159	0.58074	0.600697	0.997167	0.165604
GO:0048568_embryonic_organ_development	0.199175	0.788037	0.012857	0.002481	0.003714	0.301949	0.205565	0.050888	0.035106	0.995501	0.671075
GO:0006139_nucleobase__nucleoside__nucleotide_and_nucleic_acid_metabolic_process	0.199193	0.010732	0.177013	0	0.066053	0.276734	0.006613	0.036667	0.209459	1.01438	0.219736
GO:0044267_cellular_protein_metabolic_process	0.19969	0.069579	0.13405	0.000515	0.193043	0.008529	0.015333	0.365221	0.1284	0.965777	0.953428
GO:0044238_primary_metabolic_process	0.215804	0.004898	0.031711	0	0.017667	0.117669	0.000444	0.273828	0.126974	1.05703	0.218261
GO:0019538_protein_metabolic_process	0.22816	0.103936	0.177557	0.002131	0.396223	0.024609	0.08146	0.566502	0.23752	0.968268	0.92395
GO:0022414_reproductive_process	0.236347	0.627126	0.036889	0.005734	0.410817	0.577352	0.035941	0.216276	0.773318	0.993661	0.205371
GO:0030029_actin_filament-based_process	0.236843	0.003667	0.016047	0.549167	0.047771	0.025827	0.684593	0.504102	0.663305	0.99034	0.179626
GO:0048610_cellular_process_involved_in_reproduction	0.237455	0.449531	0.135556	0.00208	0.708809	0.752021	0.476662	0.071085	0.844746	0.993968	0.176195
GO:0090304_nucleic_acid_metabolic_process	0.241182	0.003708	0.175884	0	0.02313	0.273602	0	0.108566	0.106232	1.00435	0.975209
GO:0003002_regionalization	0.254704	0.669819	0.360644	0.006042	0.73227	0.430952	0.47271	0.429873	0.447857	1.04139	0.785807
GO:0021766_hippocampus_development	0.268318	0.16847	0.759737	0.007546	0.694979	0.42626	0.323576	0.717726	0.262624	0.995576	0.985352
GO:0030036_actin_cytoskeleton_organization	0.280724	0.002603	0.020566	0.602477	0.03331	0.020467	0.665267	0.615851	0.615994	0.990506	0.178575
GO:0032504_multicellular_organism_reproduction	0.310021	0.861076	0.15803	0.007342	0.553849	0.62396	0.025051	0.332465	0.972465	0.995312	0.993569
GO:0048609_multicellular_organismal_reproductive_process	0.310021	0.861076	0.15803	0.007342	0.553849	0.62396	0.025051	0.332465	0.972465	0.995312	0.993569
GO:0016458_gene_silencing	0.375517	0.012555	0.624984	0.005839	0.336869	0.514803	0.718049	0.450714	0.79419	0.996829	0.970969
GO:0006807_nitrogen_compound_metabolic_process	0.380814	0.021053	0.235684	0.00061	0.230786	0.573224	0.001296	0.117509	0.522218	1.02773	0.174816
GO:0016055_Wnt_receptor_signaling_pathway	0.425648	0.260197	0.320449	0.002422	0.776923	0.144534	0.332725	0.450417	0.824272	0.995295	0.924325
GO:0034641_cellular_nitrogen_compound_metabolic_process	0.430938	0.056207	0.230094	0.000568	0.192524	0.502516	0.002	0.109341	0.448894	1.0446	0.173154
GO:0048706_embryonic_skeletal_system_development	0.43145	0.907397	0.028308	0.001491	0.214536	0.216634	0.68574	0.23213	0.865783	0.989609	0.813467
GO:0034329_cell_junction_assembly	0.502226	0.004742	0.5073	0.268506	0.679521	0.309187	0.990381	0.815817	0.143846	0.989846	0.877254
GO:0021799_cerebral_cortex_radially_oriented_cell_migration	0.517654	0.99515	0.211801	0.159102	0.007711	0.475314	0.967812	0.999801	1.00082	0.993451	0.983579
GO:0016044_cellular_membrane_organization	0.576413	0.026543	0.19577	0.005878	0.192939	0.548418	0.231993	0.778074	0.858827	0.98775	0.193844
GO:0061024_membrane_organization	0.576413	0.026543	0.19577	0.005878	0.192939	0.548418	0.231993	0.778074	0.858827	0.98775	0.193844
GO:0048704_embryonic_skeletal_system_morphogenesis	0.656914	0.907254	0.09319	0.007375	0.646813	0.47753	0.609659	0.372279	0.832039	0.989782	0.952075
GO:0021795_cerebral_cortex_cell_migration	0.721824	0.660595	0.426718	0.042248	0.005513	0.285767	0.612781	0.97471	1	0.996385	0.792578
GO:0060389_pathway-restricted_SMAD_protein_phosphorylation	0.721824	0.008509	0.687026	0.042248	0.098813	0.996537	0.226749	0.631933	1	0.996385	0.792578
GO:0051291_protein_heterooligomerization	0.804958	0.669845	0.781352	0.754208	0.449088	0.133402	0.794235	0.168993	0.003333	0.998365	0.955849

## Sheet: Enrichment
HYPERLINKED GO CATEGORY	FDR-449a-5p	FDR-338-3p	FDR-182-5p	FDR-9-5p	FDR-96-5p	FDR-219a-5p	FDR-378a-3p	FDR-130-3p	FDR-183-5p	FDR-378a-5p
GO:0042551_neuron_maturation	9.68298	8.0193	5.81793	0	0	0	0	0	6.78204	0
GO:0010623_developmental_programmed_cell_death	7.64446	0	0	0	0	0	0	0	0	0
GO:0007405_neuroblast_proliferation	5.64841	0	4.07255	0	4.12103	0	0	0	0	0
GO:0033555_multicellular_organismal_response_to_stress	5.33552	0	0	0	0	0	0	0	0	0
GO:0021954_central_nervous_system_neuron_development	4.46907	5.75745	0	4.33763	0	0	0	0	4.86916	0
GO:0001764_neuron_migration	4.31809	0	2.97186	0	0	0	0	0	3.84927	0
GO:0007411_axon_guidance	3.59898	3.97417	3.02738	0	0	3.77036	0	0	0	0
GO:0006184_GTP_catabolic_process	3.31988	3.20772	0	0	2.82585	0	0	0	0	39.5619
GO:0046039_GTP_metabolic_process	3.31988	3.20772	0	0	2.82585	0	0	0	0	39.5619
GO:0007409_axonogenesis	2.95413	2.37861	2.79556	1.75221	0	3.6106	0	0	3.62092	0
GO:0031589_cell-substrate_adhesion	2.92741	0	0	2.47704	0	0	0	2.67418	0	0
GO:0006935_chemotaxis	2.85302	2.50603	1.85446	0	0	0	0	0	0	0
GO:0048812_neuron_projection_morphogenesis	2.81818	0	2.46177	1.68326	1.88214	3.17949	0	0	3.18857	0
GO:0048667_cell_morphogenesis_involved_in_neuron_differentiation	2.75085	0	2.59162	1.77996	0	3.22766	0	0	3.23688	0
GO:0016337_cell-cell_adhesion	2.7502	0	2.3134	0	0	3.36135	0	0	0	0
GO:0007420_brain_development	2.65872	3.23491	2.23645	1.65663	1.91104	2.64778	3.26524	2.43622	2.73581	0
GO:0048858_cell_projection_morphogenesis	2.64081	0	2.38594	1.70876	0	2.86903	0	0	2.87723	0
GO:0000904_cell_morphogenesis_involved_in_differentiation	2.55279	2.21138	2.29544	1.82268	1.79827	3.01248	0	1.74227	3.02109	0
GO:0016477_cell_migration	2.5512	0	2.04847	1.95092	1.71751	0	0	1.7214	1.89518	0
GO:0048870_cell_motility	2.46642	0	1.93638	1.87964	1.62353	0	0	1.62721	1.88106	0
GO:0051674_localization_of_cell	2.46642	0	1.93638	1.87964	1.62353	0	0	1.62721	1.88106	0
GO:0040011_locomotion	2.46642	0	2.03627	1.71413	1.53956	1.89803	0	1.71761	1.94077	0
GO:0006928_cellular_component_movement	2.44678	0	1.9268	1.819	1.64841	0	0	1.54556	1.78667	0
GO:0048666_neuron_development	2.3535	2.07908	2.20596	1.95796	2.06052	2.46557	0	1.86326	2.85725	0
GO:0031175_neuron_projection_development	2.35313	0	2.18416	1.89014	2.23779	2.57852	0	2.0878	3.05002	0
GO:0030030_cell_projection_organization	2.31142	1.93153	2.20706	2.02112	2.0419	2.2906	0	2.04014	2.85867	0
GO:0000902_cell_morphogenesis	2.28957	1.93569	2.0463	1.85186	1.68089	2.62347	0	1.69935	2.5725	0
GO:0007268_synaptic_transmission	2.21234	0	0	0	0	0	0	1.9038	2.35799	0
GO:0007155_cell_adhesion	2.15748	0	0	1.74502	0	0	0	0	0	0
GO:0022610_biological_adhesion	2.15177	0	0	1.74041	0	0	0	0	0	0
GO:0022008_neurogenesis	2.14225	1.90429	2.0543	1.52478	1.88182	2.09465	0	1.78081	2.17065	0
GO:0048699_generation_of_neurons	2.11098	1.77362	2.00732	1.54409	1.73435	1.90702	0	1.90741	2.17497	0
GO:0007417_central_nervous_system_development	2.09632	3.03824	2.01528	1.55022	1.98829	0	3.10324	2.29683	2.8142	0
GO:0030182_neuron_differentiation	2.08218	1.86463	2.0078	1.61018	1.76369	2.11039	0	1.96005	2.32392	0
GO:0007264_small_GTPase_mediated_signal_transduction	2.05237	2.74574	0	2.4517	2.25761	0	0	2.34354	0	22.5761
GO:0009605_response_to_external_stimulus	2.03243	0	0	0	0	0	0	0	0	0
GO:0007267_cell-cell_signaling	2.02937	0	0	0	0	0	0	1.89354	2.17946	0
GO:0007178_transmembrane_receptor_protein_serine_threonine_kinase_signaling_pathway	2.02667	3.26367	2.27305	2.29491	0	0	0	2.50704	0	0
GO:0070887_cellular_response_to_chemical_stimulus	1.9742	0	0	0	0	0	0	0	2.07412	0
GO:0007167_enzyme_linked_receptor_protein_signaling_pathway	1.91833	2.2507	1.9018	1.9949	0	2.51209	0	1.89841	0	0
GO:0048468_cell_development	1.91642	2.20902	1.8383	1.71865	1.64841	2.05464	0	1.89653	2.14294	0
GO:0007389_pattern_specification_process	1.9134	0	0	0	0	0	0	2.06568	0	0
GO:0007154_cell_communication	1.90528	0	0	1.36793	1.38627	1.78638	0	1.80801	1.62087	0
GO:0007399_nervous_system_development	1.86211	2.09907	1.90574	1.5262	1.80691	1.97246	0	1.93492	2.07954	0
GO:0003006_developmental_process_involved_in_reproduction	1.84956	2.52293	0	0	2.11145	0	0	2.26103	0	0
GO:0048729_tissue_morphogenesis	1.84172	0	1.97172	0	1.88119	0	0	1.98829	0	0
GO:0007243_intracellular_protein_kinase_cascade	1.82268	0	0	1.62165	0	0	0	1.52192	1.76865	0
GO:0023014_signal_transmission_via_phosphorylation_event	1.82268	0	0	1.62165	0	0	0	1.52192	1.76865	0
GO:0006796_phosphate_metabolic_process	1.80197	0	1.54191	1.46752	1.58671	2.12646	0	1.69102	1.98021	0
GO:0006793_phosphorus_metabolic_process	1.80004	0	1.54026	1.46596	1.58501	2.12419	0	1.68922	1.97809	0
GO:0009653_anatomical_structure_morphogenesis	1.79285	1.68546	1.69152	1.63038	1.68278	2.19126	2.20928	1.84616	1.90055	0
GO:0006468_protein_phosphorylation	1.78601	0	0	1.83545	1.71697	2.31131	0	1.97541	2.48961	0
GO:0016310_phosphorylation	1.7025	0	1.55145	1.60653	1.66653	1.99413	0	1.86033	2.08678	0
GO:0048513_organ_development	1.68178	1.73576	1.4629	1.385	1.46405	1.96208	1.98036	1.72106	1.56165	0
GO:0051179_localization	1.60997	1.47512	1.40097	1.2483	1.34677	0	0	1.38724	1.42899	0
GO:0008283_cell_proliferation	1.60041	0	0	1.48495	1.44964	0	0	1.73321	0	0
GO:0030154_cell_differentiation	1.58907	1.83497	1.516	1.50471	1.52415	1.65797	0	1.68764	1.90024	0
GO:0048731_system_development	1.5858	1.58794	1.51584	1.40856	1.4578	1.762	0	1.64067	1.50787	0
GO:0048646_anatomical_structure_formation_involved_in_morphogenesis	1.57349	0	1.67993	1.68384	0	0	0	1.79671	0	0
GO:0048869_cellular_developmental_process	1.55079	1.79077	1.49539	1.49294	1.48744	1.61803	0	1.6657	1.85446	0
GO:0007275_multicellular_organismal_development	1.54417	1.55577	1.55427	1.41763	1.40201	1.64536	1.58645	1.55427	1.48829	0
GO:0048856_anatomical_structure_development	1.51651	1.54106	1.4516	1.43807	1.44218	1.62981	1.57145	1.53958	1.47422	0
GO:0051234_establishment_of_localization	1.51466	0	0	0	0	0	0	1.37402	0	0
GO:0032502_developmental_process	1.50419	1.51151	1.46774	1.44827	1.38893	1.5296	0	1.46476	1.4553	0
GO:0006464_protein_modification_process	1.37638	0	0	1.35934	1.35655	1.82981	0	1.57716	1.73638	0
GO:0050896_response_to_stimulus	1.35827	0	0	0	0	0	0	0	1.29837	0
GO:0006350_transcription	1.33836	1.65353	1.49491	1.53324	1.45668	2.1989	2.0007	1.86728	1.54184	0
GO:0043412_macromolecule_modification	1.32995	0	0	1.32858	0	1.76808	0	1.52396	1.67781	0
GO:0044249_cellular_biosynthetic_process	1.23034	0	1.33997	1.3408	1.29639	1.67787	1.61042	1.52516	0	0
GO:0044237_cellular_metabolic_process	1.13142	0	1.21447	1.18123	1.21238	1.42526	1.43854	1.33262	0	0
GO:0030031_cell_projection_assembly	0	0	0	2.92388	0	0	0	0	0	0
GO:0034329_cell_junction_assembly	0	0	0	3.61469	0	0	0	0	0	0
GO:0016044_cellular_membrane_organization	0	0	0	1.71918	0	0	0	2.10347	0	0
GO:0061024_membrane_organization	0	0	0	1.71918	0	0	0	2.10347	0	0
GO:0016055_Wnt_receptor_signaling_pathway	0	0	0	0	0	0	0	2.82183	0	0
GO:0021889_olfactory_bulb_interneuron_differentiation	0	0	0	0	0	0	0	14.3737	0	0
GO:0021891_olfactory_bulb_interneuron_development	0	0	0	0	0	0	0	16.4271	0	0
GO:0007169_transmembrane_receptor_protein_tyrosine_kinase_signaling_pathway	0	0	1.85708	2.03001	0	0	0	0	0	0
GO:0060389_pathway-restricted_SMAD_protein_phosphorylation	0	0	4.44278	5.12629	0	0	0	5.2268	0	0
GO:0030029_actin_filament-based_process	0	0	2.00838	2.1457	2.43875	0	0	0	2.60133	0
GO:0030036_actin_cytoskeleton_organization	0	0	2.11459	2.25918	2.42507	0	0	0	2.7389	0
GO:0021955_central_nervous_system_neuron_axonogenesis	0	0	0	5.52835	0	0	0	0	11.1704	0
GO:0044238_primary_metabolic_process	0	0	1.17231	1.16479	1.18626	1.38397	0	1.35764	0	0
GO:0019538_protein_metabolic_process	0	0	0	0	0	1.5099	0	1.4496	1.47095	0
GO:0071840_cellular_component_organization_or_biogenesis	0	0	1.2756	1.37732	1.25052	1.53036	0	1.39056	1.45515	0
GO:0006807_nitrogen_compound_metabolic_process	0	0	0	1.21171	0	1.55411	0	1.39562	0	0
GO:0034641_cellular_nitrogen_compound_metabolic_process	0	0	0	1.18867	0	1.56445	0	1.39573	0	0
GO:0044267_cellular_protein_metabolic_process	0	0	0	1.25823	0	1.69761	0	1.55126	1.58896	0
GO:0022414_reproductive_process	0	0	0	0	1.74196	2.22336	0	1.85649	0	0
GO:0032504_multicellular_organism_reproduction	0	0	0	0	0	2.68802	0	2.08577	0	0
GO:0048609_multicellular_organismal_reproductive_process	0	0	0	0	0	2.68802	0	2.08577	0	0
GO:0021987_cerebral_cortex_development	0	0	4.71558	0	0	6.22882	0	4.03472	4.99729	0
GO:0016043_cellular_component_organization	0	1.3359	1.29356	1.38759	1.26813	1.55191	0	1.41014	1.47565	0
GO:0006139_nucleobase__nucleoside__nucleotide_and_nucleic_acid_metabolic_process	0	1.38512	1.22779	1.24803	0	1.56098	0	1.52185	0	0
GO:0048598_embryonic_morphogenesis	0	2.18708	1.84058	0	2.62033	0	0	2.31473	0	0
GO:0048610_cellular_process_involved_in_reproduction	0	2.57763	0	0	0	0	0	2.64007	0	0
GO:0048589_developmental_growth	0	2.65903	0	0	0	3.36356	0	2.57214	0	0
GO:0048562_embryonic_organ_morphogenesis	0	3.26367	0	0	2.76013	0	0	2.50704	0	0
GO:0007179_transforming_growth_factor_beta_receptor_signaling_pathway	0	3.54538	3.08656	2.96785	0	0	0	3.02604	0	0
GO:0043170_macromolecule_metabolic_process	0	1.27189	1.21952	1.24887	1.22647	1.52192	1.62212	1.46994	1.30823	0
GO:0044260_cellular_macromolecule_metabolic_process	0	1.35265	1.29209	1.28958	1.26113	1.66352	1.73275	1.52011	1.3664	0
GO:0009059_macromolecule_biosynthetic_process	0	1.41491	1.39248	1.40072	1.33318	1.7509	1.84732	1.6067	1.37871	0
GO:0034645_cellular_macromolecule_biosynthetic_process	0	1.43527	1.43002	1.43109	1.36556	1.81556	1.91555	1.61704	1.40265	0
GO:0048568_embryonic_organ_development	0	2.43105	2.30885	0	2.33633	0	3.79231	2.37675	0	0
GO:0051291_protein_heterooligomerization	0	0	0	0	0	0	9.89637	0	0	0
GO:0007265_Ras_protein_signal_transduction	0	0	0	2.61722	0	0	0	2.36529	0	26.2911

## Sheet: mir_449a
HYPERLINKED GO CATEGORY	TOTAL GENES	CHANGED GENES	ENRICHMENT	LOG10(p)	CUMULATIVE NUMBER OF CATEGORIES	CUMULATIVE RANDOMS LOWER BOUND	CUMULATIVE RANDOMS MEAN	CUMULATIVE RANDOMS UPPER BOUND	FALSE DISCOVERY RATE
GO:0040011_locomotion	636	54	2.46642	-9.54423	1	0	0	0	0
GO:0051179_localization	2093	116	1.60997	-8.32632	2	0	0	0	0
GO:0016477_cell_migration	501	44	2.5512	-8.22275	3	0	0	0	0
GO:0006928_cellular_component_movement	558	47	2.44678	-8.18714	4	0	0	0	0
GO:0048870_cell_motility	530	45	2.46642	-7.94946	6	0	0	0	0
GO:0051674_localization_of_cell	530	45	2.46642	-7.94946	6	0	0	0	0
GO:0007154_cell_communication	1113	73	1.90528	-7.77919	7	0	0	0	0
GO:0048731_system_development	2015	110	1.5858	-7.40823	8	0	0	0	0
GO:0007275_multicellular_organismal_development	2201	117	1.54417	-7.30359	9	0	0	0	0
GO:0032502_developmental_process	2414	125	1.50419	-7.23089	10	0	0	0	0
GO:0032879_regulation_of_localization	808	57	2.04924	-7.08787	11	0	0	0	0
GO:0048513_organ_development	1520	88	1.68178	-6.85361	12	0	0	0	0
GO:0022008_neurogenesis	678	50	2.14225	-6.81291	13	0	0	0	0
GO:0009653_anatomical_structure_morphogenesis	1199	74	1.79285	-6.77578	14	0	0	0	0
GO:0048856_anatomical_structure_development	2222	116	1.51651	-6.76575	15	0	0	0	0
GO:0030334_regulation_of_cell_migration	242	26	3.12096	-6.6647	16	0	0	0	0
GO:2000145_regulation_of_cell_motility	246	26	3.07021	-6.52341	17	0	0	0	0
GO:0051239_regulation_of_multicellular_organismal_process	1179	72	1.77398	-6.39926	18	0	0	0	0
GO:0051270_regulation_of_cellular_component_movement	267	27	2.93753	-6.36687	19	0	0	0	0
GO:0040012_regulation_of_locomotion	271	27	2.89418	-6.2375	20	0	0	0	0
GO:0048468_cell_development	864	57	1.91642	-6.10354	21	0	0	0	0
GO:0048699_generation_of_neurons	633	46	2.11098	-6.09596	22	0	0	0	0
GO:0007399_nervous_system_development	936	60	1.86211	-6.00012	23	0	0	0	0
GO:0030030_cell_projection_organization	465	37	2.31142	-5.88067	24	0	0	0	0
GO:0048812_neuron_projection_morphogenesis	268	26	2.81818	-5.80308	25	0	0	0	0
GO:0048666_neuron_development	432	35	2.3535	-5.76165	26	0	0	0	0
GO:0007409_axonogenesis	236	24	2.95413	-5.75581	27	0	0	0	0
GO:0050793_regulation_of_developmental_process	821	54	1.91065	-5.74333	28	0	0	0	0
GO:2000026_regulation_of_multicellular_organismal_development	705	48	1.9778	-5.53644	29	0	0	0	0
GO:0000904_cell_morphogenesis_involved_in_differentiation	330	29	2.55279	-5.53517	30	0	0	0	0
GO:0007420_brain_development	295	27	2.65872	-5.51795	31	0	0	0	0
GO:0009888_tissue_development	795	52	1.90006	-5.4628	32	0	0	0	0
GO:0048858_cell_projection_morphogenesis	297	27	2.64081	-5.46206	33	0	0	0	0
GO:0048667_cell_morphogenesis_involved_in_neuron_differentiation	264	25	2.75085	-5.4081	34	0	0	0	0
GO:0042551_neuron_maturation	21	7	9.68298	-5.38847	35	0	0	0	0
GO:0006796_phosphate_metabolic_process	935	58	1.80197	-5.34243	36	0	0	0	0
GO:0006793_phosphorus_metabolic_process	936	58	1.80004	-5.32782	37	0	0	0	0
GO:0032990_cell_part_morphogenesis	302	27	2.59709	-5.32487	38	0	0	0	0
GO:0030154_cell_differentiation	1499	82	1.58907	-5.31307	39	0	0	0	0
GO:0030182_neuron_differentiation	572	41	2.08218	-5.31072	40	0	0	0	0
GO:0006935_chemotaxis	224	22	2.85302	-5.07195	42	0	0	0	0
GO:0042330_taxis	224	22	2.85302	-5.07195	42	0	0	0	0
GO:0009605_response_to_external_stimulus	586	41	2.03243	-5.05217	43	0	0	0	0
GO:0000902_cell_morphogenesis	406	32	2.28957	-5.05168	44	0	0	0	0
GO:0009887_organ_morphogenesis	547	39	2.07113	-5.01274	45	0	0	0	0
GO:0023034_intracellular_signaling_pathway	965	58	1.74595	-4.91777	46	0	0	0	0
GO:0048869_cellular_developmental_process	1536	82	1.55079	-4.8962	47	0	0	0	0
GO:0031175_neuron_projection_development	358	29	2.35313	-4.84361	48	-0.09	0.01	0.11	0.000208
GO:0048522_positive_regulation_of_cellular_process	2107	104	1.43383	-4.75047	49	-0.18	0.02	0.22	0.000408
GO:0048518_positive_regulation_of_biological_process	2291	111	1.40743	-4.74137	50	-0.18	0.02	0.22	0.0004
GO:0051272_positive_regulation_of_cellular_component_movement	153	17	3.22766	-4.72677	51	-0.192702	0.03	0.252702	0.000588
GO:0030900_forebrain_development	203	20	2.86197	-4.67786	52	-0.192702	0.03	0.252702	0.000577
GO:0051234_establishment_of_localization	1611	84	1.51466	-4.62464	53	-0.192702	0.03	0.252702	0.000566
GO:0019226_transmission_of_nerve_impulse	369	29	2.28298	-4.59573	54	-0.192702	0.03	0.252702	0.000556
GO:0045595_regulation_of_cell_differentiation	614	41	1.93975	-4.56787	55	-0.275268	0.04	0.355268	0.000727
GO:0007411_axon_guidance	113	14	3.59898	-4.51471	56	-0.30887	0.05	0.40887	0.000893
GO:0065009_regulation_of_molecular_function	1089	62	1.65384	-4.50834	57	-0.311184	0.06	0.431184	0.001053
GO:0032989_cellular_component_morphogenesis	433	32	2.14681	-4.4867	58	-0.311184	0.06	0.431184	0.001034
GO:0042221_response_to_chemical_stimulus	1283	70	1.5849	-4.46311	59	-0.385161	0.07	0.525161	0.001186
GO:0006810_transport	1578	82	1.50951	-4.45194	60	-0.385161	0.07	0.525161	0.001167
GO:0033555_multicellular_organismal_response_to_stress	49	9	5.33552	-4.43629	61	-0.385161	0.07	0.525161	0.001148
GO:0007610_behavior	396	30	2.20068	-4.43458	62	-0.385161	0.07	0.525161	0.001129
GO:0009790_embryo_development	687	44	1.86049	-4.43204	63	-0.385161	0.07	0.525161	0.001111
GO:0035556_intracellular_signal_transduction	842	51	1.7595	-4.43188	64	-0.385161	0.07	0.525161	0.001094
GO:0030155_regulation_of_cell_adhesion	162	17	3.04835	-4.40311	65	-0.385161	0.07	0.525161	0.001077
GO:0001764_neuron_migration	74	11	4.31809	-4.39567	66	-0.385161	0.07	0.525161	0.001061
GO:0030335_positive_regulation_of_cell_migration	147	16	3.16179	-4.36962	68	-0.385161	0.07	0.525161	0.001029
GO:2000147_positive_regulation_of_cell_motility	147	16	3.16179	-4.36962	68	-0.385161	0.07	0.525161	0.001029
GO:0007267_cell-cell_signaling	501	35	2.02937	-4.35208	69	-0.384497	0.08	0.544497	0.001159
GO:0007162_negative_regulation_of_cell_adhesion	52	9	5.0277	-4.2226	70	-0.402519	0.1	0.602519	0.001429
GO:0007423_sensory_organ_development	274	23	2.43842	-4.1775	71	-0.402519	0.1	0.602519	0.001408
GO:0048523_negative_regulation_of_cellular_process	1758	88	1.4541	-4.16774	72	-0.400397	0.11	0.620397	0.001528
GO:0002761_regulation_of_myeloid_leukocyte_differentiation	53	9	4.93284	-4.15488	73	-0.395222	0.13	0.655222	0.001781
GO:0019222_regulation_of_metabolic_process	2523	117	1.3471	-4.12044	74	-0.395222	0.13	0.655222	0.001757
GO:0010646_regulation_of_cell_communication	821	49	1.73374	-4.1045	75	-0.395222	0.13	0.655222	0.001733
GO:0040017_positive_regulation_of_locomotion	156	16	2.97938	-4.05591	76	-0.38532	0.16	0.70532	0.002105
GO:0048519_negative_regulation_of_biological_process	1925	94	1.41849	-4.04709	77	-0.38532	0.16	0.70532	0.002078
GO:0007155_cell_adhesion	377	28	2.15748	-4.01952	78	-0.38532	0.16	0.70532	0.002051
GO:0042596_fear_response	23	6	7.57799	-4.01247	79	-0.38532	0.16	0.70532	0.002025
GO:0022610_biological_adhesion	378	28	2.15177	-3.99964	80	-0.38532	0.16	0.70532	0.002
GO:0045637_regulation_of_myeloid_cell_differentiation	82	11	3.89681	-3.97676	81	-0.38532	0.16	0.70532	0.001975
GO:0050890_cognition	127	14	3.20225	-3.95057	82	-0.37309	0.19	0.75309	0.002317
GO:0007612_learning	70	10	4.14985	-3.89544	84	-0.368535	0.2	0.768535	0.002381
GO:0010810_regulation_of_cell-substrate_adhesion	70	10	4.14985	-3.89544	84	-0.368535	0.2	0.768535	0.002381
GO:0051093_negative_regulation_of_developmental_process	326	25	2.22768	-3.85774	85	-0.363752	0.21	0.783752	0.002471
GO:0034762_regulation_of_transmembrane_transport	130	14	3.12835	-3.84108	86	-0.424793	0.22	0.864793	0.002558
GO:0016310_phosphorylation	819	48	1.7025	-3.83365	87	-0.451729	0.25	0.951729	0.002874
GO:0042127_regulation_of_cell_proliferation	774	46	1.72642	-3.8274	88	-0.451729	0.25	0.951729	0.002841
GO:0050896_response_to_stimulus	2267	106	1.35827	-3.81345	89	-0.459642	0.28	1.01964	0.003146
GO:0007417_central_nervous_system_development	388	28	2.09632	-3.80581	90	-0.459642	0.28	1.01964	0.003111
GO:0051094_positive_regulation_of_developmental_process	430	30	2.02667	-3.78195	91	-0.492317	0.29	1.07232	0.003187
GO:0030099_myeloid_cell_differentiation	165	16	2.81687	-3.76777	92	-0.492317	0.29	1.07232	0.003152
GO:0007405_neuroblast_proliferation	36	7	5.64841	-3.7252	93	-0.48496	0.3	1.08496	0.003226
GO:0034765_regulation_of_ion_transmembrane_transport	61	9	4.28591	-3.66707	94	-0.466789	0.34	1.14679	0.003617
GO:0016337_cell-cell_adhesion	169	16	2.7502	-3.64715	95	-0.466789	0.34	1.14679	0.003579
GO:0030316_osteoclast_differentiation	37	7	5.49575	-3.64692	96	-0.490526	0.37	1.23053	0.003854
GO:0007611_learning_or_memory	120	13	3.14697	-3.63076	97	-0.490526	0.37	1.23053	0.003814
GO:0006184_GTP_catabolic_process	105	12	3.31988	-3.60979	99	-0.521132	0.4	1.32113	0.00404
GO:0046039_GTP_metabolic_process	105	12	3.31988	-3.60979	99	-0.521132	0.4	1.32113	0.00404
GO:0051960_regulation_of_nervous_system_development	299	23	2.23454	-3.60841	100	-0.521132	0.4	1.32113	0.004
GO:0007268_synaptic_transmission	302	23	2.21234	-3.54546	101	-0.578323	0.49	1.55832	0.004851
GO:0045935_positive_regulation_of_nucleobase__nucleoside__nucleotide_and_nucleic_acid_metabolic_process	797	46	1.6766	-3.53427	102	-0.578323	0.49	1.55832	0.004804
GO:0008283_cell_proliferation	962	53	1.60041	-3.51381	103	-0.656195	0.52	1.69619	0.005049
GO:0046578_regulation_of_Ras_protein_signal_transduction	78	10	3.72422	-3.49946	104	-0.64424	0.54	1.72424	0.005192
GO:0051171_regulation_of_nitrogen_compound_metabolic_process	1556	77	1.43751	-3.46389	105	-0.642358	0.55	1.74236	0.005238
GO:0080090_regulation_of_primary_metabolic_process	1996	94	1.36804	-3.44869	106	-0.642358	0.55	1.74236	0.005189
GO:0001662_behavioral_fear_response	19	5	7.64446	-3.43797	109	-0.648723	0.56	1.76872	0.005138
GO:0002690_positive_regulation_of_leukocyte_chemotaxis	19	5	7.64446	-3.43797	109	-0.648723	0.56	1.76872	0.005138
GO:0010623_developmental_programmed_cell_death	19	5	7.64446	-3.43797	109	-0.648723	0.56	1.76872	0.005138
GO:0019219_regulation_of_nucleobase__nucleoside__nucleotide_and_nucleic_acid_metabolic_process	1535	76	1.43825	-3.42567	110	-0.609108	0.62	1.84911	0.005636
GO:0045634_regulation_of_melanocyte_differentiation	5	3	17.4294	-3.41627	112	-0.547823	0.75	2.04782	0.006696
GO:0050932_regulation_of_pigment_cell_differentiation	5	3	17.4294	-3.41627	112	-0.547823	0.75	2.04782	0.006696
GO:0045670_regulation_of_osteoclast_differentiation	29	6	6.01013	-3.41546	113	-0.547823	0.75	2.04782	0.006637
GO:0031323_regulation_of_cellular_metabolic_process	2161	100	1.34424	-3.39522	114	-0.633433	0.79	2.21343	0.00693
GO:0044057_regulation_of_system_process	330	24	2.11265	-3.38061	115	-0.633433	0.79	2.21343	0.00687
GO:0070887_cellular_response_to_chemical_stimulus	412	28	1.9742	-3.37533	116	-0.633433	0.79	2.21343	0.00681
GO:0051049_regulation_of_transport	584	36	1.79069	-3.37155	117	-0.633433	0.79	2.21343	0.006752
GO:0050790_regulation_of_catalytic_activity	859	48	1.62322	-3.34819	118	-0.673285	0.82	2.31329	0.006949
GO:0043269_regulation_of_ion_transport	145	14	2.80473	-3.3442	119	-0.674572	0.83	2.33457	0.006975
GO:0051173_positive_regulation_of_nitrogen_compound_metabolic_process	814	46	1.64159	-3.32933	120	-0.657707	0.86	2.37771	0.007167
GO:0051254_positive_regulation_of_RNA_metabolic_process	565	35	1.79949	-3.32888	121	-0.657707	0.86	2.37771	0.007107
GO:0002209_behavioral_defense_response	20	5	7.26224	-3.32532	122	-0.652674	0.88	2.41267	0.007213
GO:0051056_regulation_of_small_GTPase_mediated_signal_transduction	82	10	3.54256	-3.32157	123	-0.652674	0.88	2.41267	0.007154
GO:0031589_cell-substrate_adhesion	129	13	2.92741	-3.32135	124	-0.652674	0.88	2.41267	0.007097
GO:0048167_regulation_of_synaptic_plasticity	68	9	3.84471	-3.30491	125	-0.698437	0.89	2.47844	0.00712
GO:0006366_transcription_from_RNA_polymerase_II_promoter	795	45	1.64428	-3.27971	126	-0.686049	0.91	2.50605	0.007222
GO:0002521_leukocyte_differentiation	219	18	2.38759	-3.2718	127	-0.715251	0.96	2.63525	0.007559
GO:0014829_vascular_smooth_muscle_contraction	12	4	9.68298	-3.26208	128	-0.673601	1.02	2.7136	0.007969
GO:0045664_regulation_of_neuron_differentiation	220	18	2.37673	-3.2482	129	-0.657825	1.05	2.75782	0.00814
GO:0002573_myeloid_leukocyte_differentiation	84	10	3.45821	-3.23704	130	-0.657825	1.05	2.75782	0.008077
GO:0045941_positive_regulation_of_transcription	708	41	1.68221	-3.21793	131	-0.658919	1.08	2.81892	0.008244
GO:0010628_positive_regulation_of_gene_expression	756	43	1.65226	-3.19322	132	-0.658952	1.11	2.87895	0.008409
GO:0006468_protein_phosphorylation	553	34	1.78601	-3.18767	133	-0.715853	1.13	2.97585	0.008496
GO:0007167_enzyme_linked_receptor_protein_signaling_pathway	424	28	1.91833	-3.17704	134	-0.702374	1.14	2.98237	0.008507
GO:0007243_intracellular_protein_kinase_cascade	510	32	1.82268	-3.17561	136	-0.702374	1.14	2.98237	0.008382
GO:0023014_signal_transmission_via_phosphorylation_event	510	32	1.82268	-3.17561	136	-0.702374	1.14	2.98237	0.008382
GO:0030534_adult_behavior	101	11	3.16375	-3.17313	137	-0.705241	1.15	3.00524	0.008394
GO:0022603_regulation_of_anatomical_structure_morphogenesis	301	22	2.12318	-3.16966	138	-0.715309	1.19	3.09531	0.008623
GO:0019725_cellular_homeostasis	447	29	1.88461	-3.14945	139	-0.719798	1.24	3.1998	0.008921
GO:0090066_regulation_of_anatomical_structure_size	343	24	2.03258	-3.13948	140	-0.743129	1.26	3.26313	0.009
GO:0060429_epithelium_development	385	26	1.96175	-3.12755	141	-0.744368	1.27	3.28437	0.009007
GO:0022011_myelination_in_peripheral_nervous_system	6	3	14.5245	-3.12645	144	-0.68961	1.51	3.70961	0.010486
GO:0032292_peripheral_nervous_system_axon_ensheathment	6	3	14.5245	-3.12645	144	-0.68961	1.51	3.70961	0.010486
GO:0045161_neuronal_ion_channel_clustering	6	3	14.5245	-3.12645	144	-0.68961	1.51	3.70961	0.010486
GO:0030001_metal_ion_transport	284	21	2.14799	-3.11363	145	-0.5351	1.68	3.8951	0.011586
GO:0051641_cellular_localization	928	50	1.56514	-3.10834	146	-0.533361	1.69	3.91336	0.011575
GO:0030097_hemopoiesis	345	24	2.0208	-3.10384	147	-0.556555	1.71	3.97655	0.011633
GO:0010557_positive_regulation_of_macromolecule_biosynthetic_process	811	45	1.61184	-3.09509	148	-0.552365	1.73	4.01236	0.011689
GO:0045893_positive_regulation_of_transcription__DNA-dependent	560	34	1.76369	-3.09104	149	-0.552365	1.73	4.01236	0.011611
GO:0003001_generation_of_a_signal_involved_in_cell-cell_signaling	227	18	2.30344	-3.0878	151	-0.571688	1.76	4.09169	0.011656
GO:0023061_signal_release	227	18	2.30344	-3.0878	151	-0.571688	1.76	4.09169	0.011656
GO:0043473_pigmentation	59	8	3.93884	-3.06476	152	-0.586833	1.8	4.18683	0.011842
GO:0006357_regulation_of_transcription_from_RNA_polymerase_II_promoter	745	42	1.63766	-3.05006	153	-0.586833	1.8	4.18683	0.011765
GO:0008284_positive_regulation_of_cell_proliferation	454	29	1.85555	-3.04229	154	-0.576183	1.85	4.27618	0.012013
GO:0060284_regulation_of_cell_development	328	23	2.03697	-3.04214	155	-0.576183	1.85	4.27618	0.011935
GO:0001952_regulation_of_cell-matrix_adhesion	34	6	5.12629	-3.02627	156	-0.576149	1.9	4.37615	0.012179
GO:0065008_regulation_of_biological_quality	1483	72	1.41033	-3.00058	157	-0.53689	2.06	4.65689	0.013121
GO:0048839_inner_ear_development	90	10	3.22766	-2.9994	158	-0.524692	2.07	4.66469	0.013101
GO:0008306_associative_learning	47	7	4.32644	-2.98869	159	-0.504069	2.09	4.68407	0.013145
GO:0055082_cellular_chemical_homeostasis	416	27	1.88539	-2.96765	160	-0.482711	2.22	4.92271	0.013875
GO:0051924_regulation_of_calcium_ion_transport	91	10	3.19219	-2.96196	161	-0.479626	2.24	4.95963	0.013913
GO:0002688_regulation_of_leukocyte_chemotaxis	24	5	6.05187	-2.9364	163	-0.515239	2.35	5.21524	0.014417
GO:0002763_positive_regulation_of_myeloid_leukocyte_differentiation	24	5	6.05187	-2.9364	163	-0.515239	2.35	5.21524	0.014417
GO:0014041_regulation_of_neuron_maturation	2	2	N/A						N/A
GO:0014042_positive_regulation_of_neuron_maturation	2	2	N/A						N/A
GO:0046684_response_to_pyrethroid	2	2	N/A						N/A
GO:0045597_positive_regulation_of_cell_differentiation	314	22	2.03528	-2.92699	164	-0.533609	2.4	5.33361	0.014634
GO:0045944_positive_regulation_of_transcription_from_RNA_polymerase_II_promoter	462	29	1.82342	-2.92373	165	-0.533609	2.4	5.33361	0.014545
GO:0001503_ossification	160	14	2.54178	-2.91884	166	-0.517042	2.41	5.33704	0.014518
GO:0014031_mesenchymal_cell_development	77	9	3.39533	-2.90712	167	-0.586508	2.46	5.50651	0.014731
GO:0002548_monocyte_chemotaxis	7	3	12.4496	-2.8946	169	-0.413475	2.75	5.91348	0.016272
GO:0021591_ventricular_system_development	7	3	12.4496	-2.8946	169	-0.413475	2.75	5.91348	0.016272
GO:0048168_regulation_of_neuronal_synaptic_plasticity	36	6	4.84149	-2.89048	170	-0.388618	2.77	5.92862	0.016294
GO:0060485_mesenchyme_development	93	10	3.12354	-2.88879	171	-0.38413	2.78	5.94413	0.016257
GO:0010604_positive_regulation_of_macromolecule_metabolic_process	1096	56	1.48425	-2.88342	172	-0.38413	2.78	5.94413	0.016163
GO:0006873_cellular_ion_homeostasis	401	26	1.88347	-2.86927	173	-0.35156	2.83	6.01156	0.016358
GO:0021700_developmental_maturation	110	11	2.90489	-2.86332	175	-0.365803	2.84	6.0458	0.016229
GO:0043583_ear_development	110	11	2.90489	-2.86332	175	-0.365803	2.84	6.0458	0.016229
GO:0031346_positive_regulation_of_cell_projection_organization	94	10	3.09031	-2.85304	176	-0.306654	2.97	6.24665	0.016875
GO:0002682_regulation_of_immune_system_process	429	27	1.82826	-2.77142	177	-0.354477	3.18	6.71448	0.017966
GO:0048265_response_to_pain	26	5	5.58634	-2.7712	178	-0.310335	3.28	6.87033	0.018427
GO:0019220_regulation_of_phosphate_metabolic_process	495	30	1.76054	-2.76851	180	-0.383159	3.3	6.98316	0.018333
GO:0051174_regulation_of_phosphorus_metabolic_process	495	30	1.76054	-2.76851	180	-0.383159	3.3	6.98316	0.018333
GO:0048469_cell_maturation	81	9	3.22766	-2.75035	181	-0.512589	3.39	7.29259	0.018729
GO:0008344_adult_locomotory_behavior	66	8	3.52108	-2.74163	182	-0.392778	3.67	7.73278	0.020165
GO:0010959_regulation_of_metal_ion_transport	114	11	2.80297	-2.73723	183	-0.396069	3.7	7.79607	0.020219
GO:0021954_central_nervous_system_neuron_development	39	6	4.46907	-2.70398	184	-0.354022	3.86	8.07402	0.020978
GO:0014044_Schwann_cell_development	8	3	10.8934	-2.70164	185	-0.377471	4.37	9.11747	0.023622
GO:0001755_neural_crest_cell_migration	27	5	5.37943	-2.69448	186	-0.336806	4.48	9.29681	0.024086
GO:0045596_negative_regulation_of_cell_differentiation	266	19	2.07492	-2.69177	188	-0.336806	4.48	9.29681	0.02383
GO:0050767_regulation_of_neurogenesis	266	19	2.07492	-2.69177	188	-0.336806	4.48	9.29681	0.02383
GO:0009205_purine_ribonucleoside_triphosphate_metabolic_process	188	15	2.31773	-2.6857	189	-0.379969	4.52	9.41997	0.023915
GO:0010720_positive_regulation_of_cell_development	116	11	2.75464	-2.67662	190	-0.378156	4.53	9.43816	0.023842
GO:0009913_epidermal_cell_differentiation	53	7	3.83665	-2.67568	191	-0.382818	4.57	9.52282	0.023927
GO:0009891_positive_regulation_of_biosynthetic_process	876	46	1.5254	-2.65939	192	-0.376748	4.59	9.55675	0.023906
GO:0045892_negative_regulation_of_transcription__DNA-dependent	415	26	1.81993	-2.65904	193	-0.376748	4.59	9.55675	0.023782
GO:0006355_regulation_of_transcription__DNA-dependent	1047	53	1.47048	-2.65537	194	-0.358178	4.63	9.61818	0.023866
GO:0032501_multicellular_organismal_process	3803	155	1.18396	-2.65043	195	-0.363621	4.66	9.68362	0.023897
GO:0006351_transcription__DNA-dependent	1147	57	1.44358	-2.64733	196	-0.363621	4.66	9.68362	0.023776
GO:0051253_negative_regulation_of_RNA_metabolic_process	416	26	1.81556	-2.64455	197	-0.355701	4.75	9.8557	0.024112
GO:0009199_ribonucleoside_triphosphate_metabolic_process	190	15	2.29334	-2.64079	198	-0.33665	4.77	9.87665	0.024091
GO:0051926_negative_regulation_of_calcium_ion_transport	17	4	6.83505	-2.63925	199	-0.311681	4.9	10.1117	0.024623
GO:0032774_RNA_biosynthetic_process	1148	57	1.44233	-2.63868	200	-0.311681	4.9	10.1117	0.0245
GO:0035295_tube_development	310	21	1.96783	-2.63763	201	-0.293136	4.91	10.1131	0.024428
GO:0001889_liver_development	54	7	3.7656	-2.62808	202	-0.322906	4.98	10.2829	0.024653
GO:0048534_hemopoietic_or_lymphoid_organ_development	374	24	1.8641	-2.62693	203	-0.322906	4.98	10.2829	0.024532
GO:0002520_immune_system_development	397	25	1.82928	-2.60515	204	-0.339288	5.1	10.5393	0.025
GO:0048762_mesenchymal_cell_differentiation	85	9	3.07577	-2.60411	205	-0.383354	5.13	10.6434	0.025024
GO:0031328_positive_regulation_of_cellular_biosynthetic_process	858	45	1.52355	-2.59931	206	-0.374023	5.14	10.654	0.024951
GO:0070838_divalent_metal_ion_transport	173	14	2.35078	-2.59751	207	-0.374023	5.14	10.654	0.024831
GO:0030216_keratinocyte_differentiation	41	6	4.25107	-2.58966	208	-0.372673	5.19	10.7527	0.024952
GO:0010648_negative_regulation_of_cell_communication	313	21	1.94897	-2.58733	209	-0.372298	5.2	10.7723	0.02488
GO:0007389_pattern_specification_process	334	22	1.9134	-2.58727	210	-0.372298	5.2	10.7723	0.024762
GO:0033124_regulation_of_GTP_catabolic_process	55	7	3.69714	-2.58165	213	-0.372298	5.2	10.7723	0.024413
GO:0043087_regulation_of_GTPase_activity	55	7	3.69714	-2.58165	213	-0.372298	5.2	10.7723	0.024413
GO:0061008_hepaticobiliary_system_development	55	7	3.69714	-2.58165	213	-0.372298	5.2	10.7723	0.024413
GO:0072511_divalent_inorganic_cation_transport	174	14	2.33727	-2.57439	214	-0.366309	5.25	10.8663	0.024533
GO:0021537_telencephalon_development	103	10	2.82029	-2.55423	215	-0.34988	5.31	10.9699	0.024698
GO:0009144_purine_nucleoside_triphosphate_metabolic_process	194	15	2.24605	-2.55327	216	-0.34988	5.31	10.9699	0.024583
GO:0016311_dephosphorylation	138	12	2.526	-2.55307	217	-0.339438	5.33	10.9994	0.024562
GO:0032940_secretion_by_cell	379	24	1.83951	-2.55174	218	-0.339438	5.33	10.9994	0.02445
GO:0009893_positive_regulation_of_metabolic_process	1184	58	1.42301	-2.54536	219	-0.315476	5.4	11.1155	0.024658
GO:0008038_neuron_recognition	18	4	6.45532	-2.5419	221	-0.18492	5.64	11.4649	0.02552
GO:0046579_positive_regulation_of_Ras_protein_signal_transduction	18	4	6.45532	-2.5419	221	-0.18492	5.64	11.4649	0.02552
GO:0042773_ATP_synthesis_coupled_electron_transport	9	3	9.68298	-2.5367	223	-0.128603	6.34	12.8086	0.02843
GO:0042775_mitochondrial_ATP_synthesis_coupled_electron_transport	9	3	9.68298	-2.5367	223	-0.128603	6.34	12.8086	0.02843
GO:0032412_regulation_of_ion_transmembrane_transporter_activity	42	6	4.14985	-2.53519	226	-0.126394	6.5	13.1264	0.028761
GO:0045639_positive_regulation_of_myeloid_cell_differentiation	42	6	4.14985	-2.53519	226	-0.126394	6.5	13.1264	0.028761
GO:0048016_inositol_phosphate-mediated_signaling	42	6	4.14985	-2.53519	226	-0.126394	6.5	13.1264	0.028761
GO:0006816_calcium_ion_transport	157	13	2.40533	-2.5348	227	-0.131612	6.51	13.1516	0.028678
GO:0031326_regulation_of_cellular_biosynthetic_process	1569	73	1.35154	-2.52921	228	-0.14999	6.54	13.23	0.028684
GO:0006140_regulation_of_nucleotide_metabolic_process	176	14	2.31071	-2.5288	229	-0.14999	6.54	13.23	0.028559
GO:0002009_morphogenesis_of_an_epithelium	276	19	1.99975	-2.51127	230	-0.120188	6.58	13.2802	0.028609
GO:0009889_regulation_of_biosynthetic_process	1598	74	1.34519	-2.5071	231	-0.113075	6.59	13.2931	0.028528
GO:0008544_epidermis_development	140	12	2.48991	-2.50135	232	-0.079774	6.68	13.4398	0.028793
GO:0051252_regulation_of_RNA_metabolic_process	1091	54	1.4378	-2.48622	233	-0.128501	6.84	13.8085	0.029356
GO:0000165_MAPKKK_cascade	278	19	1.98536	-2.47657	235	-0.135916	6.97	14.0759	0.02966
GO:0035467_negative_regulation_of_signaling_pathway	278	19	1.98536	-2.47657	235	-0.135916	6.97	14.0759	0.02966
GO:0040013_negative_regulation_of_locomotion	89	9	2.93753	-2.46736	236	-0.097206	7.03	14.1572	0.029788
GO:0001667_ameboidal_cell_migration	73	8	3.18345	-2.46226	238	-0.060763	7.17	14.4008	0.030126
GO:0060326_cell_chemotaxis	73	8	3.18345	-2.46226	238	-0.060763	7.17	14.4008	0.030126
GO:0010551_regulation_of_gene-specific_transcription_from_RNA_polymerase_II_promoter	238	17	2.07492	-2.46189	240	-0.041854	7.2	14.4419	0.03
GO:0032569_gene-specific_transcription_from_RNA_polymerase_II_promoter	238	17	2.07492	-2.46189	240	-0.041854	7.2	14.4419	0.03
GO:0032512_regulation_of_protein_phosphatase_type_2B_activity	3	2	N/A						N/A
GO:0032530_regulation_of_microvillus_organization	3	2	N/A						N/A
GO:0032534_regulation_of_microvillus_assembly	3	2	N/A						N/A
GO:0045163_clustering_of_voltage-gated_potassium_channels	3	2	N/A						N/A
GO:0045636_positive_regulation_of_melanocyte_differentiation	3	2	N/A						N/A
GO:0050942_positive_regulation_of_pigment_cell_differentiation	3	2	N/A						N/A
GO:0090025_regulation_of_monocyte_chemotaxis	3	2	N/A						N/A
GO:0090026_positive_regulation_of_monocyte_chemotaxis	3	2	N/A						N/A
GO:0010812_negative_regulation_of_cell-substrate_adhesion	19	4	6.11557	-2.45101	241	0.043844	7.42	14.7962	0.030788
GO:0051649_establishment_of_localization_in_cell	826	43	1.51223	-2.44105	242	0.040878	7.51	14.9791	0.031033
GO:0050801_ion_homeostasis	431	26	1.75237	-2.43542	243	0.054769	7.54	15.0252	0.031029
GO:0030278_regulation_of_ossification	90	9	2.90489	-2.43455	244	0.092394	7.58	15.0676	0.031066
GO:0022037_metencephalon_development	44	6	3.96122	-2.43119	246	0.161384	7.64	15.1186	0.031057
GO:0022898_regulation_of_transmembrane_transporter_activity	44	6	3.96122	-2.43119	246	0.161384	7.64	15.1186	0.031057
GO:0002687_positive_regulation_of_leukocyte_migration	31	5	4.68532	-2.42005	247	0.1611	7.88	15.5989	0.031903
GO:0031644_regulation_of_neurological_system_process	181	14	2.24688	-2.41845	248	0.17946	7.89	15.6005	0.031815
GO:0042325_regulation_of_phosphorylation	477	28	1.70518	-2.41833	250	0.17946	7.89	15.6005	0.03156
GO:0071844_cellular_component_assembly_at_cellular_level	477	28	1.70518	-2.41833	250	0.17946	7.89	15.6005	0.03156
GO:0031344_regulation_of_cell_projection_organization	162	13	2.33109	-2.41705	251	0.18343	7.9	15.6166	0.031474
GO:0046903_secretion	455	27	1.72378	-2.41261	252	0.18343	7.9	15.6166	0.031349
GO:0035466_regulation_of_signaling_pathway	781	41	1.52498	-2.4102	253	0.188809	7.92	15.6512	0.031304
GO:0045449_regulation_of_transcription	1252	60	1.39212	-2.40361	254	0.182962	8.01	15.837	0.031535
GO:0007379_segment_specification	10	3	8.71468	-2.39293	256	0.678037	8.79	16.902	0.034336
GO:0048070_regulation_of_developmental_pigmentation	10	3	8.71468	-2.39293	256	0.678037	8.79	16.902	0.034336
GO:0009141_nucleoside_triphosphate_metabolic_process	202	15	2.1571	-2.38697	257	0.668678	8.83	16.9913	0.034358
GO:0048729_tissue_morphogenesis	347	22	1.84172	-2.38625	258	0.668678	8.83	16.9913	0.034225
GO:0007219_Notch_signaling_pathway	45	6	3.87319	-2.38149	259	0.733191	8.92	17.1068	0.03444
GO:0003015_heart_process	92	9	2.84174	-2.37049	262	0.706158	9.04	17.3738	0.034504
GO:0019933_cAMP-mediated_signaling	92	9	2.84174	-2.37049	262	0.706158	9.04	17.3738	0.034504
GO:0060047_heart_contraction	92	9	2.84174	-2.37049	262	0.706158	9.04	17.3738	0.034504
GO:0016202_regulation_of_striated_muscle_tissue_development	60	7	3.38904	-2.36551	263	0.912545	9.46	18.0075	0.03597
GO:0060255_regulation_of_macromolecule_metabolic_process	1935	86	1.29106	-2.36363	264	0.885947	9.47	18.0541	0.035871
GO:0008542_visual_learning	32	5	4.5389	-2.35843	266	0.833014	9.63	18.427	0.036203
GO:0043271_negative_regulation_of_ion_transport	32	5	4.5389	-2.35843	266	0.833014	9.63	18.427	0.036203
GO:0019233_sensory_perception_of_pain	76	8	3.05778	-2.35373	269	0.73108	9.75	18.7689	0.036245
GO:0030336_negative_regulation_of_cell_migration	76	8	3.05778	-2.35373	269	0.73108	9.75	18.7689	0.036245
GO:2000146_negative_regulation_of_cell_motility	76	8	3.05778	-2.35373	269	0.73108	9.75	18.7689	0.036245
GO:0009150_purine_ribonucleotide_metabolic_process	204	15	2.13595	-2.34713	270	0.819129	9.89	18.9609	0.03663
GO:0051172_negative_regulation_of_nitrogen_compound_metabolic_process	598	33	1.60304	-2.34316	271	0.843802	9.92	18.9962	0.036605
GO:0009636_response_to_toxin	46	6	3.78899	-2.33323	272	0.872733	10.04	19.2073	0.036912
GO:0035282_segmentation	61	7	3.33349	-2.32522	273	0.885781	10.15	19.4142	0.037179
GO:0050769_positive_regulation_of_neurogenesis	94	9	2.78128	-2.30844	274	0.870832	10.33	19.7892	0.037701
GO:0014812_muscle_cell_migration	33	5	4.40136	-2.29923	276	0.920532	10.48	20.0395	0.037971
GO:0048066_developmental_pigmentation	33	5	4.40136	-2.29923	276	0.920532	10.48	20.0395	0.037971
GO:0048634_regulation_of_muscle_organ_development	62	7	3.27972	-2.28584	277	1.04488	10.75	20.4551	0.038809
GO:0051057_positive_regulation_of_small_GTPase_mediated_signal_transduction	21	4	5.53313	-2.28583	278	1.18283	11.05	20.9172	0.039748
GO:2000112_regulation_of_cellular_macromolecule_biosynthetic_process	1397	65	1.3516	-2.27532	279	1.20431	11.15	21.0957	0.039964
GO:0010556_regulation_of_macromolecule_biosynthetic_process	1449	67	1.34319	-2.27313	280	1.20889	11.16	21.1111	0.039857
GO:0003013_circulatory_system_process	229	16	2.02962	-2.25488	282	1.46865	12.34	23.2114	0.043759
GO:0008015_blood_circulation	229	16	2.02962	-2.25488	282	1.46865	12.34	23.2114	0.043759
GO:0007160_cell-matrix_adhesion	79	8	2.94167	-2.25113	285	1.46177	12.38	23.2982	0.043439
GO:0007188_G-protein_signaling__coupled_to_cAMP_nucleotide_second_messenger	79	8	2.94167	-2.25113	285	1.46177	12.38	23.2982	0.043439
GO:0045761_regulation_of_adenylate_cyclase_activity	79	8	2.94167	-2.25113	285	1.46177	12.38	23.2982	0.043439
GO:0009259_ribonucleotide_metabolic_process	209	15	2.08485	-2.25039	286	1.46177	12.38	23.2982	0.043287
GO:0021953_central_nervous_system_neuron_differentiation	96	9	2.72334	-2.24831	287	1.45947	12.44	23.4205	0.043345
GO:0031325_positive_regulation_of_cellular_metabolic_process	1120	54	1.40057	-2.24757	288	1.43531	12.46	23.4847	0.043264
GO:0007632_visual_behavior	34	5	4.27191	-2.24229	289	1.50688	12.65	23.7931	0.043772
GO:0009792_embryo_development_ending_in_birth_or_egg_hatching	446	26	1.69344	-2.24075	290	1.51596	12.73	23.944	0.043897
GO:0016481_negative_regulation_of_transcription	538	30	1.61983	-2.23462	291	1.50384	12.77	24.0362	0.043883
GO:0016049_cell_growth	210	15	2.07492	-2.23152	292	1.4854	12.8	24.1146	0.043836
GO:0022612_gland_morphogenesis	97	9	2.69526	-2.21893	293	1.53183	12.89	24.2482	0.043993
GO:0001649_osteoblast_differentiation	80	8	2.90489	-2.21815	294	1.4944	12.93	24.3656	0.04398
GO:0050804_regulation_of_synaptic_transmission	152	12	2.29334	-2.21389	295	1.49543	12.97	24.4446	0.043966
GO:0009966_regulation_of_signal_transduction	517	29	1.62944	-2.21056	296	1.4564	13.02	24.5836	0.043986
GO:0002762_negative_regulation_of_myeloid_leukocyte_differentiation	22	4	5.28163	-2.21041	298	1.75038	13.38	25.0096	0.044899
GO:0017145_stem_cell_division	22	4	5.28163	-2.21041	298	1.75038	13.38	25.0096	0.044899
GO:0030595_leukocyte_chemotaxis	64	7	3.17723	-2.20964	299	1.75361	13.42	25.0864	0.044883
GO:0042310_vasoconstriction	49	6	3.55701	-2.19647	300	1.86082	13.62	25.3792	0.0454
GO:0006464_protein_modification_process	1203	57	1.37638	-2.1936	301	1.87254	13.7	25.5275	0.045515
GO:0007422_peripheral_nervous_system_development	35	5	4.14985	-2.18747	302	2.0802	13.96	25.8398	0.046225
GO:0051271_negative_regulation_of_cellular_component_movement	81	8	2.86903	-2.18577	303	2.07294	14.04	26.0071	0.046337
GO:0045934_negative_regulation_of_nucleobase__nucleoside__nucleotide_and_nucleic_acid_metabolic_process	590	32	1.57554	-2.17605	304	2.05852	14.17	26.2815	0.046612
GO:0007386_compartment_pattern_formation	4	2	N/A						N/A
GO:0010523_negative_regulation_of_calcium_ion_transport_into_cytosol	4	2	N/A						N/A
GO:0014826_vein_smooth_muscle_contraction	4	2	N/A						N/A
GO:0017085_response_to_insecticide	4	2	N/A						N/A
GO:0048087_positive_regulation_of_developmental_pigmentation	4	2	N/A						N/A
GO:0070102_interleukin-6-mediated_signaling_pathway	4	2	N/A						N/A
GO:0031327_negative_regulation_of_cellular_biosynthetic_process	638	34	1.54806	-2.16826	305	2.04891	14.29	26.5311	0.046852
GO:0051716_cellular_response_to_stimulus	881	44	1.4508	-2.16109	306	2.04874	14.34	26.6313	0.046863
GO:0031279_regulation_of_cyclase_activity	82	8	2.83404	-2.15397	307	2.10681	14.49	26.8732	0.047199
GO:0048675_axon_extension	50	6	3.48587	-2.15336	308	2.12214	14.6	27.0779	0.047403
GO:0002011_morphogenesis_of_an_epithelial_sheet	12	3	7.26224	-2.15188	312	2.66799	15.66	28.652	0.050192
GO:0021952_central_nervous_system_projection_neuron_axonogenesis	12	3	7.26224	-2.15188	312	2.66799	15.66	28.652	0.050192
GO:0033151_V(D)J_recombination	12	3	7.26224	-2.15188	312	2.66799	15.66	28.652	0.050192
GO:0048266_behavioral_response_to_pain	12	3	7.26224	-2.15188	312	2.66799	15.66	28.652	0.050192
GO:0030318_melanocyte_differentiation	23	4	5.05199	-2.13915	313	2.99054	16.31	29.6295	0.052109
GO:0010558_negative_regulation_of_macromolecule_biosynthetic_process	619	33	1.54865	-2.11999	314	3.0545	16.76	30.4655	0.053376
GO:0032409_regulation_of_transporter_activity	51	6	3.41752	-2.1114	315	3.12886	16.92	30.7111	0.053714
GO:0023051_regulation_of_signaling_process	526	29	1.60156	-2.10913	316	3.12116	16.96	30.7988	0.053671
GO:0019935_cyclic-nucleotide-mediated_signaling	101	9	2.58852	-2.10581	317	3.06317	17.04	31.0168	0.053754
GO:0051130_positive_regulation_of_cellular_component_organization	280	18	1.86743	-2.10138	318	3.10502	17.13	31.155	0.053868
GO:0009207_purine_ribonucleoside_triphosphate_catabolic_process	177	13	2.13354	-2.09685	319	3.12332	17.25	31.3767	0.054075
GO:0051339_regulation_of_lyase_activity	84	8	2.76657	-2.09201	320	3.04441	17.39	31.7356	0.054344
GO:0014032_neural_crest_cell_development	37	5	3.92553	-2.08371	321	3.12236	17.69	32.2576	0.055109
GO:0009165_nucleotide_biosynthetic_process	158	12	2.20625	-2.08352	322	3.15929	17.71	32.2607	0.055
GO:2000113_negative_regulation_of_cellular_macromolecule_biosynthetic_process	599	32	1.55186	-2.08208	323	3.16433	17.73	32.2957	0.054892
GO:0001932_regulation_of_protein_phosphorylation	239	16	1.9447	-2.08136	324	3.17727	17.74	32.3027	0.054753
GO:0009203_ribonucleoside_triphosphate_catabolic_process	178	13	2.12155	-2.07712	325	3.19134	17.85	32.5087	0.054923
GO:0007215_glutamate_signaling_pathway	24	4	4.84149	-2.07167	329	3.4874	18.29	33.0926	0.055593
GO:0034103_regulation_of_tissue_remodeling	24	4	4.84149	-2.07167	329	3.4874	18.29	33.0926	0.055593
GO:0050931_pigment_cell_differentiation	24	4	4.84149	-2.07167	329	3.4874	18.29	33.0926	0.055593
GO:0060491_regulation_of_cell_projection_assembly	24	4	4.84149	-2.07167	329	3.4874	18.29	33.0926	0.055593
GO:0009890_negative_regulation_of_biosynthetic_process	648	34	1.52417	-2.06824	330	3.72751	18.52	33.3125	0.056121
GO:0030811_regulation_of_nucleotide_catabolic_process	68	7	2.99033	-2.06679	333	3.79214	18.6	33.4079	0.055856
GO:0033121_regulation_of_purine_nucleotide_catabolic_process	68	7	2.99033	-2.06679	333	3.79214	18.6	33.4079	0.055856
GO:0042472_inner_ear_morphogenesis	68	7	2.99033	-2.06679	333	3.79214	18.6	33.4079	0.055856
GO:0006350_transcription	1324	61	1.33836	-2.0604	334	3.77233	18.67	33.5677	0.055898
GO:0006119_oxidative_phosphorylation	13	3	6.7036	-2.04901	338	4.14913	19.88	35.6109	0.058817
GO:0014037_Schwann_cell_differentiation	13	3	6.7036	-2.04901	338	4.14913	19.88	35.6109	0.058817
GO:0045671_negative_regulation_of_osteoclast_differentiation	13	3	6.7036	-2.04901	338	4.14913	19.88	35.6109	0.058817
GO:0045843_negative_regulation_of_striated_muscle_tissue_development	13	3	6.7036	-2.04901	338	4.14913	19.88	35.6109	0.058817
GO:0042592_homeostatic_process	747	38	1.47772	-2.04548	339	4.16707	19.9	35.6329	0.058702
GO:0009146_purine_nucleoside_triphosphate_catabolic_process	180	13	2.09798	-2.03821	340	4.12907	19.98	35.8309	0.058765
GO:0000122_negative_regulation_of_transcription_from_RNA_polymerase_II_promoter	306	19	1.80369	-2.0354	341	4.12907	19.98	35.8309	0.058592
GO:0021549_cerebellum_development	38	5	3.82223	-2.03454	342	4.26723	20.16	36.0528	0.058947
GO:0007187_G-protein_signaling__coupled_to_cyclic_nucleotide_second_messenger	86	8	2.70223	-2.03219	344	4.38014	20.38	36.3799	0.059244
GO:0060560_developmental_growth_involved_in_morphogenesis	86	8	2.70223	-2.03219	344	4.38014	20.38	36.3799	0.059244
GO:0009154_purine_ribonucleotide_catabolic_process	181	13	2.08639	-2.01904	345	4.33595	20.73	37.124	0.060087
GO:0006164_purine_nucleotide_biosynthetic_process	142	11	2.25027	-2.01142	346	4.33132	20.76	37.1887	0.06
GO:0016358_dendrite_development	70	7	2.90489	-1.99975	347	4.78301	21.57	38.357	0.062161
GO:0010629_negative_regulation_of_gene_expression	584	31	1.54198	-1.9933	348	4.77212	21.68	38.5879	0.062299
GO:0017157_regulation_of_exocytosis	54	6	3.22766	-1.99196	349	4.75655	21.73	38.7035	0.062264
GO:0007200_activation_of_phospholipase_C_activity_by_G-protein_coupled_receptor_protein_signaling_pathway_coupled_to_IP3_second_messenger	39	5	3.72422	-1.98704	350	4.91409	22.09	39.2659	0.063114
GO:0044249_cellular_biosynthetic_process	2243	95	1.23034	-1.97507	351	4.96214	22.23	39.4979	0.063333
GO:0045785_positive_regulation_of_cell_adhesion	88	8	2.64081	-1.97439	352	5.06781	22.35	39.6322	0.063494
GO:0003006_developmental_process_involved_in_reproduction	267	17	1.84956	-1.97286	353	5.1006	22.43	39.7594	0.063541
GO:0061351_neural_precursor_cell_proliferation	71	7	2.86398	-1.96724	354	5.22124	22.56	39.8988	0.063729
GO:0009416_response_to_light_stimulus	125	10	2.32392	-1.96442	355	5.24147	22.59	39.9385	0.063634
GO:0010468_regulation_of_gene_expression	1521	68	1.2987	-1.96403	356	5.23116	22.6	39.9688	0.063483
GO:0007264_small_GTPase_mediated_signal_transduction	184	13	2.05237	-1.9626	360	5.18897	22.66	40.131	0.062944
GO:0007517_muscle_organ_development	184	13	2.05237	-1.9626	360	5.18897	22.66	40.131	0.062944
GO:0009143_nucleoside_triphosphate_catabolic_process	184	13	2.05237	-1.9626	360	5.18897	22.66	40.131	0.062944
GO:0009261_ribonucleotide_catabolic_process	184	13	2.05237	-1.9626	360	5.18897	22.66	40.131	0.062944
GO:0051969_regulation_of_transmission_of_nerve_impulse	164	12	2.12553	-1.9611	361	5.17597	22.69	40.204	0.062853
GO:0002568_somatic_diversification_of_T_cell_receptor_genes	5	2	11.6196	-1.95769	365	8.34339	26.8	45.2566	0.073425
GO:0002681_somatic_recombination_of_T_cell_receptor_gene_segments	5	2	11.6196	-1.95769	365	8.34339	26.8	45.2566	0.073425
GO:0019227_neuronal_action_potential_propagation	5	2	11.6196	-1.95769	365	8.34339	26.8	45.2566	0.073425
GO:0033153_T_cell_receptor_V(D)J_recombination	5	2	11.6196	-1.95769	365	8.34339	26.8	45.2566	0.073425
GO:0001976_neurological_system_process_involved_in_regulation_of_systemic_arterial_blood_pressure	14	3	6.22478	-1.95532	367	9.21633	28.01	46.8037	0.076322
GO:0022408_negative_regulation_of_cell-cell_adhesion	14	3	6.22478	-1.95532	367	9.21633	28.01	46.8037	0.076322
GO:0007613_memory	55	6	3.16898	-1.95416	369	9.20933	28.18	47.1507	0.076369
GO:0045762_positive_regulation_of_adenylate_cyclase_activity	55	6	3.16898	-1.95416	369	9.20933	28.18	47.1507	0.076369
GO:0048878_chemical_homeostasis	541	29	1.55715	-1.94863	370	9.12157	28.31	47.4984	0.076514
GO:0048169_regulation_of_long-term_neuronal_synaptic_plasticity	26	4	4.46907	-1.94676	371	9.50465	28.91	48.3153	0.077925
GO:0048592_eye_morphogenesis	89	8	2.61114	-1.94621	373	9.53661	28.99	48.4434	0.077721
GO:0050880_regulation_of_blood_vessel_size	89	8	2.61114	-1.94621	373	9.53661	28.99	48.4434	0.077721
GO:0006812_cation_transport	357	21	1.70876	-1.94315	374	9.54768	29.02	48.4923	0.077594
GO:0002685_regulation_of_leukocyte_migration	40	5	3.63112	-1.94112	377	9.86438	29.46	49.0556	0.078143
GO:0014033_neural_crest_cell_differentiation	40	5	3.63112	-1.94112	377	9.86438	29.46	49.0556	0.078143
GO:0032318_regulation_of_Ras_GTPase_activity	40	5	3.63112	-1.94112	377	9.86438	29.46	49.0556	0.078143
GO:0035150_regulation_of_tube_size	90	8	2.58213	-1.91851	378	9.97768	29.9	49.8223	0.079101
GO:0048588_developmental_cell_growth	56	6	3.11239	-1.91729	379	9.99881	30.02	50.0412	0.079208
GO:0008361_regulation_of_cell_size	228	15	1.91111	-1.91717	380	10.0143	30.04	50.0657	0.079053
GO:0002376_immune_system_process	787	39	1.43953	-1.90967	381	10.0325	30.07	50.1075	0.078924
GO:0014706_striated_muscle_tissue_development	187	13	2.01945	-1.90773	382	10.0325	30.07	50.1075	0.078717
GO:0050678_regulation_of_epithelial_cell_proliferation	147	11	2.17373	-1.90533	384	10.0097	30.16	50.3103	0.078542
GO:0051480_cytosolic_calcium_ion_homeostasis	147	11	2.17373	-1.90533	384	10.0097	30.16	50.3103	0.078542
GO:0008152_metabolic_process	4770	183	1.11446	-1.90173	385	10.0526	30.27	50.4874	0.078623
GO:0050921_positive_regulation_of_chemotaxis	41	5	3.54256	-1.8967	386	10.1421	30.6	51.0579	0.079275
GO:0043412_macromolecule_modification	1245	57	1.32995	-1.89243	387	10.1655	30.66	51.1545	0.079225
GO:0051726_regulation_of_cell_cycle	361	21	1.68983	-1.89238	388	10.1655	30.66	51.1545	0.079021
GO:0014910_regulation_of_smooth_muscle_cell_migration	27	4	4.30355	-1.88878	389	10.4352	31.01	51.5848	0.079717
GO:0034404_nucleobase__nucleoside_and_nucleotide_biosynthetic_process	168	12	2.07492	-1.88361	392	10.4524	31.15	51.8476	0.079464
GO:0034654_nucleobase__nucleoside__nucleotide_and_nucleic_acid_biosynthetic_process	168	12	2.07492	-1.88361	392	10.4524	31.15	51.8476	0.079464
GO:0050673_epithelial_cell_proliferation	168	12	2.07492	-1.88361	392	10.4524	31.15	51.8476	0.079464
GO:0031281_positive_regulation_of_cyclase_activity	57	6	3.05778	-1.88133	394	10.4276	31.31	52.1924	0.079467
GO:0046631_alpha-beta_T_cell_activation	57	6	3.05778	-1.88133	394	10.4276	31.31	52.1924	0.079467
GO:0044237_cellular_metabolic_process	4185	163	1.13142	-1.8807	395	10.4276	31.31	52.1924	0.079266
GO:0022607_cellular_component_assembly	717	36	1.45853	-1.8773	396	10.4923	31.4	52.3077	0.079293
GO:0044093_positive_regulation_of_molecular_function	620	32	1.4993	-1.87548	397	10.4638	31.47	52.4762	0.07927
GO:0031290_retinal_ganglion_cell_axon_guidance	15	3	5.80979	-1.86944	399	11.203	33	54.797	0.082707
GO:0048635_negative_regulation_of_muscle_organ_development	15	3	5.80979	-1.86944	399	11.203	33	54.797	0.082707
GO:0030326_embryonic_limb_morphogenesis	92	8	2.526	-1.86447	401	11.1533	33.24	55.3267	0.082893
GO:0035113_embryonic_appendage_morphogenesis	92	8	2.526	-1.86447	401	11.1533	33.24	55.3267	0.082893
GO:0045860_positive_regulation_of_protein_kinase_activity	211	14	1.92742	-1.85118	403	11.3034	33.82	56.3366	0.083921
GO:0072503_cellular_divalent_inorganic_cation_homeostasis	211	14	1.92742	-1.85118	403	11.3034	33.82	56.3366	0.083921
GO:0048646_anatomical_structure_formation_involved_in_morphogenesis	480	26	1.57349	-1.84784	404	11.3165	33.87	56.4235	0.083837
GO:0007269_neurotransmitter_secretion	58	6	3.00506	-1.84624	405	11.3745	33.97	56.5655	0.083877
GO:0042391_regulation_of_membrane_potential	170	12	2.05051	-1.84604	406	11.3805	34.02	56.6595	0.083793
GO:0008016_regulation_of_heart_contraction	75	7	2.71123	-1.84355	407	11.4103	34.24	57.0697	0.084128
GO:0021872_forebrain_generation_of_neurons	28	4	4.14985	-1.83347	408	11.6723	34.79	57.9077	0.08527
GO:0043085_positive_regulation_of_catalytic_activity	505	27	1.55311	-1.83255	409	11.6412	34.83	58.0188	0.085159
GO:0001654_eye_development	171	12	2.03852	-1.82754	410	11.672	34.95	58.228	0.085244
GO:0009058_biosynthetic_process	2298	96	1.21353	-1.82738	411	11.672	34.95	58.228	0.085036
GO:0001525_angiogenesis	192	13	1.96686	-1.81965	412	11.645	35.07	58.495	0.085121
GO:0030902_hindbrain_development	76	7	2.67556	-1.81412	414	11.7204	35.25	58.7796	0.085145
GO:0060191_regulation_of_lipase_activity	76	7	2.67556	-1.81412	414	11.7204	35.25	58.7796	0.085145
GO:0031099_regeneration	43	5	3.37778	-1.81206	416	11.9213	35.64	59.3587	0.085673
GO:0046632_alpha-beta_T_cell_differentiation	43	5	3.37778	-1.81206	416	11.9213	35.64	59.3587	0.085673
GO:0051349_positive_regulation_of_lyase_activity	59	6	2.95413	-1.81198	417	12.0735	35.79	59.5065	0.085827
GO:0007178_transmembrane_receptor_protein_serine_threonine_kinase_signaling_pathway	172	12	2.02667	-1.80923	418	12.0836	35.87	59.6564	0.085813
GO:0003025_regulation_of_systemic_arterial_blood_pressure_by_baroreceptor_feedback	6	2	9.68298	-1.79152	424	15.4612	40.94	66.4188	0.096557
GO:0030033_microvillus_assembly	6	2	9.68298	-1.79152	424	15.4612	40.94	66.4188	0.096557
GO:0032528_microvillus_organization	6	2	9.68298	-1.79152	424	15.4612	40.94	66.4188	0.096557
GO:0034332_adherens_junction_organization	6	2	9.68298	-1.79152	424	15.4612	40.94	66.4188	0.096557
GO:0045651_positive_regulation_of_macrophage_differentiation	6	2	9.68298	-1.79152	424	15.4612	40.94	66.4188	0.096557
GO:0046668_regulation_of_retinal_cell_programmed_cell_death	6	2	9.68298	-1.79152	424	15.4612	40.94	66.4188	0.096557
GO:0034394_protein_localization_at_cell_surface	16	3	5.44668	-1.79028	428	16.2193	42.1	67.9807	0.098364
GO:0045124_regulation_of_bone_resorption	16	3	5.44668	-1.79028	428	16.2193	42.1	67.9807	0.098364
GO:0048103_somatic_stem_cell_division	16	3	5.44668	-1.79028	428	16.2193	42.1	67.9807	0.098364
GO:0048745_smooth_muscle_tissue_development	16	3	5.44668	-1.79028	428	16.2193	42.1	67.9807	0.098364
GO:0007626_locomotory_behavior	133	10	2.18413	-1.78867	429	16.2499	42.15	68.0501	0.098252
GO:0043009_chordate_embryonic_development	439	24	1.5881	-1.78559	430	16.3377	42.24	68.1423	0.098233
GO:0014909_smooth_muscle_cell_migration	29	4	4.00675	-1.78064	431	16.8032	43.01	69.2168	0.099791
GO:0045859_regulation_of_protein_kinase_activity	303	18	1.72568	-1.77321	432	16.8938	43.24	69.5862	0.100093
GO:0019932_second-messenger-mediated_signaling	174	12	2.00338	-1.77315	434	16.9727	43.33	69.6873	0.099839
GO:0051051_negative_regulation_of_transport	174	12	2.00338	-1.77315	434	16.9727	43.33	69.6873	0.099839
GO:0051128_regulation_of_cellular_component_organization	607	31	1.48355	-1.77156	435	17.2949	43.74	70.1851	0.100552
GO:0048732_gland_development	216	14	1.8828	-1.7703	437	17.2998	43.76	70.2202	0.100137
GO:0072507_divalent_inorganic_cation_homeostasis	216	14	1.8828	-1.7703	437	17.2998	43.76	70.2202	0.100137
GO:0030817_regulation_of_cAMP_biosynthetic_process	96	8	2.42075	-1.76156	439	17.376	43.93	70.484	0.100068
GO:0050900_leukocyte_migration	96	8	2.42075	-1.76156	439	17.376	43.93	70.484	0.100068
GO:0010627_regulation_of_intracellular_protein_kinase_cascade	305	18	1.71436	-1.747	440	17.6615	44.37	71.0785	0.100841
GO:0061061_muscle_structure_development	261	16	1.78078	-1.74315	441	17.7293	44.63	71.5307	0.101202
GO:0032582_negative_regulation_of_gene-specific_transcription	116	9	2.2538	-1.73617	442	17.8094	45.03	72.2506	0.101878
GO:0060537_muscle_tissue_development	197	13	1.91694	-1.73557	443	17.8157	45.05	72.2843	0.101693
GO:0042475_odontogenesis_of_dentine-containing_tooth	45	5	3.22766	-1.73256	445	17.9932	45.36	72.7268	0.101933
GO:0060402_calcium_ion_transport_into_cytosol	45	5	3.22766	-1.73256	445	17.9932	45.36	72.7268	0.101933
GO:0002027_regulation_of_heart_rate	30	4	3.87319	-1.73011	448	18.1352	45.86	73.5848	0.102366
GO:0002053_positive_regulation_of_mesenchymal_cell_proliferation	30	4	3.87319	-1.73011	448	18.1352	45.86	73.5848	0.102366
GO:0046324_regulation_of_glucose_import	30	4	3.87319	-1.73011	448	18.1352	45.86	73.5848	0.102366
GO:0007631_feeding_behavior	79	7	2.57396	-1.72916	449	18.1452	46.09	74.0348	0.10265
GO:0003012_muscle_system_process	156	11	2.04832	-1.7288	450	18.136	46.11	74.084	0.102467
GO:0035239_tube_morphogenesis	219	14	1.85701	-1.72341	451	18.1756	46.23	74.2844	0.102506
GO:0033036_macromolecule_localization	686	34	1.43974	-1.72102	452	18.1521	46.26	74.3679	0.102345
GO:0007212_dopamine_receptor_signaling_pathway	17	3	5.12629	-1.71695	455	18.8269	47.68	76.5331	0.104791
GO:0008593_regulation_of_Notch_signaling_pathway	17	3	5.12629	-1.71695	455	18.8269	47.68	76.5331	0.104791
GO:0021955_central_nervous_system_neuron_axonogenesis	17	3	5.12629	-1.71695	455	18.8269	47.68	76.5331	0.104791
GO:0009190_cyclic_nucleotide_biosynthetic_process	117	9	2.23454	-1.71421	456	18.7807	47.8	76.8193	0.104825
GO:0006939_smooth_muscle_contraction	62	6	2.81119	-1.71397	457	18.9596	47.98	77.0004	0.104989
GO:0043066_negative_regulation_of_apoptosis	399	22	1.6017	-1.71358	458	18.9487	48	77.0513	0.104803
GO:0003018_vascular_process_in_circulatory_system	98	8	2.37134	-1.71254	460	19.0626	48.14	77.2174	0.104652
GO:0030814_regulation_of_cAMP_metabolic_process	98	8	2.37134	-1.71254	460	19.0626	48.14	77.2174	0.104652
GO:0070661_leukocyte_proliferation	137	10	2.12036	-1.70715	461	19.1762	48.44	77.7038	0.105076
GO:0060401_cytosolic_calcium_ion_transport	46	5	3.15749	-1.69459	462	19.4741	48.97	78.4659	0.105996
GO:0007265_Ras_protein_signal_transduction	158	11	2.02239	-1.69191	463	19.5116	49.15	78.7883	0.106156
GO:0006163_purine_nucleotide_metabolic_process	355	20	1.63656	-1.68906	464	19.5977	49.25	78.9023	0.106142
GO:0006171_cAMP_biosynthetic_process	99	8	2.34739	-1.68861	465	19.6201	49.3	78.9799	0.106022
GO:0032535_regulation_of_cellular_component_size	265	16	1.7539	-1.68745	466	19.6363	49.33	79.0237	0.105858
GO:0060541_respiratory_system_development	138	10	2.105	-1.68738	467	19.7394	49.41	79.0806	0.105803
GO:0006874_cellular_calcium_ion_homeostasis	200	13	1.88818	-1.68695	468	19.7151	49.43	79.1449	0.10562
GO:0021885_forebrain_cell_migration	31	4	3.74825	-1.6817	471	20.2209	50.32	80.4191	0.106837
GO:0045216_cell-cell_junction_organization	31	4	3.74825	-1.6817	471	20.2209	50.32	80.4191	0.106837
GO:0045453_bone_resorption	31	4	3.74825	-1.6817	471	20.2209	50.32	80.4191	0.106837
GO:0016192_vesicle-mediated_transport	426	23	1.56837	-1.67374	472	20.3425	50.56	80.7775	0.107119
GO:0033674_positive_regulation_of_kinase_activity	223	14	1.8237	-1.66273	473	20.3942	50.79	81.1858	0.107378
GO:0007189_activation_of_adenylate_cyclase_activity_by_G-protein_signaling_pathway	47	5	3.09031	-1.65773	477	20.8392	51.38	81.9208	0.107715
GO:0007202_activation_of_phospholipase_C_activity	47	5	3.09031	-1.65773	477	20.8392	51.38	81.9208	0.107715
GO:0010578_regulation_of_adenylate_cyclase_activity_involved_in_G-protein_signaling_pathway	47	5	3.09031	-1.65773	477	20.8392	51.38	81.9208	0.107715
GO:0010579_positive_regulation_of_adenylate_cyclase_activity_by_G-protein_signaling_pathway	47	5	3.09031	-1.65773	477	20.8392	51.38	81.9208	0.107715
GO:0007406_negative_regulation_of_neuroblast_proliferation	7	2	8.2997	-1.65529	487	24.8445	56.66	88.4755	0.116345
GO:0014074_response_to_purine	7	2	8.2997	-1.65529	487	24.8445	56.66	88.4755	0.116345
GO:0016198_axon_choice_point_recognition	7	2	8.2997	-1.65529	487	24.8445	56.66	88.4755	0.116345
GO:0031077_post-embryonic_camera-type_eye_development	7	2	8.2997	-1.65529	487	24.8445	56.66	88.4755	0.116345
GO:0033033_negative_regulation_of_myeloid_cell_apoptosis	7	2	8.2997	-1.65529	487	24.8445	56.66	88.4755	0.116345
GO:0033631_cell-cell_adhesion_mediated_by_integrin	7	2	8.2997	-1.65529	487	24.8445	56.66	88.4755	0.116345
GO:0046666_retinal_cell_programmed_cell_death	7	2	8.2997	-1.65529	487	24.8445	56.66	88.4755	0.116345
GO:0051481_reduction_of_cytosolic_calcium_ion_concentration	7	2	8.2997	-1.65529	487	24.8445	56.66	88.4755	0.116345
GO:0051918_negative_regulation_of_fibrinolysis	7	2	8.2997	-1.65529	487	24.8445	56.66	88.4755	0.116345
GO:0090003_regulation_of_establishment_of_protein_localization_in_plasma_membrane	7	2	8.2997	-1.65529	487	24.8445	56.66	88.4755	0.116345
GO:0022904_respiratory_electron_transport_chain	18	3	4.84149	-1.64873	494	26.0787	58.7	91.3213	0.118826
GO:0030279_negative_regulation_of_ossification	18	3	4.84149	-1.64873	494	26.0787	58.7	91.3213	0.118826
GO:0033138_positive_regulation_of_peptidyl-serine_phosphorylation	18	3	4.84149	-1.64873	494	26.0787	58.7	91.3213	0.118826
GO:0033627_cell_adhesion_mediated_by_integrin	18	3	4.84149	-1.64873	494	26.0787	58.7	91.3213	0.118826
GO:0046580_negative_regulation_of_Ras_protein_signal_transduction	18	3	4.84149	-1.64873	494	26.0787	58.7	91.3213	0.118826
GO:0046850_regulation_of_bone_remodeling	18	3	4.84149	-1.64873	494	26.0787	58.7	91.3213	0.118826
GO:0050974_detection_of_mechanical_stimulus_involved_in_sensory_perception	18	3	4.84149	-1.64873	494	26.0787	58.7	91.3213	0.118826
GO:0001934_positive_regulation_of_protein_phosphorylation	140	10	2.07492	-1.64856	495	26.0537	58.74	91.4263	0.118667
GO:0043069_negative_regulation_of_programmed_cell_death	405	22	1.57797	-1.64776	496	26.0791	58.79	91.5009	0.118528
GO:0042327_positive_regulation_of_phosphorylation	161	11	1.98471	-1.63806	497	26.1924	59.22	92.2476	0.119155
GO:0030512_negative_regulation_of_transforming_growth_factor_beta_receptor_signaling_pathway	32	4	3.63112	-1.63529	501	26.6656	60.12	93.5744	0.12
GO:0043547_positive_regulation_of_GTPase_activity	32	4	3.63112	-1.63529	501	26.6656	60.12	93.5744	0.12
GO:0046323_glucose_import	32	4	3.63112	-1.63529	501	26.6656	60.12	93.5744	0.12
GO:0051925_regulation_of_calcium_ion_transport_via_voltage-gated_calcium_channel_activity	32	4	3.63112	-1.63529	501	26.6656	60.12	93.5744	0.12
GO:0001944_vasculature_development	314	18	1.66523	-1.63328	502	26.681	60.23	93.779	0.11998
GO:0006875_cellular_metal_ion_homeostasis	225	14	1.80749	-1.63316	503	26.632	60.27	93.908	0.119821
GO:0031324_negative_regulation_of_cellular_metabolic_process	822	39	1.37824	-1.63024	504	26.6275	60.38	94.1325	0.119802
GO:0006936_muscle_contraction	141	10	2.06021	-1.6295	505	26.6592	60.4	94.1408	0.119604
GO:0010769_regulation_of_cell_morphogenesis_involved_in_differentiation	121	9	2.16067	-1.62933	507	26.6496	60.52	94.3904	0.119369
GO:0022604_regulation_of_cell_morphogenesis	121	9	2.16067	-1.62933	507	26.6496	60.52	94.3904	0.119369
GO:0009791_post-embryonic_development	83	7	2.44991	-1.62309	508	26.7704	60.69	94.6096	0.119469
GO:0010863_positive_regulation_of_phospholipase_C_activity	48	5	3.02593	-1.62194	509	27.2108	61.35	95.4892	0.12053
GO:0043170_macromolecule_metabolic_process	3266	129	1.14737	-1.61183	510	27.2252	61.63	96.0348	0.120843
GO:0048598_embryonic_morphogenesis	385	21	1.58449	-1.61132	511	27.2069	61.66	96.1131	0.120665
GO:0055074_calcium_ion_homeostasis	205	13	1.84213	-1.60884	512	27.265	61.73	96.195	0.120566
GO:0042471_ear_morphogenesis	84	7	2.42075	-1.59777	513	27.6555	62.38	97.1045	0.121598
GO:0060341_regulation_of_cellular_localization	340	19	1.62332	-1.59602	514	27.6974	62.5	97.3026	0.121595
GO:0010464_regulation_of_mesenchymal_cell_proliferation	33	4	3.52108	-1.59074	519	28.1311	63.51	98.8889	0.12237
GO:0022407_regulation_of_cell-cell_adhesion	33	4	3.52108	-1.59074	519	28.1311	63.51	98.8889	0.12237
GO:0043409_negative_regulation_of_MAPKKK_cascade	33	4	3.52108	-1.59074	519	28.1311	63.51	98.8889	0.12237
GO:0045638_negative_regulation_of_myeloid_cell_differentiation	33	4	3.52108	-1.59074	519	28.1311	63.51	98.8889	0.12237
GO:2000177_regulation_of_neural_precursor_cell_proliferation	33	4	3.52108	-1.59074	519	28.1311	63.51	98.8889	0.12237
GO:0007169_transmembrane_receptor_protein_tyrosine_kinase_signaling_pathway	250	15	1.74294	-1.59012	521	28.1631	63.54	98.9169	0.121958
GO:0030003_cellular_cation_homeostasis	250	15	1.74294	-1.59012	521	28.1631	63.54	98.9169	0.121958
GO:0044260_cellular_macromolecule_metabolic_process	2988	119	1.1569	-1.58935	522	28.1952	63.57	98.9448	0.121782
GO:0051146_striated_muscle_cell_differentiation	123	9	2.12553	-1.58859	523	28.3103	63.74	99.1697	0.121874
GO:0032583_regulation_of_gene-specific_transcription	295	17	1.67401	-1.58784	524	28.3176	63.79	99.2624	0.121737
GO:0048520_positive_regulation_of_behavior	49	5	2.96418	-1.58716	525	28.4947	64.14	99.7853	0.122171
GO:0022900_electron_transport_chain	19	3	4.58668	-1.58505	528	29.8205	66.02	102.219	0.125038
GO:0051058_negative_regulation_of_small_GTPase_mediated_signal_transduction	19	3	4.58668	-1.58505	528	29.8205	66.02	102.219	0.125038
GO:0051963_regulation_of_synaptogenesis	19	3	4.58668	-1.58505	528	29.8205	66.02	102.219	0.125038
GO:0051336_regulation_of_hydrolase_activity	296	17	1.66835	-1.57544	529	29.7754	66.17	102.565	0.125085
GO:0030802_regulation_of_cyclic_nucleotide_biosynthetic_process	104	8	2.23454	-1.57443	531	29.9534	66.34	102.727	0.124934
GO:0030808_regulation_of_nucleotide_biosynthetic_process	104	8	2.23454	-1.57443	531	29.9534	66.34	102.727	0.124934
GO:0010562_positive_regulation_of_phosphorus_metabolic_process	165	11	1.9366	-1.56893	533	30.0268	66.81	103.593	0.125347
GO:0045937_positive_regulation_of_phosphate_metabolic_process	165	11	1.9366	-1.56893	533	30.0268	66.81	103.593	0.125347
GO:0044085_cellular_component_biogenesis	755	36	1.38512	-1.56608	534	30.06	66.92	103.78	0.125318
GO:0030307_positive_regulation_of_cell_growth	67	6	2.6014	-1.56488	535	30.2309	67.14	104.049	0.125495
GO:0016070_RNA_metabolic_process	1403	61	1.263	-1.56038	536	30.2981	67.3	104.302	0.12556
GO:0006665_sphingolipid_metabolic_process	50	5	2.90489	-1.55336	539	30.5086	67.87	105.231	0.125918
GO:0010518_positive_regulation_of_phospholipase_activity	50	5	2.90489	-1.55336	539	30.5086	67.87	105.231	0.125918
GO:0061053_somite_development	50	5	2.90489	-1.55336	539	30.5086	67.87	105.231	0.125918
GO:0065007_biological_regulation	5388	201	1.08367	-1.55196	540	30.5225	68.09	105.657	0.126093
GO:0043549_regulation_of_kinase_activity	321	18	1.62891	-1.54943	541	30.5643	68.2	105.836	0.126063
GO:2000027_regulation_of_organ_morphogenesis	86	7	2.36445	-1.54849	542	30.6718	68.46	106.248	0.12631
GO:0010827_regulation_of_glucose_transport	34	4	3.41752	-1.54793	543	31.0392	69.04	107.041	0.127145
GO:0014912_negative_regulation_of_smooth_muscle_cell_migration	8	2	7.26224	-1.54022	551	35.3691	75.63	115.891	0.13726
GO:0021873_forebrain_neuroblast_division	8	2	7.26224	-1.54022	551	35.3691	75.63	115.891	0.13726
GO:0033327_Leydig_cell_differentiation	8	2	7.26224	-1.54022	551	35.3691	75.63	115.891	0.13726
GO:0040023_establishment_of_nucleus_localization	8	2	7.26224	-1.54022	551	35.3691	75.63	115.891	0.13726
GO:0048857_neural_nucleus_development	8	2	7.26224	-1.54022	551	35.3691	75.63	115.891	0.13726
GO:0055057_neuroblast_division	8	2	7.26224	-1.54022	551	35.3691	75.63	115.891	0.13726
GO:0090002_establishment_of_protein_localization_in_plasma_membrane	8	2	7.26224	-1.54022	551	35.3691	75.63	115.891	0.13726
GO:0090150_establishment_of_protein_localization_in_membrane	8	2	7.26224	-1.54022	551	35.3691	75.63	115.891	0.13726
GO:0034330_cell_junction_organization	68	6	2.56314	-1.537	552	35.595	76	116.405	0.137681
GO:0051347_positive_regulation_of_transferase_activity	232	14	1.75295	-1.5335	553	35.6444	76.07	116.496	0.137559
GO:0006811_ion_transport	464	24	1.50253	-1.52991	554	35.838	76.35	116.862	0.137816
GO:0045773_positive_regulation_of_axon_extension	20	3	4.35734	-1.52539	556	37.053	78.14	119.227	0.14054
GO:0048678_response_to_axon_injury	20	3	4.35734	-1.52539	556	37.053	78.14	119.227	0.14054
GO:0001508_regulation_of_action_potential	87	7	2.33727	-1.52451	557	37.1333	78.32	119.507	0.14061
GO:0010741_negative_regulation_of_intracellular_protein_kinase_cascade	51	5	2.84794	-1.52049	558	37.4882	78.75	120.012	0.141129
GO:0055065_metal_ion_homeostasis	233	14	1.74543	-1.51974	559	37.6088	78.98	120.351	0.141288
GO:0006195_purine_nucleotide_catabolic_process	211	13	1.78975	-1.51968	560	37.64	79.04	120.44	0.141143
GO:0023052_signaling	3005	119	1.15036	-1.51546	561	37.7018	79.41	121.118	0.141551
GO:0016043_cellular_component_organization	2059	85	1.1992	-1.51499	562	37.712	79.43	121.148	0.141335
GO:0006887_exocytosis	107	8	2.17188	-1.51003	563	37.8706	79.72	121.569	0.141599
GO:0048589_developmental_growth	190	12	1.83467	-1.50907	564	38.1679	80.03	121.892	0.141897
GO:0009880_embryonic_pattern_specification	35	4	3.31988	-1.50676	567	38.6793	80.91	123.141	0.142698
GO:0030516_regulation_of_axon_extension	35	4	3.31988	-1.50676	567	38.6793	80.91	123.141	0.142698
GO:0048146_positive_regulation_of_fibroblast_proliferation	35	4	3.31988	-1.50676	567	38.6793	80.91	123.141	0.142698
GO:0044087_regulation_of_cellular_component_biogenesis	148	10	1.96277	-1.50229	568	38.8314	81.14	123.449	0.142852
GO:0009968_negative_regulation_of_signal_transduction	88	7	2.31071	-1.50095	569	38.9814	81.36	123.739	0.142988
GO:0060548_negative_regulation_of_cell_death	420	22	1.52161	-1.49253	570	39.0484	81.57	124.092	0.143105
GO:0010552_positive_regulation_of_gene-specific_transcription_from_RNA_polymerase_II_promoter	128	9	2.0425	-1.49139	571	39.1107	81.7	124.289	0.143082
GO:0043393_regulation_of_protein_binding	52	5	2.79317	-1.48852	572	39.4545	82.27	125.086	0.143829
GO:0023057_negative_regulation_of_signaling_process	89	7	2.28475	-1.4778	573	39.9327	83.14	126.347	0.145096
GO:0050982_detection_of_mechanical_stimulus	21	3	4.14985	-1.46935	574	41.4214	85.04	128.659	0.148153
GO:0035107_appendage_morphogenesis	109	8	2.13203	-1.4687	576	41.369	85.25	129.131	0.148003
GO:0035108_limb_morphogenesis	109	8	2.13203	-1.4687	576	41.369	85.25	129.131	0.148003
GO:0051046_regulation_of_secretion	282	16	1.64817	-1.46839	577	41.3564	85.27	129.184	0.147782
GO:0010463_mesenchymal_cell_proliferation	36	4	3.22766	-1.46713	578	41.7327	86.28	130.827	0.149273
GO:0000147_actin_cortical_patch_assembly	1	1	N/A						N/A
GO:0001767_establishment_of_lymphocyte_polarity	1	1	N/A						N/A
GO:0001768_establishment_of_T_cell_polarity	1	1	N/A						N/A
GO:0001984_vasodilation_of_artery_involved_in_baroreceptor_response_to_increased_systemic_arterial_blood_pressure	1	1	N/A						N/A
GO:0003026_regulation_of_systemic_arterial_blood_pressure_by_aortic_arch_baroreceptor_feedback	1	1	N/A						N/A
GO:0003176_aortic_valve_development	1	1	N/A						N/A
GO:0003180_aortic_valve_morphogenesis	1	1	N/A						N/A
GO:0003263_cardioblast_proliferation	1	1	N/A						N/A
GO:0003264_regulation_of_cardioblast_proliferation	1	1	N/A						N/A
GO:0006004_fucose_metabolic_process	1	1	N/A						N/A
GO:0006668_sphinganine-1-phosphate_metabolic_process	1	1	N/A						N/A
GO:0006756_AMP_phosphorylation	1	1	N/A						N/A
GO:0007221_positive_regulation_of_transcription_of_Notch_receptor_target	1	1	N/A						N/A
GO:0007497_posterior_midgut_development	1	1	N/A						N/A
GO:0009405_pathogenesis	1	1	N/A						N/A
GO:0010312_detoxification_of_zinc_ion	1	1	N/A						N/A
GO:0010501_RNA_secondary_structure_unwinding	1	1	N/A						N/A
GO:0014807_regulation_of_somitogenesis	1	1	N/A						N/A
GO:0019086_late_viral_mRNA_transcription	1	1	N/A						N/A
GO:0021540_corpus_callosum_morphogenesis	1	1	N/A						N/A
GO:0021551_central_nervous_system_morphogenesis	1	1	N/A						N/A
GO:0021576_hindbrain_formation	1	1	N/A						N/A
GO:0021588_cerebellum_formation	1	1	N/A						N/A
GO:0021732_midbrain-hindbrain_boundary_maturation	1	1	N/A						N/A
GO:0021747_cochlear_nucleus_development	1	1	N/A						N/A
GO:0021757_caudate_nucleus_development	1	1	N/A						N/A
GO:0021758_putamen_development	1	1	N/A						N/A
GO:0021773_striatal_medium_spiny_neuron_differentiation	1	1	N/A						N/A
GO:0021896_forebrain_astrocyte_differentiation	1	1	N/A						N/A
GO:0021897_forebrain_astrocyte_development	1	1	N/A						N/A
GO:0022004_midbrain-hindbrain_boundary_maturation_during_brain_development	1	1	N/A						N/A
GO:0032474_otolith_morphogenesis	1	1	N/A						N/A
GO:0032514_positive_regulation_of_protein_phosphatase_type_2B_activity	1	1	N/A						N/A
GO:0032786_positive_regulation_of_transcription_elongation__DNA-dependent	1	1	N/A						N/A
GO:0032848_negative_regulation_of_cellular_pH_reduction	1	1	N/A						N/A
GO:0032968_positive_regulation_of_transcription_elongation_from_RNA_polymerase_II_promoter	1	1	N/A						N/A
GO:0033159_negative_regulation_of_protein_import_into_nucleus__translocation	1	1	N/A						N/A
GO:0033629_negative_regulation_of_cell_adhesion_mediated_by_integrin	1	1	N/A						N/A
GO:0034699_response_to_luteinizing_hormone_stimulus	1	1	N/A						N/A
GO:0035418_protein_localization_to_synapse	1	1	N/A						N/A
GO:0035490_regulation_of_leukotriene_production_involved_in_inflammatory_response	1	1	N/A						N/A
GO:0035491_positive_regulation_of_leukotriene_production_involved_in_inflammatory_response	1	1	N/A						N/A
GO:0042297_vocal_learning	1	1	N/A						N/A
GO:0043314_negative_regulation_of_neutrophil_degranulation	1	1	N/A						N/A
GO:0043375_CD8-positive__alpha-beta_T_cell_lineage_commitment	1	1	N/A						N/A
GO:0043379_memory_T_cell_differentiation	1	1	N/A						N/A
GO:0043380_regulation_of_memory_T_cell_differentiation	1	1	N/A						N/A
GO:0043696_dedifferentiation	1	1	N/A						N/A
GO:0043697_cell_dedifferentiation	1	1	N/A						N/A
GO:0045324_late_endosome_to_vacuole_transport	1	1	N/A						N/A
GO:0045795_positive_regulation_of_cell_volume	1	1	N/A						N/A
GO:0046533_negative_regulation_of_photoreceptor_cell_differentiation	1	1	N/A						N/A
GO:0046836_glycolipid_transport	1	1	N/A						N/A
GO:0046940_nucleoside_monophosphate_phosphorylation	1	1	N/A						N/A
GO:0048308_organelle_inheritance	1	1	N/A						N/A
GO:0048313_Golgi_inheritance	1	1	N/A						N/A
GO:0048743_positive_regulation_of_skeletal_muscle_fiber_development	1	1	N/A						N/A
GO:0051089_constitutive_protein_ectodomain_proteolysis	1	1	N/A						N/A
GO:0051660_establishment_of_centrosome_localization	1	1	N/A						N/A
GO:0051939_gamma-aminobutyric_acid_import	1	1	N/A						N/A
GO:0060168_positive_regulation_of_adenosine_receptor_signaling_pathway	1	1	N/A						N/A
GO:0060611_mammary_gland_fat_development	1	1	N/A						N/A
GO:0061044_negative_regulation_of_vascular_wound_healing	1	1	N/A						N/A
GO:0061045_negative_regulation_of_wound_healing	1	1	N/A						N/A
GO:0070103_regulation_of_interleukin-6-mediated_signaling_pathway	1	1	N/A						N/A
GO:0070104_negative_regulation_of_interleukin-6-mediated_signaling_pathway	1	1	N/A						N/A
GO:0070106_interleukin-27-mediated_signaling_pathway	1	1	N/A						N/A
GO:0070625_zymogen_granule_exocytosis	1	1	N/A						N/A
GO:0070868_heterochromatin_organization_involved_in_chromatin_silencing	1	1	N/A						N/A
GO:0070869_heterochromatin_formation_involved_in_chromatin_silencing	1	1	N/A						N/A
GO:0071206_establishment_of_protein_localization_to_juxtaparanode_region_of_axon	1	1	N/A						N/A
GO:0071838_cell_proliferation_in_bone_marrow	1	1	N/A						N/A
GO:0071839_apoptosis_in_bone_marrow	1	1	N/A						N/A
GO:0071863_regulation_of_cell_proliferation_in_bone_marrow	1	1	N/A						N/A
GO:0071864_positive_regulation_of_cell_proliferation_in_bone_marrow	1	1	N/A						N/A
GO:0071865_regulation_of_apoptosis_in_bone_marrow	1	1	N/A						N/A
GO:0071866_negative_regulation_of_apoptosis_in_bone_marrow	1	1	N/A						N/A
GO:0090005_negative_regulation_of_establishment_of_protein_localization_in_plasma_membrane	1	1	N/A						N/A
GO:0090074_negative_regulation_of_protein_homodimerization_activity	1	1	N/A						N/A
GO:0090169_regulation_of_spindle_assembly	1	1	N/A						N/A
GO:0090230_regulation_of_centromere_complex_assembly	1	1	N/A						N/A
GO:0090234_regulation_of_kinetochore_assembly	1	1	N/A						N/A
GO:2000001_regulation_of_DNA_damage_checkpoint	1	1	N/A						N/A
GO:2000002_negative_regulation_of_DNA_damage_checkpoint	1	1	N/A						N/A
GO:2000059_negative_regulation_of_protein_ubiquitination_involved_in_ubiquitin-dependent_protein_catabolic_process	1	1	N/A						N/A
GO:2000121_regulation_of_removal_of_superoxide_radicals	1	1	N/A						N/A
GO:0009059_macromolecule_biosynthetic_process	1825	76	1.20971	-1.45902	579	41.7643	86.5	131.236	0.149396
GO:0007190_activation_of_adenylate_cyclase_activity	53	5	2.74047	-1.4574	580	42.0116	86.88	131.748	0.149793
GO:0001894_tissue_homeostasis	71	6	2.45484	-1.45687	582	42.1278	87	131.872	0.149485
GO:0045793_positive_regulation_of_cell_size	71	6	2.45484	-1.45687	582	42.1278	87	131.872	0.149485
GO:0030031_cell_projection_assembly	90	7	2.25936	-1.45505	583	42.1978	87.26	132.322	0.149674
GO:0048562_embryonic_organ_morphogenesis	172	11	1.85778	-1.4549	584	42.2313	87.34	132.449	0.149555
GO:0009124_nucleoside_monophosphate_biosynthetic_process	130	9	2.01108	-1.45428	585	42.2487	87.49	132.731	0.149556
GO:0007519_skeletal_muscle_tissue_development	110	8	2.11265	-1.44849	587	42.4547	87.93	133.405	0.149796
GO:0030799_regulation_of_cyclic_nucleotide_metabolic_process	110	8	2.11265	-1.44849	587	42.4547	87.93	133.405	0.149796
GO:0006754_ATP_biosynthetic_process	9	2	6.45532	-1.44092	597	48.4712	95.63	142.789	0.160184
GO:0009206_purine_ribonucleoside_triphosphate_biosynthetic_process	9	2	6.45532	-1.44092	597	48.4712	95.63	142.789	0.160184
GO:0031100_organ_regeneration	9	2	6.45532	-1.44092	597	48.4712	95.63	142.789	0.160184
GO:0043368_positive_T_cell_selection	9	2	6.45532	-1.44092	597	48.4712	95.63	142.789	0.160184
GO:0045649_regulation_of_macrophage_differentiation	9	2	6.45532	-1.44092	597	48.4712	95.63	142.789	0.160184
GO:0046636_negative_regulation_of_alpha-beta_T_cell_activation	9	2	6.45532	-1.44092	597	48.4712	95.63	142.789	0.160184
GO:0047496_vesicle_transport_along_microtubule	9	2	6.45532	-1.44092	597	48.4712	95.63	142.789	0.160184
GO:0050775_positive_regulation_of_dendrite_morphogenesis	9	2	6.45532	-1.44092	597	48.4712	95.63	142.789	0.160184
GO:0051293_establishment_of_spindle_localization	9	2	6.45532	-1.44092	597	48.4712	95.63	142.789	0.160184
GO:0051653_spindle_localization	9	2	6.45532	-1.44092	597	48.4712	95.63	142.789	0.160184
GO:0009991_response_to_extracellular_stimulus	152	10	1.91111	-1.43418	598	48.5375	95.98	143.422	0.160502
GO:0009314_response_to_radiation	174	11	1.83643	-1.42385	599	49.7483	98.02	146.292	0.163639
GO:0007156_homophilic_cell_adhesion	22	3	3.96122	-1.41657	604	50.9835	100.06	149.136	0.165662
GO:0014047_glutamate_secretion	22	3	3.96122	-1.41657	604	50.9835	100.06	149.136	0.165662
GO:0014902_myotube_differentiation	22	3	3.96122	-1.41657	604	50.9835	100.06	149.136	0.165662
GO:0046326_positive_regulation_of_glucose_import	22	3	3.96122	-1.41657	604	50.9835	100.06	149.136	0.165662
GO:0051865_protein_autoubiquitination	22	3	3.96122	-1.41657	604	50.9835	100.06	149.136	0.165662
GO:0050794_regulation_of_cellular_process	4708	177	1.09211	-1.40525	605	51.3869	101.04	150.693	0.167008
GO:0006643_membrane_lipid_metabolic_process	55	5	2.64081	-1.39761	608	51.9443	101.95	151.956	0.167681
GO:0010517_regulation_of_phospholipase_activity	55	5	2.64081	-1.39761	608	51.9443	101.95	151.956	0.167681
GO:0022415_viral_reproductive_process	55	5	2.64081	-1.39761	608	51.9443	101.95	151.956	0.167681
GO:0051338_regulation_of_transferase_activity	335	18	1.56084	-1.39302	609	52.0404	102.19	152.34	0.1678
GO:0009612_response_to_mechanical_stimulus	38	4	3.05778	-1.39213	613	52.4581	102.88	153.302	0.16783
GO:0045740_positive_regulation_of_DNA_replication	38	4	3.05778	-1.39213	613	52.4581	102.88	153.302	0.16783
GO:0046849_bone_remodeling	38	4	3.05778	-1.39213	613	52.4581	102.88	153.302	0.16783
GO:0048813_dendrite_morphogenesis	38	4	3.05778	-1.39213	613	52.4581	102.88	153.302	0.16783
GO:0046058_cAMP_metabolic_process	113	8	2.05656	-1.38965	615	52.6339	103.17	153.706	0.167756
GO:0060538_skeletal_muscle_organ_development	113	8	2.05656	-1.38965	615	52.6339	103.17	153.706	0.167756
GO:0007204_elevation_of_cytosolic_calcium_ion_concentration	134	9	1.95105	-1.3829	617	52.8196	103.65	154.48	0.16799
GO:0032943_mononuclear_cell_proliferation	134	9	1.95105	-1.3829	617	52.8196	103.65	154.48	0.16799
GO:0006836_neurotransmitter_transport	74	6	2.35532	-1.38166	618	53.0298	104.03	155.03	0.168333
GO:0071840_cellular_component_organization_or_biogenesis	2088	85	1.18255	-1.37956	619	53.0808	104.09	155.099	0.168158
GO:0043408_regulation_of_MAPKKK_cascade	177	11	1.8053	-1.37848	620	53.1712	104.2	155.229	0.168065
GO:0034645_cellular_macromolecule_biosynthetic_process	1760	73	1.20487	-1.37848	621	53.192	104.21	155.228	0.16781
GO:0048514_blood_vessel_morphogenesis	244	14	1.66674	-1.37573	622	53.2405	104.4	155.559	0.167846
GO:0072358_cardiovascular_system_development	481	24	1.44943	-1.37404	624	53.228	104.51	155.792	0.167484
GO:0072359_circulatory_system_development	481	24	1.44943	-1.37404	624	53.228	104.51	155.792	0.167484
GO:0048736_appendage_development	114	8	2.03852	-1.37061	626	53.4405	104.88	156.32	0.16754
GO:0060173_limb_development	114	8	2.03852	-1.37061	626	53.4405	104.88	156.32	0.16754
GO:0006020_inositol_metabolic_process	23	3	3.78899	-1.36674	631	55.3823	108.09	160.798	0.1713
GO:0045930_negative_regulation_of_mitotic_cell_cycle	23	3	3.78899	-1.36674	631	55.3823	108.09	160.798	0.1713
GO:0048008_platelet-derived_growth_factor_receptor_signaling_pathway	23	3	3.78899	-1.36674	631	55.3823	108.09	160.798	0.1713
GO:0048483_autonomic_nervous_system_development	23	3	3.78899	-1.36674	631	55.3823	108.09	160.798	0.1713
GO:0050807_regulation_of_synapse_organization	23	3	3.78899	-1.36674	631	55.3823	108.09	160.798	0.1713
GO:0080135_regulation_of_cellular_response_to_stress	135	9	1.9366	-1.36563	632	55.4564	108.37	161.284	0.171472
GO:0070665_positive_regulation_of_leukocyte_proliferation	75	6	2.32392	-1.35762	633	55.7592	108.91	162.061	0.172054
GO:0002562_somatic_diversification_of_immune_receptors_via_germline_recombination_within_a_single_locus	39	4	2.97938	-1.3566	637	56.2121	109.79	163.368	0.172355
GO:0016444_somatic_cell_DNA_recombination	39	4	2.97938	-1.3566	637	56.2121	109.79	163.368	0.172355
GO:0019058_viral_infectious_cycle	39	4	2.97938	-1.3566	637	56.2121	109.79	163.368	0.172355
GO:0050772_positive_regulation_of_axonogenesis	39	4	2.97938	-1.3566	637	56.2121	109.79	163.368	0.172355
GO:0001973_adenosine_receptor_signaling_pathway	10	2	5.80979	-1.35382	649	60.9758	116.41	171.844	0.179368
GO:0007216_metabotropic_glutamate_receptor_signaling_pathway	10	2	5.80979	-1.35382	649	60.9758	116.41	171.844	0.179368
GO:0007520_myoblast_fusion	10	2	5.80979	-1.35382	649	60.9758	116.41	171.844	0.179368
GO:0008354_germ_cell_migration	10	2	5.80979	-1.35382	649	60.9758	116.41	171.844	0.179368
GO:0009145_purine_nucleoside_triphosphate_biosynthetic_process	10	2	5.80979	-1.35382	649	60.9758	116.41	171.844	0.179368
GO:0009201_ribonucleoside_triphosphate_biosynthetic_process	10	2	5.80979	-1.35382	649	60.9758	116.41	171.844	0.179368
GO:0021756_striatum_development	10	2	5.80979	-1.35382	649	60.9758	116.41	171.844	0.179368
GO:0045672_positive_regulation_of_osteoclast_differentiation	10	2	5.80979	-1.35382	649	60.9758	116.41	171.844	0.179368
GO:0045747_positive_regulation_of_Notch_signaling_pathway	10	2	5.80979	-1.35382	649	60.9758	116.41	171.844	0.179368
GO:0050884_neuromuscular_process_controlling_posture	10	2	5.80979	-1.35382	649	60.9758	116.41	171.844	0.179368
GO:0051917_regulation_of_fibrinolysis	10	2	5.80979	-1.35382	649	60.9758	116.41	171.844	0.179368
GO:0060561_apoptosis_involved_in_morphogenesis	10	2	5.80979	-1.35382	649	60.9758	116.41	171.844	0.179368
GO:0009123_nucleoside_monophosphate_metabolic_process	157	10	1.85025	-1.35341	650	61.0871	116.58	172.073	0.179354
GO:0001558_regulation_of_cell_growth	179	11	1.78513	-1.34903	651	61.1045	116.87	172.636	0.179524
GO:0032844_regulation_of_homeostatic_process	136	9	1.92236	-1.34858	652	61.1924	116.97	172.748	0.179402
GO:0007179_transforming_growth_factor_beta_receptor_signaling_pathway	95	7	2.14045	-1.34706	653	61.3229	117.28	173.237	0.179602
GO:0016032_viral_reproduction	57	5	2.54815	-1.34087	657	61.7795	118.01	174.24	0.179619
GO:0021987_cerebral_cortex_development	57	5	2.54815	-1.34087	657	61.7795	118.01	174.24	0.179619
GO:0050920_regulation_of_chemotaxis	57	5	2.54815	-1.34087	657	61.7795	118.01	174.24	0.179619
GO:0060193_positive_regulation_of_lipase_activity	57	5	2.54815	-1.34087	657	61.7795	118.01	174.24	0.179619
GO:0031668_cellular_response_to_extracellular_stimulus	76	6	2.29334	-1.33405	659	62.3261	118.86	175.394	0.180364
GO:0051789_response_to_protein_stimulus	76	6	2.29334	-1.33405	659	62.3261	118.86	175.394	0.180364
GO:0010605_negative_regulation_of_macromolecule_metabolic_process	813	37	1.32203	-1.33397	660	62.3261	118.86	175.394	0.180091
GO:0060070_canonical_Wnt_receptor_signaling_pathway	116	8	2.00338	-1.33335	661	62.3534	118.97	175.587	0.179985
GO:0009187_cyclic_nucleotide_metabolic_process	137	9	1.90833	-1.33175	662	62.432	119.14	175.848	0.17997
GO:0051241_negative_regulation_of_multicellular_organismal_process	203	12	1.71718	-1.323	663	62.7702	119.79	176.81	0.180679
GO:0046519_sphingoid_metabolic_process	40	4	2.90489	-1.3223	664	63.6975	121.42	179.142	0.182861
GO:0071900_regulation_of_protein_serine_threonine_kinase_activity	181	11	1.76541	-1.32018	665	63.7797	121.61	179.44	0.182872
GO:0010828_positive_regulation_of_glucose_transport	24	3	3.63112	-1.31959	666	64.8006	123.07	181.339	0.18479
GO:0008104_protein_localization	562	27	1.39559	-1.31666	667	64.8295	123.17	181.511	0.184663
GO:0006606_protein_import_into_nucleus	117	8	1.98625	-1.31512	668	64.9948	123.48	181.965	0.18485
GO:0090101_negative_regulation_of_transmembrane_receptor_protein_serine_threonine_kinase_signaling_pathway	58	5	2.50422	-1.31357	669	65.3223	123.83	182.338	0.185097
GO:0071496_cellular_response_to_external_stimulus	77	6	2.26356	-1.31096	670	65.3928	124.13	182.867	0.185269
GO:0009166_nucleotide_catabolic_process	227	13	1.6636	-1.30419	671	65.6412	124.6	183.559	0.185693
GO:0043405_regulation_of_MAP_kinase_activity	139	9	1.88087	-1.29872	672	65.8274	124.96	184.093	0.185952
GO:0051170_nuclear_import	118	8	1.96942	-1.29716	673	65.9202	125.1	184.28	0.185884
GO:0042110_T_cell_activation	205	12	1.70043	-1.29639	674	65.9773	125.2	184.423	0.185757
GO:0045321_leukocyte_activation	345	18	1.5156	-1.2899	675	66.1647	125.46	184.755	0.185867
GO:0002200_somatic_diversification_of_immune_receptors	41	4	2.83404	-1.28915	677	66.6114	126.35	186.089	0.186632
GO:0017156_calcium_ion-dependent_exocytosis	41	4	2.83404	-1.28915	677	66.6114	126.35	186.089	0.186632
GO:0045786_negative_regulation_of_cell_cycle	184	11	1.73662	-1.27803	679	67.6326	128.28	188.927	0.188925
GO:0051345_positive_regulation_of_hydrolase_activity	184	11	1.73662	-1.27803	679	67.6326	128.28	188.927	0.188925
GO:0030194_positive_regulation_of_blood_coagulation	11	2	5.28163	-1.27645	690	72.8772	135.34	197.803	0.196145
GO:0030852_regulation_of_granulocyte_differentiation	11	2	5.28163	-1.27645	690	72.8772	135.34	197.803	0.196145
GO:0032414_positive_regulation_of_ion_transmembrane_transporter_activity	11	2	5.28163	-1.27645	690	72.8772	135.34	197.803	0.196145
GO:0032757_positive_regulation_of_interleukin-8_production	11	2	5.28163	-1.27645	690	72.8772	135.34	197.803	0.196145
GO:0043496_regulation_of_protein_homodimerization_activity	11	2	5.28163	-1.27645	690	72.8772	135.34	197.803	0.196145
GO:0044089_positive_regulation_of_cellular_component_biogenesis	11	2	5.28163	-1.27645	690	72.8772	135.34	197.803	0.196145
GO:0048484_enteric_nervous_system_development	11	2	5.28163	-1.27645	690	72.8772	135.34	197.803	0.196145
GO:0050872_white_fat_cell_differentiation	11	2	5.28163	-1.27645	690	72.8772	135.34	197.803	0.196145
GO:0051962_positive_regulation_of_nervous_system_development	11	2	5.28163	-1.27645	690	72.8772	135.34	197.803	0.196145
GO:0051965_positive_regulation_of_synaptogenesis	11	2	5.28163	-1.27645	690	72.8772	135.34	197.803	0.196145
GO:2000178_negative_regulation_of_neural_precursor_cell_proliferation	11	2	5.28163	-1.27645	690	72.8772	135.34	197.803	0.196145
GO:0001568_blood_vessel_development	299	16	1.55446	-1.27523	691	72.8927	135.38	197.867	0.195919
GO:0007569_cell_aging	25	3	3.48587	-1.27489	698	73.9804	136.7	199.42	0.195845
GO:0030010_establishment_of_cell_polarity	25	3	3.48587	-1.27489	698	73.9804	136.7	199.42	0.195845
GO:0030901_midbrain_development	25	3	3.48587	-1.27489	698	73.9804	136.7	199.42	0.195845
GO:0032320_positive_regulation_of_Ras_GTPase_activity	25	3	3.48587	-1.27489	698	73.9804	136.7	199.42	0.195845
GO:0033135_regulation_of_peptidyl-serine_phosphorylation	25	3	3.48587	-1.27489	698	73.9804	136.7	199.42	0.195845
GO:0048708_astrocyte_differentiation	25	3	3.48587	-1.27489	698	73.9804	136.7	199.42	0.195845
GO:0070936_protein_K48-linked_ubiquitination	25	3	3.48587	-1.27489	698	73.9804	136.7	199.42	0.195845
GO:0009892_negative_regulation_of_metabolic_process	875	39	1.29475	-1.26763	699	74.3014	137.14	199.979	0.196195
GO:0048771_tissue_remodeling	79	6	2.20625	-1.26615	700	74.7514	137.93	201.109	0.197043
GO:0050789_regulation_of_biological_process	5071	188	1.07695	-1.26407	701	74.7666	138.02	201.273	0.19689
GO:0046546_development_of_primary_male_sexual_characteristics	60	5	2.42075	-1.26099	702	75.4346	138.69	201.945	0.197564
GO:0048568_embryonic_organ_development	254	14	1.60112	-1.25581	703	76.4355	140.02	203.605	0.199175
GO:0055080_cation_homeostasis	278	15	1.56739	-1.24824	704	76.7532	140.59	204.427	0.199702
GO:0030308_negative_regulation_of_cell_growth	100	7	2.03343	-1.24785	705	76.7852	140.63	204.475	0.199475
GO:0006139_nucleobase__nucleoside__nucleotide_and_nucleic_acid_metabolic_process	2229	89	1.15987	-1.24759	706	76.7852	140.63	204.475	0.199193
GO:0071902_positive_regulation_of_protein_serine_threonine_kinase_activity	121	8	1.92059	-1.2448	707	76.9225	140.79	204.657	0.199137
GO:0010033_response_to_organic_substance	724	33	1.32405	-1.24282	708	77.2239	141.42	205.616	0.199746
GO:0044267_cellular_protein_metabolic_process	1464	61	1.21037	-1.2382	709	77.2571	141.58	205.903	0.19969
GO:0000302_response_to_reactive_oxygen_species	61	5	2.38106	-1.23566	713	77.5555	142.17	206.784	0.199397
GO:0006470_protein_dephosphorylation	61	5	2.38106	-1.23566	713	77.5555	142.17	206.784	0.199397
GO:0007568_aging	61	5	2.38106	-1.23566	713	77.5555	142.17	206.784	0.199397
GO:0042476_odontogenesis	61	5	2.38106	-1.23566	713	77.5555	142.17	206.784	0.199397
GO:0042692_muscle_cell_differentiation	165	10	1.76054	-1.23347	714	77.6283	142.43	207.232	0.199482
GO:0048742_regulation_of_skeletal_muscle_fiber_development	26	3	3.3518	-1.23245	717	80.0491	145.52	210.991	0.202957
GO:0060079_regulation_of_excitatory_postsynaptic_membrane_potential	26	3	3.3518	-1.23245	717	80.0491	145.52	210.991	0.202957
GO:0090317_negative_regulation_of_intracellular_protein_transport	26	3	3.3518	-1.23245	717	80.0491	145.52	210.991	0.202957
GO:0043406_positive_regulation_of_MAP_kinase_activity	101	7	2.01329	-1.22898	718	80.275	145.95	211.625	0.203273
GO:0045333_cellular_respiration	43	4	2.70223	-1.22611	720	81.1782	147	212.822	0.204167
GO:0045665_negative_regulation_of_neuron_differentiation	43	4	2.70223	-1.22611	720	81.1782	147	212.822	0.204167
GO:0001505_regulation_of_neurotransmitter_levels	81	6	2.15177	-1.22307	722	81.5486	147.49	213.431	0.20428
GO:0050679_positive_regulation_of_epithelial_cell_proliferation	81	6	2.15177	-1.22307	722	81.5486	147.49	213.431	0.20428
GO:0043542_endothelial_cell_migration	62	5	2.34266	-1.21095	723	82.8532	149.3	215.747	0.206501
GO:0000768_syncytium_formation_by_plasma_membrane_fusion	12	2	4.84149	-1.20702	733	89.2286	158.13	227.031	0.21573
GO:0001953_negative_regulation_of_cell-matrix_adhesion	12	2	4.84149	-1.20702	733	89.2286	158.13	227.031	0.21573
GO:0002052_positive_regulation_of_neuroblast_proliferation	12	2	4.84149	-1.20702	733	89.2286	158.13	227.031	0.21573
GO:0023050_consequence_of_signal_transmission	12	2	4.84149	-1.20702	733	89.2286	158.13	227.031	0.21573
GO:0033032_regulation_of_myeloid_cell_apoptosis	12	2	4.84149	-1.20702	733	89.2286	158.13	227.031	0.21573
GO:0035588_G-protein_coupled_purinergic_receptor_signaling_pathway	12	2	4.84149	-1.20702	733	89.2286	158.13	227.031	0.21573
GO:0048246_macrophage_chemotaxis	12	2	4.84149	-1.20702	733	89.2286	158.13	227.031	0.21573
GO:0048710_regulation_of_astrocyte_differentiation	12	2	4.84149	-1.20702	733	89.2286	158.13	227.031	0.21573
GO:0060216_definitive_hemopoiesis	12	2	4.84149	-1.20702	733	89.2286	158.13	227.031	0.21573
GO:0072384_organelle_transport_along_microtubule	12	2	4.84149	-1.20702	733	89.2286	158.13	227.031	0.21573
GO:0044238_primary_metabolic_process	4002	151	1.09605	-1.20321	734	89.3717	158.4	227.428	0.215804
GO:0009749_response_to_glucose_stimulus	44	4	2.64081	-1.19611	737	90.2902	160.29	230.29	0.21749
GO:0043506_regulation_of_JUN_kinase_activity	44	4	2.64081	-1.19611	737	90.2902	160.29	230.29	0.21749
GO:0050906_detection_of_stimulus_involved_in_sensory_perception	44	4	2.64081	-1.19611	737	90.2902	160.29	230.29	0.21749
GO:0050803_regulation_of_synapse_structure_and_activity	27	3	3.22766	-1.19208	738	91.5998	162.26	232.92	0.219864
GO:0006814_sodium_ion_transport	63	5	2.30547	-1.18682	739	92.1626	163.24	234.317	0.220893
GO:0034655_nucleobase__nucleoside__nucleotide_and_nucleic_acid_catabolic_process	237	13	1.5934	-1.18432	741	92.2321	163.43	234.628	0.220553
GO:0034656_nucleobase__nucleoside_and_nucleotide_catabolic_process	237	13	1.5934	-1.18432	741	92.2321	163.43	234.628	0.220553
GO:0006753_nucleoside_phosphate_metabolic_process	430	21	1.41867	-1.17928	743	92.514	164	235.486	0.220727
GO:0009117_nucleotide_metabolic_process	430	21	1.41867	-1.17928	743	92.514	164	235.486	0.220727
GO:0000429_carbon_catabolite_regulation_of_transcription_from_RNA_polymerase_II_promoter	2	1	N/A						N/A
GO:0000430_regulation_of_transcription_from_RNA_polymerase_II_promoter_by_glucose	2	1	N/A						N/A
GO:0000432_positive_regulation_of_transcription_from_RNA_polymerase_II_promoter_by_glucose	2	1	N/A						N/A
GO:0000436_carbon_catabolite_activation_of_transcription_from_RNA_polymerase_II_promoter	2	1	N/A						N/A
GO:0001579_medium-chain_fatty_acid_transport	2	1	N/A						N/A
GO:0003334_keratinocyte_development	2	1	N/A						N/A
GO:0006122_mitochondrial_electron_transport__ubiquinol_to_cytochrome_c	2	1	N/A						N/A
GO:0006769_nicotinamide_metabolic_process	2	1	N/A						N/A
GO:0006808_regulation_of_nitrogen_utilization	2	1	N/A						N/A
GO:0007132_meiotic_metaphase_I	2	1	N/A						N/A
GO:0007181_transforming_growth_factor_beta_receptor_complex_assembly	2	1	N/A						N/A
GO:0010633_negative_regulation_of_epithelial_cell_migration	2	1	N/A						N/A
GO:0010801_negative_regulation_of_peptidyl-threonine_phosphorylation	2	1	N/A						N/A
GO:0010818_T_cell_chemotaxis	2	1	N/A						N/A
GO:0010819_regulation_of_T_cell_chemotaxis	2	1	N/A						N/A
GO:0010820_positive_regulation_of_T_cell_chemotaxis	2	1	N/A						N/A
GO:0010842_retina_layer_formation	2	1	N/A						N/A
GO:0014057_positive_regulation_of_acetylcholine_secretion	2	1	N/A						N/A
GO:0014740_negative_regulation_of_muscle_hyperplasia	2	1	N/A						N/A
GO:0017185_peptidyl-lysine_hydroxylation	2	1	N/A						N/A
GO:0019740_nitrogen_utilization	2	1	N/A						N/A
GO:0021524_visceral_motor_neuron_differentiation	2	1	N/A						N/A
GO:0021592_fourth_ventricle_development	2	1	N/A						N/A
GO:0021849_neuroblast_division_in_subventricular_zone	2	1	N/A						N/A
GO:0021861_forebrain_radial_glial_cell_differentiation	2	1	N/A						N/A
GO:0021943_formation_of_radial_glial_scaffolds	2	1	N/A						N/A
GO:0030050_vesicle_transport_along_actin_filament	2	1	N/A						N/A
GO:0030210_heparin_biosynthetic_process	2	1	N/A						N/A
GO:0030220_platelet_formation	2	1	N/A						N/A
GO:0030397_membrane_disassembly	2	1	N/A						N/A
GO:0031223_auditory_behavior	2	1	N/A						N/A
GO:0031583_activation_of_phospholipase_D_activity_by_G-protein_coupled_receptor_protein_signaling_pathway	2	1	N/A						N/A
GO:0032513_negative_regulation_of_protein_phosphatase_type_2B_activity	2	1	N/A						N/A
GO:0032696_negative_regulation_of_interleukin-13_production	2	1	N/A						N/A
GO:0032764_negative_regulation_of_mast_cell_cytokine_production	2	1	N/A						N/A
GO:0032796_uropod_organization	2	1	N/A						N/A
GO:0033601_positive_regulation_of_mammary_gland_epithelial_cell_proliferation	2	1	N/A						N/A
GO:0033634_positive_regulation_of_cell-cell_adhesion_mediated_by_integrin	2	1	N/A						N/A
GO:0033689_negative_regulation_of_osteoblast_proliferation	2	1	N/A						N/A
GO:0034111_negative_regulation_of_homotypic_cell-cell_adhesion	2	1	N/A						N/A
GO:0035110_leg_morphogenesis	2	1	N/A						N/A
GO:0035519_protein_K29-linked_ubiquitination	2	1	N/A						N/A
GO:0042117_monocyte_activation	2	1	N/A						N/A
GO:0042488_positive_regulation_of_odontogenesis_of_dentine-containing_tooth	2	1	N/A						N/A
GO:0043313_regulation_of_neutrophil_degranulation	2	1	N/A						N/A
GO:0043369_CD4-positive_or_CD8-positive__alpha-beta_T_cell_lineage_commitment	2	1	N/A						N/A
GO:0044336_canonical_Wnt_receptor_signaling_pathway_involved_in_negative_regulation_of_apoptosis	2	1	N/A						N/A
GO:0045607_regulation_of_auditory_receptor_cell_differentiation	2	1	N/A						N/A
GO:0045608_negative_regulation_of_auditory_receptor_cell_differentiation	2	1	N/A						N/A
GO:0045631_regulation_of_mechanoreceptor_differentiation	2	1	N/A						N/A
GO:0045632_negative_regulation_of_mechanoreceptor_differentiation	2	1	N/A						N/A
GO:0045991_carbon_catabolite_activation_of_transcription	2	1	N/A						N/A
GO:0046016_positive_regulation_of_transcription_by_glucose	2	1	N/A						N/A
GO:0046532_regulation_of_photoreceptor_cell_differentiation	2	1	N/A						N/A
GO:0046671_negative_regulation_of_retinal_cell_programmed_cell_death	2	1	N/A						N/A
GO:0048627_myoblast_development	2	1	N/A						N/A
GO:0051081_nuclear_envelope_disassembly	2	1	N/A						N/A
GO:0051088_PMA-inducible_membrane_protein_ectodomain_proteolysis	2	1	N/A						N/A
GO:0051295_establishment_of_meiotic_spindle_localization	2	1	N/A						N/A
GO:0051447_negative_regulation_of_meiotic_cell_cycle	2	1	N/A						N/A
GO:0060167_regulation_of_adenosine_receptor_signaling_pathway	2	1	N/A						N/A
GO:0060384_innervation	2	1	N/A						N/A
GO:0060584_regulation_of_prostaglandin-endoperoxide_synthase_activity	2	1	N/A						N/A
GO:0060585_positive_regulation_of_prostaglandin-endoperoxidase_synthase_activity	2	1	N/A						N/A
GO:0060690_epithelial_cell_differentiation_involved_in_salivary_gland_development	2	1	N/A						N/A
GO:0060971_embryonic_heart_tube_left_right_pattern_formation	2	1	N/A						N/A
GO:0061042_vascular_wound_healing	2	1	N/A						N/A
GO:0061043_regulation_of_vascular_wound_healing	2	1	N/A						N/A
GO:0070384_Harderian_gland_development	2	1	N/A						N/A
GO:0071205_protein_localization_to_juxtaparanode_region_of_axon	2	1	N/A						N/A
GO:0071236_cellular_response_to_antibiotic	2	1	N/A						N/A
GO:0071353_cellular_response_to_interleukin-4	2	1	N/A						N/A
GO:0071898_regulation_of_estrogen_receptor_binding	2	1	N/A						N/A
GO:0071899_negative_regulation_of_estrogen_receptor_binding	2	1	N/A						N/A
GO:0090344_negative_regulation_of_cell_aging	2	1	N/A						N/A
GO:2000058_regulation_of_protein_ubiquitination_involved_in_ubiquitin-dependent_protein_catabolic_process	2	1	N/A						N/A
GO:0009746_response_to_hexose_stimulus	45	4	2.58213	-1.16705	746	94.0051	166.57	239.135	0.223284
GO:0010811_positive_regulation_of_cell-substrate_adhesion	45	4	2.58213	-1.16705	746	94.0051	166.57	239.135	0.223284
GO:0034284_response_to_monosaccharide_stimulus	45	4	2.58213	-1.16705	746	94.0051	166.57	239.135	0.223284
GO:0018193_peptidyl-amino_acid_modification	286	15	1.52355	-1.16354	747	94.3097	166.89	239.47	0.223414
GO:0022029_telencephalon_cell_migration	28	3	3.11239	-1.15362	749	96.7141	170.79	244.866	0.228024
GO:0032387_negative_regulation_of_intracellular_transport	28	3	3.11239	-1.15362	749	96.7141	170.79	244.866	0.228024
GO:0019538_protein_metabolic_process	1646	67	1.18243	-1.14992	750	96.8832	171.12	245.357	0.22816
GO:0009914_hormone_transport	149	9	1.75463	-1.14559	751	97.1325	171.49	245.848	0.228349
GO:0009967_positive_regulation_of_signal_transduction	264	14	1.54048	-1.14544	752	97.1867	171.58	245.973	0.228165
GO:0046483_heterocycle_metabolic_process	459	22	1.39232	-1.1451	753	97.1924	171.62	246.048	0.227915
GO:0001578_microtubule_bundle_formation	13	2	4.46907	-1.14419	763	102.875	178.87	254.865	0.23443
GO:0001937_negative_regulation_of_endothelial_cell_proliferation	13	2	4.46907	-1.14419	763	102.875	178.87	254.865	0.23443
GO:0009142_nucleoside_triphosphate_biosynthetic_process	13	2	4.46907	-1.14419	763	102.875	178.87	254.865	0.23443
GO:0015812_gamma-aminobutyric_acid_transport	13	2	4.46907	-1.14419	763	102.875	178.87	254.865	0.23443
GO:0021544_subpallium_development	13	2	4.46907	-1.14419	763	102.875	178.87	254.865	0.23443
GO:0021895_cerebral_cortex_neuron_differentiation	13	2	4.46907	-1.14419	763	102.875	178.87	254.865	0.23443
GO:0030866_cortical_actin_cytoskeleton_organization	13	2	4.46907	-1.14419	763	102.875	178.87	254.865	0.23443
GO:0032411_positive_regulation_of_transporter_activity	13	2	4.46907	-1.14419	763	102.875	178.87	254.865	0.23443
GO:0033628_regulation_of_cell_adhesion_mediated_by_integrin	13	2	4.46907	-1.14419	763	102.875	178.87	254.865	0.23443
GO:0050930_induction_of_positive_chemotaxis	13	2	4.46907	-1.14419	763	102.875	178.87	254.865	0.23443
GO:0033002_muscle_cell_proliferation	85	6	2.05051	-1.1418	764	103.31	179.4	255.49	0.234817
GO:0000187_activation_of_MAPK_activity	65	5	2.23454	-1.14027	765	103.745	180.06	256.375	0.235373
GO:0070663_regulation_of_leukocyte_proliferation	106	7	1.91833	-1.13911	766	104.03	180.44	256.85	0.235561
GO:0003073_regulation_of_systemic_arterial_blood_pressure	46	4	2.526	-1.1389	769	104.599	181.22	257.841	0.235657
GO:0008037_cell_recognition	46	4	2.526	-1.1389	769	104.599	181.22	257.841	0.235657
GO:0045666_positive_regulation_of_neuron_differentiation	46	4	2.526	-1.1389	769	104.599	181.22	257.841	0.235657
GO:0045184_establishment_of_protein_localization	386	19	1.42987	-1.13427	770	104.833	181.72	258.607	0.236
GO:0043623_cellular_protein_complex_assembly	150	9	1.74294	-1.13131	771	105.11	182.32	259.53	0.236472
GO:0022414_reproductive_process	511	24	1.36433	-1.13076	772	105.16	182.46	259.76	0.236347
GO:0030029_actin_filament-based_process	219	12	1.59172	-1.1237	773	105.524	183.08	260.636	0.236843
GO:0048610_cellular_process_involved_in_reproduction	196	11	1.6303	-1.12194	774	106.024	183.79	261.556	0.237455
GO:0000082_G1_S_transition_of_mitotic_cell_cycle	66	5	2.20068	-1.1178	777	106.585	184.8	263.015	0.237838
GO:0042306_regulation_of_protein_import_into_nucleus	66	5	2.20068	-1.1178	777	106.585	184.8	263.015	0.237838
GO:0046661_male_sex_differentiation	66	5	2.20068	-1.1178	777	106.585	184.8	263.015	0.237838
GO:0046700_heterocycle_catabolic_process	243	13	1.55406	-1.11732	778	106.62	184.83	263.04	0.237571
GO:0032319_regulation_of_Rho_GTPase_activity	29	3	3.00506	-1.11693	780	107.944	186.94	265.936	0.239667
GO:0048489_synaptic_vesicle_transport	29	3	3.00506	-1.11693	780	107.944	186.94	265.936	0.239667
GO:0046649_lymphocyte_activation	291	15	1.49737	-1.11323	781	108.14	187.2	266.26	0.239693
GO:0001756_somitogenesis	47	4	2.47225	-1.11161	787	109.217	188.76	268.303	0.239848
GO:0009743_response_to_carbohydrate_stimulus	47	4	2.47225	-1.11161	787	109.217	188.76	268.303	0.239848
GO:0033273_response_to_vitamin	47	4	2.47225	-1.11161	787	109.217	188.76	268.303	0.239848
GO:0043491_protein_kinase_B_signaling_cascade	47	4	2.47225	-1.11161	787	109.217	188.76	268.303	0.239848
GO:0048144_fibroblast_proliferation	47	4	2.47225	-1.11161	787	109.217	188.76	268.303	0.239848
GO:0048145_regulation_of_fibroblast_proliferation	47	4	2.47225	-1.11161	787	109.217	188.76	268.303	0.239848
GO:0000003_reproduction	514	24	1.35637	-1.1085	788	109.369	189.16	268.951	0.240051
GO:0045792_negative_regulation_of_cell_size	108	7	1.8828	-1.10514	789	109.668	189.56	269.452	0.240253
GO:0070302_regulation_of_stress-activated_protein_kinase_signaling_cascade	87	6	2.00338	-1.10343	790	110.031	190.11	270.189	0.240646
GO:0030098_lymphocyte_differentiation	152	9	1.72	-1.10327	791	110.09	190.2	270.31	0.240455
GO:0007584_response_to_nutrient	67	5	2.16783	-1.09586	792	111.057	191.4	271.743	0.241667
GO:0008285_negative_regulation_of_cell_proliferation	317	16	1.46619	-1.09549	793	111.232	191.6	271.968	0.241614
GO:0023056_positive_regulation_of_signaling_process	269	14	1.51184	-1.09359	794	111.349	191.72	272.091	0.241461
GO:0090304_nucleic_acid_metabolic_process	1824	73	1.1626	-1.09295	795	111.368	191.74	272.112	0.241182
GO:0006949_syncytium_formation	14	2	4.14985	-1.08694	814	118.058	200.19	282.322	0.245934
GO:0021871_forebrain_regionalization	14	2	4.14985	-1.08694	814	118.058	200.19	282.322	0.245934
GO:0030048_actin_filament-based_movement	14	2	4.14985	-1.08694	814	118.058	200.19	282.322	0.245934
GO:0030517_negative_regulation_of_axon_extension	14	2	4.14985	-1.08694	814	118.058	200.19	282.322	0.245934
GO:0030520_estrogen_receptor_signaling_pathway	14	2	4.14985	-1.08694	814	118.058	200.19	282.322	0.245934
GO:0030865_cortical_cytoskeleton_organization	14	2	4.14985	-1.08694	814	118.058	200.19	282.322	0.245934
GO:0031571_mitotic_cell_cycle_G1_S_transition_DNA_damage_checkpoint	14	2	4.14985	-1.08694	814	118.058	200.19	282.322	0.245934
GO:0031670_cellular_response_to_nutrient	14	2	4.14985	-1.08694	814	118.058	200.19	282.322	0.245934
GO:0033028_myeloid_cell_apoptosis	14	2	4.14985	-1.08694	814	118.058	200.19	282.322	0.245934
GO:0035094_response_to_nicotine	14	2	4.14985	-1.08694	814	118.058	200.19	282.322	0.245934
GO:0042730_fibrinolysis	14	2	4.14985	-1.08694	814	118.058	200.19	282.322	0.245934
GO:0043666_regulation_of_phosphoprotein_phosphatase_activity	14	2	4.14985	-1.08694	814	118.058	200.19	282.322	0.245934
GO:0046488_phosphatidylinositol_metabolic_process	14	2	4.14985	-1.08694	814	118.058	200.19	282.322	0.245934
GO:0048569_post-embryonic_organ_development	14	2	4.14985	-1.08694	814	118.058	200.19	282.322	0.245934
GO:0050820_positive_regulation_of_coagulation	14	2	4.14985	-1.08694	814	118.058	200.19	282.322	0.245934
GO:0051647_nucleus_localization	14	2	4.14985	-1.08694	814	118.058	200.19	282.322	0.245934
GO:0060325_face_morphogenesis	14	2	4.14985	-1.08694	814	118.058	200.19	282.322	0.245934
GO:0060438_trachea_development	14	2	4.14985	-1.08694	814	118.058	200.19	282.322	0.245934
GO:0070303_negative_regulation_of_stress-activated_protein_kinase_signaling_cascade	14	2	4.14985	-1.08694	814	118.058	200.19	282.322	0.245934
GO:0031667_response_to_nutrient_levels	131	8	1.77398	-1.0855	816	118.27	200.6	282.93	0.245833
GO:0043523_regulation_of_neuron_apoptosis	131	8	1.77398	-1.0855	816	118.27	200.6	282.93	0.245833
GO:0008584_male_gonad_development	48	4	2.42075	-1.08514	819	119.505	202.15	284.795	0.246825
GO:0015908_fatty_acid_transport	48	4	2.42075	-1.08514	819	119.505	202.15	284.795	0.246825
GO:0061180_mammary_gland_epithelium_development	48	4	2.42075	-1.08514	819	119.505	202.15	284.795	0.246825
GO:0035148_tube_formation	88	6	1.98061	-1.08478	820	119.95	202.71	285.47	0.247207
GO:0050905_neuromuscular_process	68	5	2.13595	-1.07441	821	122.264	206.34	290.416	0.251328
GO:0060627_regulation_of_vesicle-mediated_transport	132	8	1.76054	-1.07076	822	122.839	207.17	291.501	0.252032
GO:0048193_Golgi_vesicle_transport	89	6	1.95836	-1.06648	823	123.414	208.1	292.786	0.252855
GO:0034504_protein_localization_to_nucleus	133	8	1.74731	-1.05622	825	125.053	210.31	295.567	0.254921
GO:0046651_lymphocyte_proliferation	133	8	1.74731	-1.05622	825	125.053	210.31	295.567	0.254921
GO:0045927_positive_regulation_of_growth	111	7	1.83192	-1.05618	826	125.109	210.4	295.691	0.254722
GO:0003002_regionalization	249	13	1.51661	-1.05379	827	125.283	210.64	295.997	0.254704
GO:2000021_regulation_of_ion_homeostasis	69	5	2.105	-1.05345	828	125.972	211.39	296.808	0.255302
GO:0007435_salivary_gland_morphogenesis	31	3	2.81119	-1.04837	836	128.5	215.15	301.8	0.257356
GO:0010243_response_to_organic_nitrogen	31	3	2.81119	-1.04837	836	128.5	215.15	301.8	0.257356
GO:0018107_peptidyl-threonine_phosphorylation	31	3	2.81119	-1.04837	836	128.5	215.15	301.8	0.257356
GO:0034614_cellular_response_to_reactive_oxygen_species	31	3	2.81119	-1.04837	836	128.5	215.15	301.8	0.257356
GO:0045445_myoblast_differentiation	31	3	2.81119	-1.04837	836	128.5	215.15	301.8	0.257356
GO:0048730_epidermis_morphogenesis	31	3	2.81119	-1.04837	836	128.5	215.15	301.8	0.257356
GO:0060078_regulation_of_postsynaptic_membrane_potential	31	3	2.81119	-1.04837	836	128.5	215.15	301.8	0.257356
GO:0060603_mammary_gland_duct_morphogenesis	31	3	2.81119	-1.04837	836	128.5	215.15	301.8	0.257356
GO:0060562_epithelial_tube_morphogenesis	179	10	1.62285	-1.04804	837	128.634	215.38	302.126	0.257324
GO:0044270_cellular_nitrogen_compound_catabolic_process	250	13	1.51055	-1.04352	838	129	215.81	302.62	0.25753
GO:0034599_cellular_response_to_oxidative_stress	50	4	2.32392	-1.03454	839	130.993	218.65	306.307	0.260608
GO:0001954_positive_regulation_of_cell-matrix_adhesion	15	2	3.87319	-1.03445	855	137.379	227.06	316.741	0.265567
GO:0007172_signal_complex_assembly	15	2	3.87319	-1.03445	855	137.379	227.06	316.741	0.265567
GO:0014821_phasic_smooth_muscle_contraction	15	2	3.87319	-1.03445	855	137.379	227.06	316.741	0.265567
GO:0014911_positive_regulation_of_smooth_muscle_cell_migration	15	2	3.87319	-1.03445	855	137.379	227.06	316.741	0.265567
GO:0019080_viral_genome_expression	15	2	3.87319	-1.03445	855	137.379	227.06	316.741	0.265567
GO:0019083_viral_transcription	15	2	3.87319	-1.03445	855	137.379	227.06	316.741	0.265567
GO:0030225_macrophage_differentiation	15	2	3.87319	-1.03445	855	137.379	227.06	316.741	0.265567
GO:0030325_adrenal_gland_development	15	2	3.87319	-1.03445	855	137.379	227.06	316.741	0.265567
GO:0030947_regulation_of_vascular_endothelial_growth_factor_receptor_signaling_pathway	15	2	3.87319	-1.03445	855	137.379	227.06	316.741	0.265567
GO:0031103_axon_regeneration	15	2	3.87319	-1.03445	855	137.379	227.06	316.741	0.265567
GO:0033059_cellular_pigmentation	15	2	3.87319	-1.03445	855	137.379	227.06	316.741	0.265567
GO:0035587_purinergic_receptor_signaling_pathway	15	2	3.87319	-1.03445	855	137.379	227.06	316.741	0.265567
GO:0043113_receptor_clustering	15	2	3.87319	-1.03445	855	137.379	227.06	316.741	0.265567
GO:0045909_positive_regulation_of_vasodilation	15	2	3.87319	-1.03445	855	137.379	227.06	316.741	0.265567
GO:0046513_ceramide_biosynthetic_process	15	2	3.87319	-1.03445	855	137.379	227.06	316.741	0.265567
GO:0048260_positive_regulation_of_receptor-mediated_endocytosis	15	2	3.87319	-1.03445	855	137.379	227.06	316.741	0.265567
GO:0019228_regulation_of_action_potential_in_neuron	70	5	2.07492	-1.03295	858	137.908	227.79	317.672	0.26549
GO:0030178_negative_regulation_of_Wnt_receptor_signaling_pathway	70	5	2.07492	-1.03295	858	137.908	227.79	317.672	0.26549
GO:0043524_negative_regulation_of_neuron_apoptosis	70	5	2.07492	-1.03295	858	137.908	227.79	317.672	0.26549
GO:0001666_response_to_hypoxia	91	6	1.91532	-1.03088	860	138.333	228.37	318.407	0.265547
GO:0007281_germ_cell_development	91	6	1.91532	-1.03088	860	138.333	228.37	318.407	0.265547
GO:0010975_regulation_of_neuron_projection_development	135	8	1.72142	-1.02774	861	138.614	228.71	318.806	0.265633
GO:0060249_anatomical_structure_homeostasis	113	7	1.79949	-1.02481	862	139.027	229.31	319.593	0.266021
GO:0009628_response_to_abiotic_stimulus	301	15	1.44762	-1.01831	863	139.431	230.17	320.909	0.266709
GO:0021766_hippocampus_development	32	3	2.72334	-1.01629	868	141.563	232.9	324.237	0.268318
GO:0021782_glial_cell_development	32	3	2.72334	-1.01629	868	141.563	232.9	324.237	0.268318
GO:0031645_negative_regulation_of_neurological_system_process	32	3	2.72334	-1.01629	868	141.563	232.9	324.237	0.268318
GO:0045685_regulation_of_glial_cell_differentiation	32	3	2.72334	-1.01629	868	141.563	232.9	324.237	0.268318
GO:0048639_positive_regulation_of_developmental_growth	32	3	2.72334	-1.01629	868	141.563	232.9	324.237	0.268318
GO:0043010_camera-type_eye_development	136	8	1.70876	-1.01379	869	141.776	233.21	324.644	0.268366
GO:0042698_ovulation_cycle	71	5	2.0457	-1.01292	870	142.436	234.58	326.724	0.269632
GO:0048608_reproductive_structure_development	159	9	1.64428	-1.0104	871	142.524	234.76	326.996	0.269529
GO:0051329_interphase_of_mitotic_cell_cycle	114	7	1.78371	-1.00948	872	143.804	236.5	329.196	0.271216
GO:0044283_small_molecule_biosynthetic_process	352	17	1.40293	-1.00339	873	144.067	236.96	329.853	0.271432
GO:0034220_ion_transmembrane_transport	230	12	1.5156	-1.00323	874	144.196	237.11	330.024	0.271293
GO:0000042_protein_targeting_to_Golgi	3	1	N/A						N/A
GO:0000212_meiotic_spindle_organization	3	1	N/A						N/A
GO:0001543_ovarian_follicle_rupture	3	1	N/A						N/A
GO:0001675_acrosome_assembly	3	1	N/A						N/A
GO:0001757_somite_specification	3	1	N/A						N/A
GO:0001983_baroreceptor_response_to_increased_systemic_arterial_blood_pressure	3	1	N/A						N/A
GO:0002249_lymphocyte_anergy	3	1	N/A						N/A
GO:0002540_leukotriene_production_involved_in_inflammatory_response	3	1	N/A						N/A
GO:0002667_regulation_of_T_cell_anergy	3	1	N/A						N/A
GO:0002669_positive_regulation_of_T_cell_anergy	3	1	N/A						N/A
GO:0002870_T_cell_anergy	3	1	N/A						N/A
GO:0002911_regulation_of_lymphocyte_anergy	3	1	N/A						N/A
GO:0002913_positive_regulation_of_lymphocyte_anergy	3	1	N/A						N/A
GO:0006120_mitochondrial_electron_transport__NADH_to_ubiquinone	3	1	N/A						N/A
GO:0006398_histone_mRNA_3'-end_processing	3	1	N/A						N/A
GO:0006477_protein_sulfation	3	1	N/A						N/A
GO:0006591_ornithine_metabolic_process	3	1	N/A						N/A
GO:0007208_activation_of_phospholipase_C_activity_by_serotonin_receptor_signaling_pathway	3	1	N/A						N/A
GO:0007494_midgut_development	3	1	N/A						N/A
GO:0010757_negative_regulation_of_plasminogen_activation	3	1	N/A						N/A
GO:0010979_regulation_of_vitamin_D_24-hydroxylase_activity	3	1	N/A						N/A
GO:0010980_positive_regulation_of_vitamin_D_24-hydroxylase_activity	3	1	N/A						N/A
GO:0014022_neural_plate_elongation	3	1	N/A						N/A
GO:0014738_regulation_of_muscle_hyperplasia	3	1	N/A						N/A
GO:0014745_negative_regulation_of_muscle_adaptation	3	1	N/A						N/A
GO:0014808_release_of_sequestered_calcium_ion_into_cytosol_by_sarcoplasmic_reticulum	3	1	N/A						N/A
GO:0014900_muscle_hyperplasia	3	1	N/A						N/A
GO:0016576_histone_dephosphorylation	3	1	N/A						N/A
GO:0019230_proprioception	3	1	N/A						N/A
GO:0021797_forebrain_anterior_posterior_pattern_formation	3	1	N/A						N/A
GO:0022007_convergent_extension_involved_in_neural_plate_elongation	3	1	N/A						N/A
GO:0030202_heparin_metabolic_process	3	1	N/A						N/A
GO:0030260_entry_into_host_cell	3	1	N/A						N/A
GO:0031507_heterochromatin_formation	3	1	N/A						N/A
GO:0032354_response_to_follicle-stimulating_hormone_stimulus	3	1	N/A						N/A
GO:0032568_general_transcription_from_RNA_polymerase_II_promoter	3	1	N/A						N/A
GO:0032714_negative_regulation_of_interleukin-5_production	3	1	N/A						N/A
GO:0032762_mast_cell_cytokine_production	3	1	N/A						N/A
GO:0032763_regulation_of_mast_cell_cytokine_production	3	1	N/A						N/A
GO:0033147_negative_regulation_of_estrogen_receptor_signaling_pathway	3	1	N/A						N/A
GO:0034110_regulation_of_homotypic_cell-cell_adhesion	3	1	N/A						N/A
GO:0034333_adherens_junction_assembly	3	1	N/A						N/A
GO:0034694_response_to_prostaglandin_stimulus	3	1	N/A						N/A
GO:0034695_response_to_prostaglandin_E_stimulus	3	1	N/A						N/A
GO:0034770_histone_H4-K20_methylation	3	1	N/A						N/A
GO:0035021_negative_regulation_of_Rac_protein_signal_transduction	3	1	N/A						N/A
GO:0042510_regulation_of_tyrosine_phosphorylation_of_Stat1_protein	3	1	N/A						N/A
GO:0042511_positive_regulation_of_tyrosine_phosphorylation_of_Stat1_protein	3	1	N/A						N/A
GO:0042524_negative_regulation_of_tyrosine_phosphorylation_of_Stat5_protein	3	1	N/A						N/A
GO:0043301_negative_regulation_of_leukocyte_degranulation	3	1	N/A						N/A
GO:0043457_regulation_of_cellular_respiration	3	1	N/A						N/A
GO:0044409_entry_into_host	3	1	N/A						N/A
GO:0045629_negative_regulation_of_T-helper_2_cell_differentiation	3	1	N/A						N/A
GO:0045657_positive_regulation_of_monocyte_differentiation	3	1	N/A						N/A
GO:0045829_negative_regulation_of_isotype_switching	3	1	N/A						N/A
GO:0045914_negative_regulation_of_catecholamine_metabolic_process	3	1	N/A						N/A
GO:0045963_negative_regulation_of_dopamine_metabolic_process	3	1	N/A						N/A
GO:0045990_carbon_catabolite_regulation_of_transcription	3	1	N/A						N/A
GO:0046015_regulation_of_transcription_by_glucose	3	1	N/A						N/A
GO:0046642_negative_regulation_of_alpha-beta_T_cell_proliferation	3	1	N/A						N/A
GO:0046718_entry_of_virus_into_host_cell	3	1	N/A						N/A
GO:0048012_hepatocyte_growth_factor_receptor_signaling_pathway	3	1	N/A						N/A
GO:0048294_negative_regulation_of_isotype_switching_to_IgE_isotypes	3	1	N/A						N/A
GO:0048842_positive_regulation_of_axon_extension_involved_in_axon_guidance	3	1	N/A						N/A
GO:0051016_barbed-end_actin_filament_capping	3	1	N/A						N/A
GO:0051770_positive_regulation_of_nitric-oxide_synthase_biosynthetic_process	3	1	N/A						N/A
GO:0051806_entry_into_cell_of_other_organism_involved_in_symbiotic_interaction	3	1	N/A						N/A
GO:0051828_entry_into_other_organism_involved_in_symbiotic_interaction	3	1	N/A						N/A
GO:0052126_movement_in_host_environment	3	1	N/A						N/A
GO:0052192_movement_in_environment_of_other_organism_involved_in_symbiotic_interaction	3	1	N/A						N/A
GO:0060019_radial_glial_cell_differentiation	3	1	N/A						N/A
GO:0060061_Spemann_organizer_formation	3	1	N/A						N/A
GO:0060314_regulation_of_ryanodine-sensitive_calcium-release_channel_activity	3	1	N/A						N/A
GO:0060318_definitive_erythrocyte_differentiation	3	1	N/A						N/A
GO:0060689_cell_differentiation_involved_in_salivary_gland_development	3	1	N/A						N/A
GO:0060972_left_right_pattern_formation	3	1	N/A						N/A
GO:0061088_regulation_of_sequestering_of_zinc_ion	3	1	N/A						N/A
GO:0061152_trachea_submucosa_development	3	1	N/A						N/A
GO:0061153_trachea_gland_development	3	1	N/A						N/A
GO:0061178_regulation_of_insulin_secretion_involved_in_cellular_response_to_glucose_stimulus	3	1	N/A						N/A
GO:0070120_ciliary_neurotrophic_factor-mediated_signaling_pathway	3	1	N/A						N/A
GO:0070296_sarcoplasmic_reticulum_calcium_ion_transport	3	1	N/A						N/A
GO:0070561_vitamin_D_receptor_signaling_pathway	3	1	N/A						N/A
GO:0070634_transepithelial_ammonium_transport	3	1	N/A						N/A
GO:0070662_mast_cell_proliferation	3	1	N/A						N/A
GO:0070666_regulation_of_mast_cell_proliferation	3	1	N/A						N/A
GO:0070668_positive_regulation_of_mast_cell_proliferation	3	1	N/A						N/A
GO:0070828_heterochromatin_organization	3	1	N/A						N/A
GO:0071305_cellular_response_to_vitamin_D	3	1	N/A						N/A
GO:0090342_regulation_of_cell_aging	3	1	N/A						N/A
GO:0017038_protein_import	137	8	1.69629	-1.00003	875	144.663	237.69	330.717	0.271646
GO:0001763_morphogenesis_of_a_branching_structure	160	9	1.634	-0.997768	876	144.88	237.95	331.02	0.271632
GO:0070482_response_to_oxygen_levels	93	6	1.87413	-0.99656	877	145.106	238.47	331.834	0.271916
GO:0006275_regulation_of_DNA_replication	72	5	2.01729	-0.993326	879	146.152	239.9	333.648	0.272924
GO:0050808_synapse_organization	72	5	2.01729	-0.993326	879	146.152	239.9	333.648	0.272924
GO:0009582_detection_of_abiotic_stimulus	52	4	2.23454	-0.986826	880	147.901	241.96	336.019	0.274955
GO:0006979_response_to_oxidative_stress	138	8	1.684	-0.986455	883	148.299	242.47	336.641	0.274598
GO:0045926_negative_regulation_of_growth	138	8	1.684	-0.986455	883	148.299	242.47	336.641	0.274598
GO:0051402_neuron_apoptosis	138	8	1.684	-0.986455	883	148.299	242.47	336.641	0.274598
GO:0000045_autophagic_vacuole_assembly	16	2	3.63112	-0.986091	893	154.289	249.54	344.791	0.27944
GO:0006493_protein_O-linked_glycosylation	16	2	3.63112	-0.986091	893	154.289	249.54	344.791	0.27944
GO:0014048_regulation_of_glutamate_secretion	16	2	3.63112	-0.986091	893	154.289	249.54	344.791	0.27944
GO:0030539_male_genitalia_development	16	2	3.63112	-0.986091	893	154.289	249.54	344.791	0.27944
GO:0030851_granulocyte_differentiation	16	2	3.63112	-0.986091	893	154.289	249.54	344.791	0.27944
GO:0032633_interleukin-4_production	16	2	3.63112	-0.986091	893	154.289	249.54	344.791	0.27944
GO:0046520_sphingoid_biosynthetic_process	16	2	3.63112	-0.986091	893	154.289	249.54	344.791	0.27944
GO:0060323_head_morphogenesis	16	2	3.63112	-0.986091	893	154.289	249.54	344.791	0.27944
GO:0060395_SMAD_protein_signal_transduction	16	2	3.63112	-0.986091	893	154.289	249.54	344.791	0.27944
GO:0070534_protein_K63-linked_ubiquitination	16	2	3.63112	-0.986091	893	154.289	249.54	344.791	0.27944
GO:0019229_regulation_of_vasoconstriction	33	3	2.64081	-0.985545	897	156	251.85	347.7	0.280769
GO:0042490_mechanoreceptor_differentiation	33	3	2.64081	-0.985545	897	156	251.85	347.7	0.280769
GO:0043534_blood_vessel_endothelial_cell_migration	33	3	2.64081	-0.985545	897	156	251.85	347.7	0.280769
GO:0048641_regulation_of_skeletal_muscle_tissue_development	33	3	2.64081	-0.985545	897	156	251.85	347.7	0.280769
GO:0030036_actin_cytoskeleton_organization	208	11	1.53624	-0.983934	898	156.214	252.09	347.966	0.280724
GO:0048583_regulation_of_response_to_stimulus	532	24	1.31048	-0.982219	899	156.477	252.42	348.363	0.280779
GO:0001775_cell_activation	380	18	1.376	-0.978721	900	156.977	253.42	349.863	0.281578
GO:0032946_positive_regulation_of_mononuclear_cell_proliferation	73	5	1.98965	-0.974163	901	157.508	254.19	350.872	0.28212
GO:0042060_wound_healing	139	8	1.67188	-0.973064	902	157.915	254.64	351.365	0.282306
GO:0051656_establishment_of_organelle_localization	53	4	2.19237	-0.963982	903	159.8	257.09	354.38	0.284707
GO:0034613_cellular_protein_localization	332	16	1.39995	-0.962935	904	160.086	257.62	355.154	0.284978
GO:0010647_positive_regulation_of_cell_communication	433	20	1.34175	-0.959665	905	160.531	258.36	356.189	0.285481
GO:0006672_ceramide_metabolic_process	34	3	2.56314	-0.956053	913	162.042	260.75	359.458	0.285597
GO:0007018_microtubule-based_movement	34	3	2.56314	-0.956053	913	162.042	260.75	359.458	0.285597
GO:0007193_inhibition_of_adenylate_cyclase_activity_by_G-protein_signaling_pathway	34	3	2.56314	-0.956053	913	162.042	260.75	359.458	0.285597
GO:0007431_salivary_gland_development	34	3	2.56314	-0.956053	913	162.042	260.75	359.458	0.285597
GO:0018210_peptidyl-threonine_modification	34	3	2.56314	-0.956053	913	162.042	260.75	359.458	0.285597
GO:0019751_polyol_metabolic_process	34	3	2.56314	-0.956053	913	162.042	260.75	359.458	0.285597
GO:0032526_response_to_retinoic_acid	34	3	2.56314	-0.956053	913	162.042	260.75	359.458	0.285597
GO:0043966_histone_H3_acetylation	34	3	2.56314	-0.956053	913	162.042	260.75	359.458	0.285597
GO:0021543_pallium_development	74	5	1.96277	-0.955417	914	162.657	261.46	360.263	0.286061
GO:0031399_regulation_of_protein_modification_process	383	18	1.36522	-0.955306	915	162.735	261.55	360.365	0.285847
GO:0070997_neuron_death	141	8	1.64817	-0.946821	916	163.707	263.09	362.473	0.287216
GO:0070727_cellular_macromolecule_localization	334	16	1.39157	-0.946351	917	163.84	263.2	362.56	0.287023
GO:0045667_regulation_of_osteoblast_differentiation	54	4	2.15177	-0.941777	918	164.731	264.52	364.309	0.288148
GO:0010632_regulation_of_epithelial_cell_migration	17	2	3.41752	-0.941334	924	169.998	271.47	372.942	0.293799
GO:0016079_synaptic_vesicle_exocytosis	17	2	3.41752	-0.941334	924	169.998	271.47	372.942	0.293799
GO:0022409_positive_regulation_of_cell-cell_adhesion	17	2	3.41752	-0.941334	924	169.998	271.47	372.942	0.293799
GO:0032091_negative_regulation_of_protein_binding	17	2	3.41752	-0.941334	924	169.998	271.47	372.942	0.293799
GO:0045661_regulation_of_myoblast_differentiation	17	2	3.41752	-0.941334	924	169.998	271.47	372.942	0.293799
GO:0048873_homeostasis_of_number_of_cells_within_a_tissue	17	2	3.41752	-0.941334	924	169.998	271.47	372.942	0.293799
GO:0035468_positive_regulation_of_signaling_pathway	385	18	1.35813	-0.939958	925	170.115	271.64	373.165	0.293665
GO:0040007_growth	487	22	1.31227	-0.939235	926	170.114	271.73	373.346	0.293445
GO:0080134_regulation_of_response_to_stress	335	16	1.38741	-0.938151	927	170.178	271.83	373.482	0.293236
GO:0048638_regulation_of_developmental_growth	75	5	1.9366	-0.937076	931	170.599	272.48	374.361	0.292675
GO:0050770_regulation_of_axonogenesis	75	5	1.9366	-0.937076	931	170.599	272.48	374.361	0.292675
GO:0051054_positive_regulation_of_DNA_metabolic_process	75	5	1.9366	-0.937076	931	170.599	272.48	374.361	0.292675
GO:0051301_cell_division	75	5	1.9366	-0.937076	931	170.599	272.48	374.361	0.292675
GO:0055086_nucleobase__nucleoside_and_nucleotide_metabolic_process	462	21	1.32041	-0.934819	932	171.016	273.05	375.084	0.292972
GO:0090046_regulation_of_transcription_regulator_activity	189	10	1.53698	-0.932234	933	171.399	273.65	375.901	0.293301
GO:0007416_synapse_assembly	35	3	2.48991	-0.927738	936	173.909	277.17	380.431	0.296122
GO:0051648_vesicle_localization	35	3	2.48991	-0.927738	936	173.909	277.17	380.431	0.296122
GO:0051896_regulation_of_protein_kinase_B_signaling_cascade	35	3	2.48991	-0.927738	936	173.909	277.17	380.431	0.296122
GO:0030324_lung_development	120	7	1.69452	-0.922363	938	174.389	278.03	381.671	0.296407
GO:0051325_interphase	120	7	1.69452	-0.922363	938	174.389	278.03	381.671	0.296407
GO:0046879_hormone_secretion	143	8	1.62512	-0.921278	939	174.737	278.44	382.143	0.296528
GO:0001935_endothelial_cell_proliferation	55	4	2.11265	-0.920185	941	175.597	279.73	383.863	0.297269
GO:0048593_camera-type_eye_morphogenesis	55	4	2.11265	-0.920185	941	175.597	279.73	383.863	0.297269
GO:0030509_BMP_signaling_pathway	76	5	1.91111	-0.919128	942	176.128	280.48	384.832	0.297749
GO:0001701_in_utero_embryonic_development	263	13	1.43588	-0.91797	943	176.404	280.86	385.316	0.297837
GO:0071702_organic_substance_transport	339	16	1.37104	-0.905956	944	177.399	282.63	387.861	0.299396
GO:0043193_positive_regulation_of_gene-specific_transcription	168	9	1.55619	-0.902078	945	177.702	283.26	388.818	0.299746
GO:0010721_negative_regulation_of_cell_development	77	5	1.8863	-0.901564	946	178.457	284.11	389.763	0.300328
GO:0016525_negative_regulation_of_angiogenesis	36	3	2.42075	-0.900529	950	180.711	286.97	393.229	0.302074
GO:0043507_positive_regulation_of_JUN_kinase_activity	36	3	2.42075	-0.900529	950	180.711	286.97	393.229	0.302074
GO:0051384_response_to_glucocorticoid_stimulus	36	3	2.42075	-0.900529	950	180.711	286.97	393.229	0.302074
GO:0060711_labyrinthine_layer_development	36	3	2.42075	-0.900529	950	180.711	286.97	393.229	0.302074
GO:0006342_chromatin_silencing	18	2	3.22766	-0.899751	957	188.049	295.43	402.811	0.308704
GO:0010631_epithelial_cell_migration	18	2	3.22766	-0.899751	957	188.049	295.43	402.811	0.308704
GO:0031102_neuron_projection_regeneration	18	2	3.22766	-0.899751	957	188.049	295.43	402.811	0.308704
GO:0045058_T_cell_selection	18	2	3.22766	-0.899751	957	188.049	295.43	402.811	0.308704
GO:0048640_negative_regulation_of_developmental_growth	18	2	3.22766	-0.899751	957	188.049	295.43	402.811	0.308704
GO:0051954_positive_regulation_of_amine_transport	18	2	3.22766	-0.899751	957	188.049	295.43	402.811	0.308704
GO:0090132_epithelium_migration	18	2	3.22766	-0.899751	957	188.049	295.43	402.811	0.308704
GO:0017015_regulation_of_transforming_growth_factor_beta_receptor_signaling_pathway	56	4	2.07492	-0.899183	959	189.071	296.75	404.429	0.309437
GO:0031669_cellular_response_to_nutrient_levels	56	4	2.07492	-0.899183	959	189.071	296.75	404.429	0.309437
GO:0007548_sex_differentiation	145	8	1.6027	-0.896413	960	189.257	297.08	404.903	0.309458
GO:0045137_development_of_primary_sexual_characteristics	122	7	1.66674	-0.895062	961	189.402	297.39	405.378	0.309459
GO:0046907_intracellular_transport	468	21	1.30348	-0.893991	962	189.624	297.6	405.576	0.309356
GO:0051098_regulation_of_binding	266	13	1.41969	-0.890982	963	189.859	298.01	406.161	0.30946
GO:0010553_negative_regulation_of_gene-specific_transcription_from_RNA_polymerase_II_promoter	78	5	1.86211	-0.884371	965	191.055	299.94	408.825	0.310819
GO:0046328_regulation_of_JNK_cascade	78	5	1.86211	-0.884371	965	191.055	299.94	408.825	0.310819
GO:0001306_age-dependent_response_to_oxidative_stress	4	1	N/A						N/A
GO:0001661_conditioned_taste_aversion	4	1	N/A						N/A
GO:0002538_arachidonic_acid_metabolite_production_involved_in_inflammatory_response	4	1	N/A						N/A
GO:0002719_negative_regulation_of_cytokine_production_involved_in_immune_response	4	1	N/A						N/A
GO:0002829_negative_regulation_of_type_2_immune_response	4	1	N/A						N/A
GO:0003056_regulation_of_vascular_smooth_muscle_contraction	4	1	N/A						N/A
GO:0003100_regulation_of_systemic_arterial_blood_pressure_by_endothelin	4	1	N/A						N/A
GO:0003179_heart_valve_morphogenesis	4	1	N/A						N/A
GO:0006108_malate_metabolic_process	4	1	N/A						N/A
GO:0006642_triglyceride_mobilization	4	1	N/A						N/A
GO:0006667_sphinganine_metabolic_process	4	1	N/A						N/A
GO:0006743_ubiquinone_metabolic_process	4	1	N/A						N/A
GO:0006744_ubiquinone_biosynthetic_process	4	1	N/A						N/A
GO:0007097_nuclear_migration	4	1	N/A						N/A
GO:0007182_common-partner_SMAD_protein_phosphorylation	4	1	N/A						N/A
GO:0007258_JUN_phosphorylation	4	1	N/A						N/A
GO:0007412_axon_target_recognition	4	1	N/A						N/A
GO:0007571_age-dependent_general_metabolic_decline	4	1	N/A						N/A
GO:0007614_short-term_memory	4	1	N/A						N/A
GO:0008090_retrograde_axon_cargo_transport	4	1	N/A						N/A
GO:0009086_methionine_biosynthetic_process	4	1	N/A						N/A
GO:0009299_mRNA_transcription	4	1	N/A						N/A
GO:0009820_alkaloid_metabolic_process	4	1	N/A						N/A
GO:0010755_regulation_of_plasminogen_activation	4	1	N/A						N/A
GO:0014067_negative_regulation_of_phosphoinositide_3-kinase_cascade	4	1	N/A						N/A
GO:0014820_tonic_smooth_muscle_contraction	4	1	N/A						N/A
GO:0014824_artery_smooth_muscle_contraction	4	1	N/A						N/A
GO:0018126_protein_hydroxylation	4	1	N/A						N/A
GO:0021670_lateral_ventricle_development	4	1	N/A						N/A
GO:0021819_layer_formation_in_cerebral_cortex	4	1	N/A						N/A
GO:0022038_corpus_callosum_development	4	1	N/A						N/A
GO:0030223_neutrophil_differentiation	4	1	N/A						N/A
GO:0030854_positive_regulation_of_granulocyte_differentiation	4	1	N/A						N/A
GO:0031033_myosin_filament_assembly_or_disassembly	4	1	N/A						N/A
GO:0031034_myosin_filament_assembly	4	1	N/A						N/A
GO:0031584_activation_of_phospholipase_D_activity	4	1	N/A						N/A
GO:0032048_cardiolipin_metabolic_process	4	1	N/A						N/A
GO:0032119_sequestering_of_zinc_ion	4	1	N/A						N/A
GO:0032236_positive_regulation_of_calcium_ion_transport_via_store-operated_calcium_channel_activity	4	1	N/A						N/A
GO:0032401_establishment_of_melanosome_localization	4	1	N/A						N/A
GO:0032402_melanosome_transport	4	1	N/A						N/A
GO:0032516_positive_regulation_of_phosphoprotein_phosphatase_activity	4	1	N/A						N/A
GO:0032650_regulation_of_interleukin-1_alpha_production	4	1	N/A						N/A
GO:0032730_positive_regulation_of_interleukin-1_alpha_production	4	1	N/A						N/A
GO:0032847_regulation_of_cellular_pH_reduction	4	1	N/A						N/A
GO:0032873_negative_regulation_of_stress-activated_MAPK_cascade	4	1	N/A						N/A
GO:0033023_mast_cell_homeostasis	4	1	N/A						N/A
GO:0033024_mast_cell_apoptosis	4	1	N/A						N/A
GO:0033025_regulation_of_mast_cell_apoptosis	4	1	N/A						N/A
GO:0033026_negative_regulation_of_mast_cell_apoptosis	4	1	N/A						N/A
GO:0033239_negative_regulation_of_cellular_amine_metabolic_process	4	1	N/A						N/A
GO:0033280_response_to_vitamin_D	4	1	N/A						N/A
GO:0034067_protein_localization_in_Golgi_apparatus	4	1	N/A						N/A
GO:0034698_response_to_gonadotropin_stimulus	4	1	N/A						N/A
GO:0035234_germ_cell_programmed_cell_death	4	1	N/A						N/A
GO:0042482_positive_regulation_of_odontogenesis	4	1	N/A						N/A
GO:0042508_tyrosine_phosphorylation_of_Stat1_protein	4	1	N/A						N/A
GO:0042532_negative_regulation_of_tyrosine_phosphorylation_of_STAT_protein	4	1	N/A						N/A
GO:0042760_very_long-chain_fatty_acid_catabolic_process	4	1	N/A						N/A
GO:0043001_Golgi_to_plasma_membrane_protein_transport	4	1	N/A						N/A
GO:0043371_negative_regulation_of_CD4-positive__alpha_beta_T_cell_differentiation	4	1	N/A						N/A
GO:0044340_canonical_Wnt_receptor_signaling_pathway_involved_in_regulation_of_cell_proliferation	4	1	N/A						N/A
GO:0045603_positive_regulation_of_endothelial_cell_differentiation	4	1	N/A						N/A
GO:0045618_positive_regulation_of_keratinocyte_differentiation	4	1	N/A						N/A
GO:0045623_negative_regulation_of_T-helper_cell_differentiation	4	1	N/A						N/A
GO:0045722_positive_regulation_of_gluconeogenesis	4	1	N/A						N/A
GO:0046471_phosphatidylglycerol_metabolic_process	4	1	N/A						N/A
GO:0046653_tetrahydrofolate_metabolic_process	4	1	N/A						N/A
GO:0046855_inositol_phosphate_dephosphorylation	4	1	N/A						N/A
GO:0046929_negative_regulation_of_neurotransmitter_secretion	4	1	N/A						N/A
GO:0048240_sperm_capacitation	4	1	N/A						N/A
GO:0048251_elastic_fiber_assembly	4	1	N/A						N/A
GO:0048702_embryonic_neurocranium_morphogenesis	4	1	N/A						N/A
GO:0048840_otolith_development	4	1	N/A						N/A
GO:0048861_leukemia_inhibitory_factor_signaling_pathway	4	1	N/A						N/A
GO:0048935_peripheral_nervous_system_neuron_development	4	1	N/A						N/A
GO:0051382_kinetochore_assembly	4	1	N/A						N/A
GO:0051767_nitric-oxide_synthase_biosynthetic_process	4	1	N/A						N/A
GO:0051769_regulation_of_nitric-oxide_synthase_biosynthetic_process	4	1	N/A						N/A
GO:0051775_response_to_redox_state	4	1	N/A						N/A
GO:0060057_apoptosis_involved_in_mammary_gland_involution	4	1	N/A						N/A
GO:0060058_positive_regulation_of_apoptosis_involved_in_mammary_gland_involution	4	1	N/A						N/A
GO:0060158_activation_of_phospholipase_C_activity_by_dopamine_receptor_signaling_pathway	4	1	N/A						N/A
GO:0060528_secretory_columnal_luminar_epithelial_cell_differentiation_involved_in_prostate_glandular_acinus_development	4	1	N/A						N/A
GO:0060753_regulation_of_mast_cell_chemotaxis	4	1	N/A						N/A
GO:0060754_positive_regulation_of_mast_cell_chemotaxis	4	1	N/A						N/A
GO:0060763_mammary_duct_terminal_end_bud_growth	4	1	N/A						N/A
GO:0060996_dendritic_spine_development	4	1	N/A						N/A
GO:0061054_dermatome_development	4	1	N/A						N/A
GO:0070670_response_to_interleukin-4	4	1	N/A						N/A
GO:0070933_histone_H4_deacetylation	4	1	N/A						N/A
GO:0071320_cellular_response_to_cAMP	4	1	N/A						N/A
GO:0071453_cellular_response_to_oxygen_levels	4	1	N/A						N/A
GO:0071456_cellular_response_to_hypoxia	4	1	N/A						N/A
GO:0085029_extracellular_matrix_assembly	4	1	N/A						N/A
GO:0090004_positive_regulation_of_establishment_of_protein_localization_in_plasma_membrane	4	1	N/A						N/A
GO:0090224_regulation_of_spindle_organization	4	1	N/A						N/A
GO:0090322_regulation_of_superoxide_metabolic_process	4	1	N/A						N/A
GO:0002684_positive_regulation_of_immune_system_process	267	13	1.41437	-0.882143	966	191.197	300.15	409.103	0.310714
GO:0030323_respiratory_tube_development	123	7	1.65319	-0.88172	967	191.45	300.49	409.53	0.310745
GO:0007276_gamete_generation	218	11	1.46577	-0.881123	968	191.47	300.5	409.53	0.310434
GO:0032504_multicellular_organism_reproduction	317	15	1.37456	-0.881063	970	191.57	300.72	409.87	0.310021
GO:0048609_multicellular_organismal_reproductive_process	317	15	1.37456	-0.881063	970	191.57	300.72	409.87	0.310021
GO:0006950_response_to_stress	1163	47	1.17395	-0.879477	971	191.796	300.95	410.104	0.309938
GO:0007194_negative_regulation_of_adenylate_cyclase_activity	37	3	2.35532	-0.874364	979	194.528	305.45	416.372	0.312002
GO:0007585_respiratory_gaseous_exchange	37	3	2.35532	-0.874364	979	194.528	305.45	416.372	0.312002
GO:0031280_negative_regulation_of_cyclase_activity	37	3	2.35532	-0.874364	979	194.528	305.45	416.372	0.312002
GO:0031960_response_to_corticosteroid_stimulus	37	3	2.35532	-0.874364	979	194.528	305.45	416.372	0.312002
GO:0033189_response_to_vitamin_A	37	3	2.35532	-0.874364	979	194.528	305.45	416.372	0.312002
GO:0042311_vasodilation	37	3	2.35532	-0.874364	979	194.528	305.45	416.372	0.312002
GO:0051153_regulation_of_striated_muscle_cell_differentiation	37	3	2.35532	-0.874364	979	194.528	305.45	416.372	0.312002
GO:0051350_negative_regulation_of_lyase_activity	37	3	2.35532	-0.874364	979	194.528	305.45	416.372	0.312002
GO:0042493_response_to_drug	124	7	1.63986	-0.868579	980	195.615	307.19	418.765	0.313459
GO:0050730_regulation_of_peptidyl-tyrosine_phosphorylation	79	5	1.83854	-0.86754	981	196.411	308.27	420.129	0.314241
GO:0006900_membrane_budding	19	2	3.05778	-0.860986	988	203.411	316.79	430.169	0.320638
GO:0007009_plasma_membrane_organization	19	2	3.05778	-0.860986	988	203.411	316.79	430.169	0.320638
GO:0017158_regulation_of_calcium_ion-dependent_exocytosis	19	2	3.05778	-0.860986	988	203.411	316.79	430.169	0.320638
GO:0042491_auditory_receptor_cell_differentiation	19	2	3.05778	-0.860986	988	203.411	316.79	430.169	0.320638
GO:0045687_positive_regulation_of_glial_cell_differentiation	19	2	3.05778	-0.860986	988	203.411	316.79	430.169	0.320638
GO:0048854_brain_morphogenesis	19	2	3.05778	-0.860986	988	203.411	316.79	430.169	0.320638
GO:0051004_regulation_of_lipoprotein_lipase_activity	19	2	3.05778	-0.860986	988	203.411	316.79	430.169	0.320638
GO:0009952_anterior_posterior_pattern_formation	172	9	1.52	-0.857593	989	204.657	318.41	432.163	0.321951
GO:0051216_cartilage_development	102	6	1.70876	-0.856559	990	205.135	318.93	432.725	0.322152
GO:0048754_branching_morphogenesis_of_a_tube	125	7	1.62674	-0.855634	991	205.255	319.21	433.165	0.322109
GO:0033157_regulation_of_intracellular_protein_transport	80	5	1.81556	-0.851061	993	206.39	320.72	435.05	0.322981
GO:0050795_regulation_of_behavior	80	5	1.81556	-0.851061	993	206.39	320.72	435.05	0.322981
GO:0002698_negative_regulation_of_immune_effector_process	38	3	2.29334	-0.849183	996	208.408	323.45	438.492	0.324749
GO:0006940_regulation_of_smooth_muscle_contraction	38	3	2.29334	-0.849183	996	208.408	323.45	438.492	0.324749
GO:0051238_sequestering_of_metal_ion	38	3	2.29334	-0.849183	996	208.408	323.45	438.492	0.324749
GO:0009719_response_to_endogenous_stimulus	322	15	1.35321	-0.841594	997	209.659	325.11	440.561	0.326088
GO:0001501_skeletal_system_development	247	12	1.41128	-0.839971	998	209.753	325.26	440.767	0.325912
GO:0008645_hexose_transport	59	4	1.96942	-0.839501	1001	210.935	326.79	442.645	0.326464
GO:0015758_glucose_transport	59	4	1.96942	-0.839501	1001	210.935	326.79	442.645	0.326464
GO:0050680_negative_regulation_of_epithelial_cell_proliferation	59	4	1.96942	-0.839501	1001	210.935	326.79	442.645	0.326464
GO:0007346_regulation_of_mitotic_cell_cycle	150	8	1.54928	-0.837089	1002	211.482	327.55	443.618	0.326896
GO:0006916_anti-apoptosis	174	9	1.50253	-0.836139	1003	211.778	328	444.222	0.327019
GO:0046822_regulation_of_nucleocytoplasmic_transport	81	5	1.79314	-0.834924	1004	212.419	328.98	445.541	0.327669
GO:0032944_regulation_of_mononuclear_cell_proliferation	104	6	1.6759	-0.828358	1005	213.362	330.52	447.678	0.328876
GO:0008360_regulation_of_cell_shape	39	3	2.23454	-0.824932	1007	216.151	333.74	451.329	0.33142
GO:0071445_cellular_response_to_protein_stimulus	39	3	2.23454	-0.824932	1007	216.151	333.74	451.329	0.33142
GO:0001964_startle_response	20	2	2.90489	-0.824737	1021	222.643	341.84	461.037	0.334809
GO:0007157_heterophilic_cell-cell_adhesion	20	2	2.90489	-0.824737	1021	222.643	341.84	461.037	0.334809
GO:0007164_establishment_of_tissue_polarity	20	2	2.90489	-0.824737	1021	222.643	341.84	461.037	0.334809
GO:0007257_activation_of_JUN_kinase_activity	20	2	2.90489	-0.824737	1021	222.643	341.84	461.037	0.334809
GO:0010921_regulation_of_phosphatase_activity	20	2	2.90489	-0.824737	1021	222.643	341.84	461.037	0.334809
GO:0031575_mitotic_cell_cycle_G1_S_transition_checkpoint	20	2	2.90489	-0.824737	1021	222.643	341.84	461.037	0.334809
GO:0032228_regulation_of_synaptic_transmission__GABAergic	20	2	2.90489	-0.824737	1021	222.643	341.84	461.037	0.334809
GO:0032677_regulation_of_interleukin-8_production	20	2	2.90489	-0.824737	1021	222.643	341.84	461.037	0.334809
GO:0042312_regulation_of_vasodilation	20	2	2.90489	-0.824737	1021	222.643	341.84	461.037	0.334809
GO:0042787_protein_ubiquitination_involved_in_ubiquitin-dependent_protein_catabolic_process	20	2	2.90489	-0.824737	1021	222.643	341.84	461.037	0.334809
GO:0045814_negative_regulation_of_gene_expression__epigenetic	20	2	2.90489	-0.824737	1021	222.643	341.84	461.037	0.334809
GO:0050688_regulation_of_defense_response_to_virus	20	2	2.90489	-0.824737	1021	222.643	341.84	461.037	0.334809
GO:0071779_G1_S_transition_checkpoint	20	2	2.90489	-0.824737	1021	222.643	341.84	461.037	0.334809
GO:0080010_regulation_of_oxygen_and_reactive_oxygen_species_metabolic_process	20	2	2.90489	-0.824737	1021	222.643	341.84	461.037	0.334809
GO:0055085_transmembrane_transport	401	18	1.30394	-0.824437	1022	222.743	341.95	461.157	0.334589
GO:0015749_monosaccharide_transport	60	4	1.9366	-0.820649	1023	223.964	343.72	463.476	0.335992
GO:0001838_embryonic_epithelial_tube_formation	82	5	1.77128	-0.819121	1025	224.855	344.75	464.645	0.336341
GO:0072175_epithelial_tube_formation	82	5	1.77128	-0.819121	1025	224.855	344.75	464.645	0.336341
GO:0048872_homeostasis_of_number_of_cells	128	7	1.58862	-0.817951	1026	225.105	345.06	465.015	0.336316
GO:0006869_lipid_transport	105	6	1.65994	-0.81462	1029	226.207	346.45	466.693	0.336686
GO:0042063_gliogenesis	105	6	1.65994	-0.81462	1029	226.207	346.45	466.693	0.336686
GO:0048871_multicellular_organismal_homeostasis	105	6	1.65994	-0.81462	1029	226.207	346.45	466.693	0.336686
GO:0044271_cellular_nitrogen_compound_biosynthetic_process	276	13	1.36825	-0.80601	1030	227.078	347.99	468.902	0.337854
GO:0043543_protein_acylation	83	5	1.74994	-0.803642	1031	227.984	349.39	470.796	0.338885
GO:0048565_digestive_tract_development	61	4	1.90485	-0.802286	1033	229.667	351.32	472.973	0.340097
GO:0048741_skeletal_muscle_fiber_development	61	4	1.90485	-0.802286	1033	229.667	351.32	472.973	0.340097
GO:0001837_epithelial_to_mesenchymal_transition	40	3	2.17867	-0.801563	1041	233.254	355.5	477.746	0.341499
GO:0002062_chondrocyte_differentiation	40	3	2.17867	-0.801563	1041	233.254	355.5	477.746	0.341499
GO:0007218_neuropeptide_signaling_pathway	40	3	2.17867	-0.801563	1041	233.254	355.5	477.746	0.341499
GO:0014013_regulation_of_gliogenesis	40	3	2.17867	-0.801563	1041	233.254	355.5	477.746	0.341499
GO:0031016_pancreas_development	40	3	2.17867	-0.801563	1041	233.254	355.5	477.746	0.341499
GO:0043279_response_to_alkaloid	40	3	2.17867	-0.801563	1041	233.254	355.5	477.746	0.341499
GO:0045995_regulation_of_embryonic_development	40	3	2.17867	-0.801563	1041	233.254	355.5	477.746	0.341499
GO:0070925_organelle_assembly	40	3	2.17867	-0.801563	1041	233.254	355.5	477.746	0.341499
GO:0021915_neural_tube_development	106	6	1.64428	-0.801118	1042	233.866	356.26	478.654	0.3419
GO:0071310_cellular_response_to_organic_substance	252	12	1.38328	-0.79672	1043	234.389	357.17	479.951	0.342445
GO:0000301_retrograde_transport__vesicle_recycling_within_Golgi	5	1	5.80979	-0.793958	1127	286.752	415.63	544.508	0.368793
GO:0000320_re-entry_into_mitotic_cell_cycle	5	1	5.80979	-0.793958	1127	286.752	415.63	544.508	0.368793
GO:0001978_regulation_of_systemic_arterial_blood_pressure_by_carotid_sinus_baroreceptor_feedback	5	1	5.80979	-0.793958	1127	286.752	415.63	544.508	0.368793
GO:0002283_neutrophil_activation_involved_in_immune_response	5	1	5.80979	-0.793958	1127	286.752	415.63	544.508	0.368793
GO:0002326_B_cell_lineage_commitment	5	1	5.80979	-0.793958	1127	286.752	415.63	544.508	0.368793
GO:0002327_immature_B_cell_differentiation	5	1	5.80979	-0.793958	1127	286.752	415.63	544.508	0.368793
GO:0002329_pre-B_cell_differentiation	5	1	5.80979	-0.793958	1127	286.752	415.63	544.508	0.368793
GO:0002517_T_cell_tolerance_induction	5	1	5.80979	-0.793958	1127	286.752	415.63	544.508	0.368793
GO:0002664_regulation_of_T_cell_tolerance_induction	5	1	5.80979	-0.793958	1127	286.752	415.63	544.508	0.368793
GO:0002666_positive_regulation_of_T_cell_tolerance_induction	5	1	5.80979	-0.793958	1127	286.752	415.63	544.508	0.368793
GO:0002701_negative_regulation_of_production_of_molecular_mediator_of_immune_response	5	1	5.80979	-0.793958	1127	286.752	415.63	544.508	0.368793
GO:0003170_heart_valve_development	5	1	5.80979	-0.793958	1127	286.752	415.63	544.508	0.368793
GO:0006541_glutamine_metabolic_process	5	1	5.80979	-0.793958	1127	286.752	415.63	544.508	0.368793
GO:0006555_methionine_metabolic_process	5	1	5.80979	-0.793958	1127	286.752	415.63	544.508	0.368793
GO:0007171_activation_of_transmembrane_receptor_protein_tyrosine_kinase_activity	5	1	5.80979	-0.793958	1127	286.752	415.63	544.508	0.368793
GO:0007196_inhibition_of_adenylate_cyclase_activity_by_metabotropic_glutamate_receptor_signaling_pathway	5	1	5.80979	-0.793958	1127	286.752	415.63	544.508	0.368793
GO:0007638_mechanosensory_behavior	5	1	5.80979	-0.793958	1127	286.752	415.63	544.508	0.368793
GO:0010837_regulation_of_keratinocyte_proliferation	5	1	5.80979	-0.793958	1127	286.752	415.63	544.508	0.368793
GO:0014054_positive_regulation_of_gamma-aminobutyric_acid_secretion	5	1	5.80979	-0.793958	1127	286.752	415.63	544.508	0.368793
GO:0014055_acetylcholine_secretion	5	1	5.80979	-0.793958	1127	286.752	415.63	544.508	0.368793
GO:0014056_regulation_of_acetylcholine_secretion	5	1	5.80979	-0.793958	1127	286.752	415.63	544.508	0.368793
GO:0016199_axon_midline_choice_point_recognition	5	1	5.80979	-0.793958	1127	286.752	415.63	544.508	0.368793
GO:0021801_cerebral_cortex_radial_glia_guided_migration	5	1	5.80979	-0.793958	1127	286.752	415.63	544.508	0.368793
GO:0021830_interneuron_migration_from_the_subpallium_to_the_cortex	5	1	5.80979	-0.793958	1127	286.752	415.63	544.508	0.368793
GO:0021853_cerebral_cortex_GABAergic_interneuron_migration	5	1	5.80979	-0.793958	1127	286.752	415.63	544.508	0.368793
GO:0021894_cerebral_cortex_GABAergic_interneuron_development	5	1	5.80979	-0.793958	1127	286.752	415.63	544.508	0.368793
GO:0021932_hindbrain_radial_glia_guided_cell_migration	5	1	5.80979	-0.793958	1127	286.752	415.63	544.508	0.368793
GO:0021978_telencephalon_regionalization	5	1	5.80979	-0.793958	1127	286.752	415.63	544.508	0.368793
GO:0030321_transepithelial_chloride_transport	5	1	5.80979	-0.793958	1127	286.752	415.63	544.508	0.368793
GO:0032234_regulation_of_calcium_ion_transport_via_store-operated_calcium_channel_activity	5	1	5.80979	-0.793958	1127	286.752	415.63	544.508	0.368793
GO:0032515_negative_regulation_of_phosphoprotein_phosphatase_activity	5	1	5.80979	-0.793958	1127	286.752	415.63	544.508	0.368793
GO:0032610_interleukin-1_alpha_production	5	1	5.80979	-0.793958	1127	286.752	415.63	544.508	0.368793
GO:0032656_regulation_of_interleukin-13_production	5	1	5.80979	-0.793958	1127	286.752	415.63	544.508	0.368793
GO:0032713_negative_regulation_of_interleukin-4_production	5	1	5.80979	-0.793958	1127	286.752	415.63	544.508	0.368793
GO:0032875_regulation_of_DNA_endoreduplication	5	1	5.80979	-0.793958	1127	286.752	415.63	544.508	0.368793
GO:0032876_negative_regulation_of_DNA_endoreduplication	5	1	5.80979	-0.793958	1127	286.752	415.63	544.508	0.368793
GO:0032959_inositol_trisphosphate_biosynthetic_process	5	1	5.80979	-0.793958	1127	286.752	415.63	544.508	0.368793
GO:0033152_immunoglobulin_V(D)J_recombination	5	1	5.80979	-0.793958	1127	286.752	415.63	544.508	0.368793
GO:0033632_regulation_of_cell-cell_adhesion_mediated_by_integrin	5	1	5.80979	-0.793958	1127	286.752	415.63	544.508	0.368793
GO:0033688_regulation_of_osteoblast_proliferation	5	1	5.80979	-0.793958	1127	286.752	415.63	544.508	0.368793
GO:0034243_regulation_of_transcription_elongation_from_RNA_polymerase_II_promoter	5	1	5.80979	-0.793958	1127	286.752	415.63	544.508	0.368793
GO:0035067_negative_regulation_of_histone_acetylation	5	1	5.80979	-0.793958	1127	286.752	415.63	544.508	0.368793
GO:0035278_negative_regulation_of_translation_involved_in_gene_silencing_by_miRNA	5	1	5.80979	-0.793958	1127	286.752	415.63	544.508	0.368793
GO:0035283_central_nervous_system_segmentation	5	1	5.80979	-0.793958	1127	286.752	415.63	544.508	0.368793
GO:0035284_brain_segmentation	5	1	5.80979	-0.793958	1127	286.752	415.63	544.508	0.368793
GO:0040033_negative_regulation_of_translation__ncRNA-mediated	5	1	5.80979	-0.793958	1127	286.752	415.63	544.508	0.368793
GO:0042023_DNA_endoreduplication	5	1	5.80979	-0.793958	1127	286.752	415.63	544.508	0.368793
GO:0042517_positive_regulation_of_tyrosine_phosphorylation_of_Stat3_protein	5	1	5.80979	-0.793958	1127	286.752	415.63	544.508	0.368793
GO:0043297_apical_junction_assembly	5	1	5.80979	-0.793958	1127	286.752	415.63	544.508	0.368793
GO:0043312_neutrophil_degranulation	5	1	5.80979	-0.793958	1127	286.752	415.63	544.508	0.368793
GO:0043981_histone_H4-K5_acetylation	5	1	5.80979	-0.793958	1127	286.752	415.63	544.508	0.368793
GO:0043982_histone_H4-K8_acetylation	5	1	5.80979	-0.793958	1127	286.752	415.63	544.508	0.368793
GO:0045606_positive_regulation_of_epidermal_cell_differentiation	5	1	5.80979	-0.793958	1127	286.752	415.63	544.508	0.368793
GO:0045655_regulation_of_monocyte_differentiation	5	1	5.80979	-0.793958	1127	286.752	415.63	544.508	0.368793
GO:0045974_regulation_of_translation__ncRNA-mediated	5	1	5.80979	-0.793958	1127	286.752	415.63	544.508	0.368793
GO:0046639_negative_regulation_of_alpha-beta_T_cell_differentiation	5	1	5.80979	-0.793958	1127	286.752	415.63	544.508	0.368793
GO:0046838_phosphorylated_carbohydrate_dephosphorylation	5	1	5.80979	-0.793958	1127	286.752	415.63	544.508	0.368793
GO:0048172_regulation_of_short-term_neuronal_synaptic_plasticity	5	1	5.80979	-0.793958	1127	286.752	415.63	544.508	0.368793
GO:0048289_isotype_switching_to_IgE_isotypes	5	1	5.80979	-0.793958	1127	286.752	415.63	544.508	0.368793
GO:0048293_regulation_of_isotype_switching_to_IgE_isotypes	5	1	5.80979	-0.793958	1127	286.752	415.63	544.508	0.368793
GO:0048711_positive_regulation_of_astrocyte_differentiation	5	1	5.80979	-0.793958	1127	286.752	415.63	544.508	0.368793
GO:0048934_peripheral_nervous_system_neuron_differentiation	5	1	5.80979	-0.793958	1127	286.752	415.63	544.508	0.368793
GO:0050687_negative_regulation_of_defense_response_to_virus	5	1	5.80979	-0.793958	1127	286.752	415.63	544.508	0.368793
GO:0050961_detection_of_temperature_stimulus_involved_in_sensory_perception	5	1	5.80979	-0.793958	1127	286.752	415.63	544.508	0.368793
GO:0050965_detection_of_temperature_stimulus_involved_in_sensory_perception_of_pain	5	1	5.80979	-0.793958	1127	286.752	415.63	544.508	0.368793
GO:0051383_kinetochore_organization	5	1	5.80979	-0.793958	1127	286.752	415.63	544.508	0.368793
GO:0051459_regulation_of_adrenocorticotropin_secretion	5	1	5.80979	-0.793958	1127	286.752	415.63	544.508	0.368793
GO:0051461_positive_regulation_of_adrenocorticotropin_secretion	5	1	5.80979	-0.793958	1127	286.752	415.63	544.508	0.368793
GO:0051642_centrosome_localization	5	1	5.80979	-0.793958	1127	286.752	415.63	544.508	0.368793
GO:0051693_actin_filament_capping	5	1	5.80979	-0.793958	1127	286.752	415.63	544.508	0.368793
GO:0051904_pigment_granule_transport	5	1	5.80979	-0.793958	1127	286.752	415.63	544.508	0.368793
GO:0051905_establishment_of_pigment_granule_localization	5	1	5.80979	-0.793958	1127	286.752	415.63	544.508	0.368793
GO:0051957_positive_regulation_of_amino_acid_transport	5	1	5.80979	-0.793958	1127	286.752	415.63	544.508	0.368793
GO:0060501_positive_regulation_of_epithelial_cell_proliferation_involved_in_lung_morphogenesis	5	1	5.80979	-0.793958	1127	286.752	415.63	544.508	0.368793
GO:0060534_trachea_cartilage_development	5	1	5.80979	-0.793958	1127	286.752	415.63	544.508	0.368793
GO:0060605_tube_lumen_cavitation	5	1	5.80979	-0.793958	1127	286.752	415.63	544.508	0.368793
GO:0060662_salivary_gland_cavitation	5	1	5.80979	-0.793958	1127	286.752	415.63	544.508	0.368793
GO:0060665_regulation_of_branching_involved_in_salivary_gland_morphogenesis_by_mesenchymal-epithelial_signaling	5	1	5.80979	-0.793958	1127	286.752	415.63	544.508	0.368793
GO:0060710_chorio-allantoic_fusion	5	1	5.80979	-0.793958	1127	286.752	415.63	544.508	0.368793
GO:0061037_negative_regulation_of_cartilage_development	5	1	5.80979	-0.793958	1127	286.752	415.63	544.508	0.368793
GO:0070141_response_to_UV-A	5	1	5.80979	-0.793958	1127	286.752	415.63	544.508	0.368793
GO:0070365_hepatocyte_differentiation	5	1	5.80979	-0.793958	1127	286.752	415.63	544.508	0.368793
GO:0085020_protein_K6-linked_ubiquitination	5	1	5.80979	-0.793958	1127	286.752	415.63	544.508	0.368793
GO:0090273_regulation_of_somatostatin_secretion	5	1	5.80979	-0.793958	1127	286.752	415.63	544.508	0.368793
GO:0051052_regulation_of_DNA_metabolic_process	130	7	1.56417	-0.793753	1128	287.128	416.21	545.292	0.36898
GO:0006805_xenobiotic_metabolic_process	21	2	2.76657	-0.790749	1143	293.973	423.99	554.007	0.370945
GO:0010970_microtubule-based_transport	21	2	2.76657	-0.790749	1143	293.973	423.99	554.007	0.370945
GO:0021879_forebrain_neuron_differentiation	21	2	2.76657	-0.790749	1143	293.973	423.99	554.007	0.370945
GO:0030195_negative_regulation_of_blood_coagulation	21	2	2.76657	-0.790749	1143	293.973	423.99	554.007	0.370945
GO:0030705_cytoskeleton-dependent_intracellular_transport	21	2	2.76657	-0.790749	1143	293.973	423.99	554.007	0.370945
GO:0032637_interleukin-8_production	21	2	2.76657	-0.790749	1143	293.973	423.99	554.007	0.370945
GO:0042308_negative_regulation_of_protein_import_into_nucleus	21	2	2.76657	-0.790749	1143	293.973	423.99	554.007	0.370945
GO:0045668_negative_regulation_of_osteoblast_differentiation	21	2	2.76657	-0.790749	1143	293.973	423.99	554.007	0.370945
GO:0048662_negative_regulation_of_smooth_muscle_cell_proliferation	21	2	2.76657	-0.790749	1143	293.973	423.99	554.007	0.370945
GO:0050927_positive_regulation_of_positive_chemotaxis	21	2	2.76657	-0.790749	1143	293.973	423.99	554.007	0.370945
GO:0060038_cardiac_muscle_cell_proliferation	21	2	2.76657	-0.790749	1143	293.973	423.99	554.007	0.370945
GO:0060324_face_development	21	2	2.76657	-0.790749	1143	293.973	423.99	554.007	0.370945
GO:0071466_cellular_response_to_xenobiotic_stimulus	21	2	2.76657	-0.790749	1143	293.973	423.99	554.007	0.370945
GO:2000045_regulation_of_G1_S_transition_of_mitotic_cell_cycle	21	2	2.76657	-0.790749	1143	293.973	423.99	554.007	0.370945
GO:2000179_positive_regulation_of_neural_precursor_cell_proliferation	21	2	2.76657	-0.790749	1143	293.973	423.99	554.007	0.370945
GO:0010467_gene_expression	1878	72	1.1137	-0.790395	1144	294.029	424.13	554.231	0.370743
GO:0006913_nucleocytoplasmic_transport	179	9	1.46056	-0.784699	1146	296.13	427.01	557.89	0.372609
GO:0010564_regulation_of_cell_cycle_process	179	9	1.46056	-0.784699	1146	296.13	427.01	557.89	0.372609
GO:0002695_negative_regulation_of_leukocyte_activation	62	4	1.87413	-0.784397	1148	297.268	428.5	559.732	0.373258
GO:0015718_monocarboxylic_acid_transport	62	4	1.87413	-0.784397	1148	297.268	428.5	559.732	0.373258
GO:0006338_chromatin_remodeling	41	3	2.12553	-0.779028	1151	300.263	432.22	564.177	0.375517
GO:0010594_regulation_of_endothelial_cell_migration	41	3	2.12553	-0.779028	1151	300.263	432.22	564.177	0.375517
GO:0016458_gene_silencing	41	3	2.12553	-0.779028	1151	300.263	432.22	564.177	0.375517
GO:0051050_positive_regulation_of_transport	305	14	1.33339	-0.777431	1152	300.345	432.41	564.475	0.375356
GO:0008406_gonad_development	108	6	1.61383	-0.774802	1153	300.672	433	565.328	0.375542
GO:0051640_organelle_localization	85	5	1.70876	-0.773626	1154	301.778	434.5	567.222	0.376516
GO:0009581_detection_of_external_stimulus	63	4	1.84438	-0.766964	1159	304.009	437.39	570.771	0.377386
GO:0018105_peptidyl-serine_phosphorylation	63	4	1.84438	-0.766964	1159	304.009	437.39	570.771	0.377386
GO:0044403_symbiosis__encompassing_mutualism_through_parasitism	63	4	1.84438	-0.766964	1159	304.009	437.39	570.771	0.377386
GO:0044419_interspecies_interaction_between_organisms	63	4	1.84438	-0.766964	1159	304.009	437.39	570.771	0.377386
GO:0048660_regulation_of_smooth_muscle_cell_proliferation	63	4	1.84438	-0.766964	1159	304.009	437.39	570.771	0.377386
GO:0010941_regulation_of_cell_death	863	35	1.17812	-0.765774	1160	304.235	437.81	571.385	0.377422
GO:0051169_nuclear_transport	181	9	1.44442	-0.764969	1161	304.573	438.28	571.987	0.377502
GO:0018108_peptidyl-tyrosine_phosphorylation	109	6	1.59902	-0.761979	1165	305.244	439.24	573.236	0.37703
GO:0018212_peptidyl-tyrosine_modification	109	6	1.59902	-0.761979	1165	305.244	439.24	573.236	0.37703
GO:0030072_peptide_hormone_secretion	109	6	1.59902	-0.761979	1165	305.244	439.24	573.236	0.37703
GO:0031098_stress-activated_protein_kinase_signaling_cascade	109	6	1.59902	-0.761979	1165	305.244	439.24	573.236	0.37703
GO:0030855_epithelial_cell_differentiation	157	8	1.4802	-0.760386	1166	305.501	439.69	573.879	0.377093
GO:0018205_peptidyl-lysine_modification	86	5	1.68889	-0.759072	1167	306.044	440.67	575.296	0.377609
GO:0006509_membrane_protein_ectodomain_proteolysis	22	2	2.64081	-0.758804	1180	310.856	446.89	582.924	0.37872
GO:0007159_leukocyte_cell-cell_adhesion	22	2	2.64081	-0.758804	1180	310.856	446.89	582.924	0.37872
GO:0009152_purine_ribonucleotide_biosynthetic_process	22	2	2.64081	-0.758804	1180	310.856	446.89	582.924	0.37872
GO:0014855_striated_muscle_cell_proliferation	22	2	2.64081	-0.758804	1180	310.856	446.89	582.924	0.37872
GO:0030317_sperm_motility	22	2	2.64081	-0.758804	1180	310.856	446.89	582.924	0.37872
GO:0032845_negative_regulation_of_homeostatic_process	22	2	2.64081	-0.758804	1180	310.856	446.89	582.924	0.37872
GO:0035116_embryonic_hindlimb_morphogenesis	22	2	2.64081	-0.758804	1180	310.856	446.89	582.924	0.37872
GO:0042509_regulation_of_tyrosine_phosphorylation_of_STAT_protein	22	2	2.64081	-0.758804	1180	310.856	446.89	582.924	0.37872
GO:0048259_regulation_of_receptor-mediated_endocytosis	22	2	2.64081	-0.758804	1180	310.856	446.89	582.924	0.37872
GO:0050926_regulation_of_positive_chemotaxis	22	2	2.64081	-0.758804	1180	310.856	446.89	582.924	0.37872
GO:0051149_positive_regulation_of_muscle_cell_differentiation	22	2	2.64081	-0.758804	1180	310.856	446.89	582.924	0.37872
GO:0055017_cardiac_muscle_tissue_growth	22	2	2.64081	-0.758804	1180	310.856	446.89	582.924	0.37872
GO:0060444_branching_involved_in_mammary_gland_duct_morphogenesis	22	2	2.64081	-0.758804	1180	310.856	446.89	582.924	0.37872
GO:0006354_transcription_elongation__DNA-dependent	42	3	2.07492	-0.757285	1186	314.291	450.53	586.769	0.379874
GO:0006368_transcription_elongation_from_RNA_polymerase_II_promoter	42	3	2.07492	-0.757285	1186	314.291	450.53	586.769	0.379874
GO:0035023_regulation_of_Rho_protein_signal_transduction	42	3	2.07492	-0.757285	1186	314.291	450.53	586.769	0.379874
GO:0035272_exocrine_system_development	42	3	2.07492	-0.757285	1186	314.291	450.53	586.769	0.379874
GO:0051607_defense_response_to_virus	42	3	2.07492	-0.757285	1186	314.291	450.53	586.769	0.379874
GO:0060041_retina_development_in_camera-type_eye	42	3	2.07492	-0.757285	1186	314.291	450.53	586.769	0.379874
GO:0009894_regulation_of_catabolic_process	207	10	1.40333	-0.753335	1187	314.45	450.76	587.07	0.379747
GO:0048585_negative_regulation_of_response_to_stimulus	158	8	1.47083	-0.749996	1188	314.964	451.59	588.216	0.380126
GO:0009411_response_to_UV	64	4	1.81556	-0.749973	1190	315.493	452.25	589.007	0.380042
GO:0016573_histone_acetylation	64	4	1.81556	-0.749973	1190	315.493	452.25	589.007	0.380042
GO:0030217_T_cell_differentiation	110	6	1.58449	-0.749372	1191	316.001	452.94	589.879	0.380302
GO:0006807_nitrogen_compound_metabolic_process	2513	94	1.08659	-0.745879	1192	316.514	453.93	591.346	0.380814
GO:0010001_glial_cell_differentiation	87	5	1.66948	-0.744811	1195	317.301	455.02	592.739	0.38077
GO:0034097_response_to_cytokine_stimulus	87	5	1.66948	-0.744811	1195	317.301	455.02	592.739	0.38077
GO:0045444_fat_cell_differentiation	87	5	1.66948	-0.744811	1195	317.301	455.02	592.739	0.38077
GO:0010740_positive_regulation_of_intracellular_protein_kinase_cascade	208	10	1.39658	-0.744392	1196	317.371	455.09	592.809	0.38051
GO:0007049_cell_cycle	573	24	1.21671	-0.737255	1197	317.991	456.03	594.069	0.380977
GO:0048511_rhythmic_process	135	7	1.50624	-0.736316	1198	318.438	456.59	594.742	0.381127
GO:0060443_mammary_gland_morphogenesis	43	3	2.02667	-0.736295	1199	321.152	459.34	597.528	0.383103
GO:0033365_protein_localization_to_organelle	184	9	1.42087	-0.73624	1201	321.639	460	598.361	0.383014
GO:0051090_regulation_of_transcription_factor_activity	184	9	1.42087	-0.73624	1201	321.639	460	598.361	0.383014
GO:0006475_internal_protein_amino_acid_acetylation	65	4	1.78763	-0.733408	1205	323.132	461.67	600.208	0.383129
GO:0018393_internal_peptidyl-lysine_acetylation	65	4	1.78763	-0.733408	1205	323.132	461.67	600.208	0.383129
GO:0018394_peptidyl-lysine_acetylation	65	4	1.78763	-0.733408	1205	323.132	461.67	600.208	0.383129
GO:0048659_smooth_muscle_cell_proliferation	65	4	1.78763	-0.733408	1205	323.132	461.67	600.208	0.383129
GO:0032103_positive_regulation_of_response_to_external_stimulus	88	5	1.65051	-0.730835	1206	323.953	462.85	601.747	0.383789
GO:0046942_carboxylic_acid_transport	160	8	1.45245	-0.729621	1207	324.216	463.29	602.364	0.383836
GO:0000060_protein_import_into_nucleus__translocation	23	2	2.526	-0.728711	1224	332.443	473.34	614.237	0.386716
GO:0001738_morphogenesis_of_a_polarized_epithelium	23	2	2.526	-0.728711	1224	332.443	473.34	614.237	0.386716
GO:0007260_tyrosine_phosphorylation_of_STAT_protein	23	2	2.526	-0.728711	1224	332.443	473.34	614.237	0.386716
GO:0007595_lactation	23	2	2.526	-0.728711	1224	332.443	473.34	614.237	0.386716
GO:0014015_positive_regulation_of_gliogenesis	23	2	2.526	-0.728711	1224	332.443	473.34	614.237	0.386716
GO:0016236_macroautophagy	23	2	2.526	-0.728711	1224	332.443	473.34	614.237	0.386716
GO:0030148_sphingolipid_biosynthetic_process	23	2	2.526	-0.728711	1224	332.443	473.34	614.237	0.386716
GO:0031069_hair_follicle_morphogenesis	23	2	2.526	-0.728711	1224	332.443	473.34	614.237	0.386716
GO:0043535_regulation_of_blood_vessel_endothelial_cell_migration	23	2	2.526	-0.728711	1224	332.443	473.34	614.237	0.386716
GO:0043901_negative_regulation_of_multi-organism_process	23	2	2.526	-0.728711	1224	332.443	473.34	614.237	0.386716
GO:0048010_vascular_endothelial_growth_factor_receptor_signaling_pathway	23	2	2.526	-0.728711	1224	332.443	473.34	614.237	0.386716
GO:0048814_regulation_of_dendrite_morphogenesis	23	2	2.526	-0.728711	1224	332.443	473.34	614.237	0.386716
GO:0050792_regulation_of_viral_reproduction	23	2	2.526	-0.728711	1224	332.443	473.34	614.237	0.386716
GO:0051353_positive_regulation_of_oxidoreductase_activity	23	2	2.526	-0.728711	1224	332.443	473.34	614.237	0.386716
GO:0051930_regulation_of_sensory_perception_of_pain	23	2	2.526	-0.728711	1224	332.443	473.34	614.237	0.386716
GO:0051931_regulation_of_sensory_perception	23	2	2.526	-0.728711	1224	332.443	473.34	614.237	0.386716
GO:0090130_tissue_migration	23	2	2.526	-0.728711	1224	332.443	473.34	614.237	0.386716
GO:0051101_regulation_of_DNA_binding	210	10	1.38328	-0.726795	1225	332.818	473.88	614.942	0.386841
GO:0015672_monovalent_inorganic_cation_transport	136	7	1.49517	-0.72533	1226	333.285	474.33	615.375	0.386892
GO:0000097_sulfur_amino_acid_biosynthetic_process	6	1	4.84149	-0.722117	1283	388.234	535.7	683.166	0.417537
GO:0000132_establishment_of_mitotic_spindle_orientation	6	1	4.84149	-0.722117	1283	388.234	535.7	683.166	0.417537
GO:0001956_positive_regulation_of_neurotransmitter_secretion	6	1	4.84149	-0.722117	1283	388.234	535.7	683.166	0.417537
GO:0002360_T_cell_lineage_commitment	6	1	4.84149	-0.722117	1283	388.234	535.7	683.166	0.417537
GO:0002639_positive_regulation_of_immunoglobulin_production	6	1	4.84149	-0.722117	1283	388.234	535.7	683.166	0.417537
GO:0006893_Golgi_to_plasma_membrane_transport	6	1	4.84149	-0.722117	1283	388.234	535.7	683.166	0.417537
GO:0007213_muscarinic_acetylcholine_receptor_signaling_pathway	6	1	4.84149	-0.722117	1283	388.234	535.7	683.166	0.417537
GO:0009435_NAD_biosynthetic_process	6	1	4.84149	-0.722117	1283	388.234	535.7	683.166	0.417537
GO:0010592_positive_regulation_of_lamellipodium_assembly	6	1	4.84149	-0.722117	1283	388.234	535.7	683.166	0.417537
GO:0010719_negative_regulation_of_epithelial_to_mesenchymal_transition	6	1	4.84149	-0.722117	1283	388.234	535.7	683.166	0.417537
GO:0010744_positive_regulation_of_macrophage_derived_foam_cell_differentiation	6	1	4.84149	-0.722117	1283	388.234	535.7	683.166	0.417537
GO:0010923_negative_regulation_of_phosphatase_activity	6	1	4.84149	-0.722117	1283	388.234	535.7	683.166	0.417537
GO:0014049_positive_regulation_of_glutamate_secretion	6	1	4.84149	-0.722117	1283	388.234	535.7	683.166	0.417537
GO:0015696_ammonium_transport	6	1	4.84149	-0.722117	1283	388.234	535.7	683.166	0.417537
GO:0016322_neuron_remodeling	6	1	4.84149	-0.722117	1283	388.234	535.7	683.166	0.417537
GO:0021548_pons_development	6	1	4.84149	-0.722117	1283	388.234	535.7	683.166	0.417537
GO:0021826_substrate-independent_telencephalic_tangential_migration	6	1	4.84149	-0.722117	1283	388.234	535.7	683.166	0.417537
GO:0021843_substrate-independent_telencephalic_tangential_interneuron_migration	6	1	4.84149	-0.722117	1283	388.234	535.7	683.166	0.417537
GO:0022412_cellular_process_involved_in_reproduction_in_multicellular_organism	6	1	4.84149	-0.722117	1283	388.234	535.7	683.166	0.417537
GO:0030579_ubiquitin-dependent_SMAD_protein_catabolic_process	6	1	4.84149	-0.722117	1283	388.234	535.7	683.166	0.417537
GO:0030835_negative_regulation_of_actin_filament_depolymerization	6	1	4.84149	-0.722117	1283	388.234	535.7	683.166	0.417537
GO:0030853_negative_regulation_of_granulocyte_differentiation	6	1	4.84149	-0.722117	1283	388.234	535.7	683.166	0.417537
GO:0031000_response_to_caffeine	6	1	4.84149	-0.722117	1283	388.234	535.7	683.166	0.417537
GO:0031061_negative_regulation_of_histone_methylation	6	1	4.84149	-0.722117	1283	388.234	535.7	683.166	0.417537
GO:0032616_interleukin-13_production	6	1	4.84149	-0.722117	1283	388.234	535.7	683.166	0.417537
GO:0032784_regulation_of_transcription_elongation__DNA-dependent	6	1	4.84149	-0.722117	1283	388.234	535.7	683.166	0.417537
GO:0032957_inositol_trisphosphate_metabolic_process	6	1	4.84149	-0.722117	1283	388.234	535.7	683.166	0.417537
GO:0033603_positive_regulation_of_dopamine_secretion	6	1	4.84149	-0.722117	1283	388.234	535.7	683.166	0.417537
GO:0034508_centromere_complex_assembly	6	1	4.84149	-0.722117	1283	388.234	535.7	683.166	0.417537
GO:0034755_iron_ion_transmembrane_transport	6	1	4.84149	-0.722117	1283	388.234	535.7	683.166	0.417537
GO:0042178_xenobiotic_catabolic_process	6	1	4.84149	-0.722117	1283	388.234	535.7	683.166	0.417537
GO:0043374_CD8-positive__alpha-beta_T_cell_differentiation	6	1	4.84149	-0.722117	1283	388.234	535.7	683.166	0.417537
GO:0043497_regulation_of_protein_heterodimerization_activity	6	1	4.84149	-0.722117	1283	388.234	535.7	683.166	0.417537
GO:0043508_negative_regulation_of_JUN_kinase_activity	6	1	4.84149	-0.722117	1283	388.234	535.7	683.166	0.417537
GO:0043568_positive_regulation_of_insulin-like_growth_factor_receptor_signaling_pathway	6	1	4.84149	-0.722117	1283	388.234	535.7	683.166	0.417537
GO:0043923_positive_regulation_by_host_of_viral_transcription	6	1	4.84149	-0.722117	1283	388.234	535.7	683.166	0.417537
GO:0045426_quinone_cofactor_biosynthetic_process	6	1	4.84149	-0.722117	1283	388.234	535.7	683.166	0.417537
GO:0045601_regulation_of_endothelial_cell_differentiation	6	1	4.84149	-0.722117	1283	388.234	535.7	683.166	0.417537
GO:0045628_regulation_of_T-helper_2_cell_differentiation	6	1	4.84149	-0.722117	1283	388.234	535.7	683.166	0.417537
GO:0046325_negative_regulation_of_glucose_import	6	1	4.84149	-0.722117	1283	388.234	535.7	683.166	0.417537
GO:0048013_ephrin_receptor_signaling_pathway	6	1	4.84149	-0.722117	1283	388.234	535.7	683.166	0.417537
GO:0048341_paraxial_mesoderm_formation	6	1	4.84149	-0.722117	1283	388.234	535.7	683.166	0.417537
GO:0048643_positive_regulation_of_skeletal_muscle_tissue_development	6	1	4.84149	-0.722117	1283	388.234	535.7	683.166	0.417537
GO:0048664_neuron_fate_determination	6	1	4.84149	-0.722117	1283	388.234	535.7	683.166	0.417537
GO:0048715_negative_regulation_of_oligodendrocyte_differentiation	6	1	4.84149	-0.722117	1283	388.234	535.7	683.166	0.417537
GO:0051294_establishment_of_spindle_orientation	6	1	4.84149	-0.722117	1283	388.234	535.7	683.166	0.417537
GO:0051450_myoblast_proliferation	6	1	4.84149	-0.722117	1283	388.234	535.7	683.166	0.417537
GO:0051458_adrenocorticotropin_secretion	6	1	4.84149	-0.722117	1283	388.234	535.7	683.166	0.417537
GO:0051589_negative_regulation_of_neurotransmitter_transport	6	1	4.84149	-0.722117	1283	388.234	535.7	683.166	0.417537
GO:0051929_positive_regulation_of_calcium_ion_transport_via_voltage-gated_calcium_channel_activity	6	1	4.84149	-0.722117	1283	388.234	535.7	683.166	0.417537
GO:0060013_righting_reflex	6	1	4.84149	-0.722117	1283	388.234	535.7	683.166	0.417537
GO:0060029_convergent_extension_involved_in_organogenesis	6	1	4.84149	-0.722117	1283	388.234	535.7	683.166	0.417537
GO:0060055_angiogenesis_involved_in_wound_healing	6	1	4.84149	-0.722117	1283	388.234	535.7	683.166	0.417537
GO:0060502_epithelial_cell_proliferation_involved_in_lung_morphogenesis	6	1	4.84149	-0.722117	1283	388.234	535.7	683.166	0.417537
GO:0060745_mammary_gland_branching_involved_in_pregnancy	6	1	4.84149	-0.722117	1283	388.234	535.7	683.166	0.417537
GO:0070584_mitochondrion_morphogenesis	6	1	4.84149	-0.722117	1283	388.234	535.7	683.166	0.417537
GO:0090136_epithelial_cell-cell_adhesion	6	1	4.84149	-0.722117	1283	388.234	535.7	683.166	0.417537
GO:0015849_organic_acid_transport	161	8	1.44343	-0.719633	1284	388.453	536.08	683.707	0.417508
GO:0001657_ureteric_bud_development	66	4	1.76054	-0.717256	1287	390.433	538.84	687.247	0.418679
GO:0022602_ovulation_cycle_process	66	4	1.76054	-0.717256	1287	390.433	538.84	687.247	0.418679
GO:0050866_negative_regulation_of_cell_activation	66	4	1.76054	-0.717256	1287	390.433	538.84	687.247	0.418679
GO:0006941_striated_muscle_contraction	44	3	1.98061	-0.716021	1290	394.067	542.81	691.553	0.420783
GO:0007286_spermatid_development	44	3	1.98061	-0.716021	1290	394.067	542.81	691.553	0.420783
GO:0050851_antigen_receptor-mediated_signaling_pathway	44	3	1.98061	-0.716021	1290	394.067	542.81	691.553	0.420783
GO:0042326_negative_regulation_of_phosphorylation	67	4	1.73427	-0.701503	1293	398.244	548.72	699.196	0.424377
GO:0048747_muscle_fiber_development	67	4	1.73427	-0.701503	1293	398.244	548.72	699.196	0.424377
GO:0050768_negative_regulation_of_neurogenesis	67	4	1.73427	-0.701503	1293	398.244	548.72	699.196	0.424377
GO:0006091_generation_of_precursor_metabolites_and_energy	114	6	1.52889	-0.701031	1294	398.825	549.39	699.955	0.424567
GO:0007229_integrin-mediated_signaling_pathway	24	2	2.42075	-0.700307	1304	403.549	555.26	706.971	0.425813
GO:0009260_ribonucleotide_biosynthetic_process	24	2	2.42075	-0.700307	1304	403.549	555.26	706.971	0.425813
GO:0010171_body_morphogenesis	24	2	2.42075	-0.700307	1304	403.549	555.26	706.971	0.425813
GO:0030032_lamellipodium_assembly	24	2	2.42075	-0.700307	1304	403.549	555.26	706.971	0.425813
GO:0034763_negative_regulation_of_transmembrane_transport	24	2	2.42075	-0.700307	1304	403.549	555.26	706.971	0.425813
GO:0048009_insulin-like_growth_factor_receptor_signaling_pathway	24	2	2.42075	-0.700307	1304	403.549	555.26	706.971	0.425813
GO:0050805_negative_regulation_of_synaptic_transmission	24	2	2.42075	-0.700307	1304	403.549	555.26	706.971	0.425813
GO:0050819_negative_regulation_of_coagulation	24	2	2.42075	-0.700307	1304	403.549	555.26	706.971	0.425813
GO:0051932_synaptic_transmission__GABAergic	24	2	2.42075	-0.700307	1304	403.549	555.26	706.971	0.425813
GO:0071695_anatomical_structure_maturation	24	2	2.42075	-0.700307	1304	403.549	555.26	706.971	0.425813
GO:0016055_Wnt_receptor_signaling_pathway	163	8	1.42572	-0.700045	1305	403.683	555.47	707.257	0.425648
GO:0000077_DNA_damage_checkpoint	45	3	1.9366	-0.69643	1307	406.422	558.64	710.858	0.427422
GO:0007565_female_pregnancy	45	3	1.9366	-0.69643	1307	406.422	558.64	710.858	0.427422
GO:0030879_mammary_gland_development	91	5	1.5961	-0.690551	1309	408.535	561.21	713.885	0.428732
GO:0032386_regulation_of_intracellular_transport	91	5	1.5961	-0.690551	1309	408.535	561.21	713.885	0.428732
GO:0002790_peptide_secretion	115	6	1.5156	-0.689446	1310	409.251	562.15	715.049	0.429122
GO:0008219_cell_death	963	38	1.14627	-0.689037	1311	409.272	562.2	715.128	0.428833
GO:0034641_cellular_nitrogen_compound_metabolic_process	2451	91	1.07852	-0.680574	1312	411.629	565.39	719.151	0.430938
GO:0040008_regulation_of_growth	319	14	1.27488	-0.67793	1313	412.616	566.93	721.244	0.431782
GO:0015980_energy_derivation_by_oxidation_of_organic_compounds	92	5	1.57875	-0.677649	1317	413.603	568.22	722.837	0.43145
GO:0042098_T_cell_proliferation	92	5	1.57875	-0.677649	1317	413.603	568.22	722.837	0.43145
GO:0045765_regulation_of_angiogenesis	92	5	1.57875	-0.677649	1317	413.603	568.22	722.837	0.43145
GO:0048706_embryonic_skeletal_system_development	92	5	1.57875	-0.677649	1317	413.603	568.22	722.837	0.43145
GO:0021510_spinal_cord_development	46	3	1.8945	-0.677488	1318	415.039	569.88	724.721	0.432382
GO:0010717_regulation_of_epithelial_to_mesenchymal_transition	25	2	2.32392	-0.673448	1324	419.862	575.75	731.638	0.434856
GO:0042384_cilium_assembly	25	2	2.32392	-0.673448	1324	419.862	575.75	731.638	0.434856
GO:0046467_membrane_lipid_biosynthetic_process	25	2	2.32392	-0.673448	1324	419.862	575.75	731.638	0.434856
GO:0046823_negative_regulation_of_nucleocytoplasmic_transport	25	2	2.32392	-0.673448	1324	419.862	575.75	731.638	0.434856
GO:0060322_head_development	25	2	2.32392	-0.673448	1324	419.862	575.75	731.638	0.434856
GO:0060419_heart_growth	25	2	2.32392	-0.673448	1324	419.862	575.75	731.638	0.434856
GO:0016265_death	967	38	1.14153	-0.673247	1325	419.881	575.8	731.719	0.434566
GO:0034101_erythrocyte_homeostasis	69	4	1.684	-0.671144	1326	421.209	577.76	734.311	0.435716
GO:0032101_regulation_of_response_to_external_stimulus	217	10	1.33866	-0.668145	1328	421.485	578.12	734.755	0.435331
GO:0034622_cellular_macromolecular_complex_assembly	217	10	1.33866	-0.668145	1328	421.485	578.12	734.755	0.435331
GO:0009611_response_to_wounding	347	15	1.25572	-0.666101	1329	421.867	578.67	735.473	0.435418
GO:0000183_chromatin_silencing_at_rDNA	7	1	4.14985	-0.662468	1386	470.388	631.62	792.852	0.455714
GO:0001839_neural_plate_morphogenesis	7	1	4.14985	-0.662468	1386	470.388	631.62	792.852	0.455714
GO:0001840_neural_plate_development	7	1	4.14985	-0.662468	1386	470.388	631.62	792.852	0.455714
GO:0001865_NK_T_cell_differentiation	7	1	4.14985	-0.662468	1386	470.388	631.62	792.852	0.455714
GO:0002067_glandular_epithelial_cell_differentiation	7	1	4.14985	-0.662468	1386	470.388	631.62	792.852	0.455714
GO:0002551_mast_cell_chemotaxis	7	1	4.14985	-0.662468	1386	470.388	631.62	792.852	0.455714
GO:0002643_regulation_of_tolerance_induction	7	1	4.14985	-0.662468	1386	470.388	631.62	792.852	0.455714
GO:0002645_positive_regulation_of_tolerance_induction	7	1	4.14985	-0.662468	1386	470.388	631.62	792.852	0.455714
GO:0006383_transcription_from_RNA_polymerase_III_promoter	7	1	4.14985	-0.662468	1386	470.388	631.62	792.852	0.455714
GO:0006670_sphingosine_metabolic_process	7	1	4.14985	-0.662468	1386	470.388	631.62	792.852	0.455714
GO:0006684_sphingomyelin_metabolic_process	7	1	4.14985	-0.662468	1386	470.388	631.62	792.852	0.455714
GO:0006760_folic_acid-containing_compound_metabolic_process	7	1	4.14985	-0.662468	1386	470.388	631.62	792.852	0.455714
GO:0007210_serotonin_receptor_signaling_pathway	7	1	4.14985	-0.662468	1386	470.388	631.62	792.852	0.455714
GO:0009067_aspartate_family_amino_acid_biosynthetic_process	7	1	4.14985	-0.662468	1386	470.388	631.62	792.852	0.455714
GO:0010039_response_to_iron_ion	7	1	4.14985	-0.662468	1386	470.388	631.62	792.852	0.455714
GO:0010224_response_to_UV-B	7	1	4.14985	-0.662468	1386	470.388	631.62	792.852	0.455714
GO:0010591_regulation_of_lamellipodium_assembly	7	1	4.14985	-0.662468	1386	470.388	631.62	792.852	0.455714
GO:0010737_protein_kinase_A_signaling_cascade	7	1	4.14985	-0.662468	1386	470.388	631.62	792.852	0.455714
GO:0010738_regulation_of_protein_kinase_A_signaling_cascade	7	1	4.14985	-0.662468	1386	470.388	631.62	792.852	0.455714
GO:0010771_negative_regulation_of_cell_morphogenesis_involved_in_differentiation	7	1	4.14985	-0.662468	1386	470.388	631.62	792.852	0.455714
GO:0010800_positive_regulation_of_peptidyl-threonine_phosphorylation	7	1	4.14985	-0.662468	1386	470.388	631.62	792.852	0.455714
GO:0010829_negative_regulation_of_glucose_transport	7	1	4.14985	-0.662468	1386	470.388	631.62	792.852	0.455714
GO:0010873_positive_regulation_of_cholesterol_esterification	7	1	4.14985	-0.662468	1386	470.388	631.62	792.852	0.455714
GO:0014052_regulation_of_gamma-aminobutyric_acid_secretion	7	1	4.14985	-0.662468	1386	470.388	631.62	792.852	0.455714
GO:0015870_acetylcholine_transport	7	1	4.14985	-0.662468	1386	470.388	631.62	792.852	0.455714
GO:0016048_detection_of_temperature_stimulus	7	1	4.14985	-0.662468	1386	470.388	631.62	792.852	0.455714
GO:0019359_nicotinamide_nucleotide_biosynthetic_process	7	1	4.14985	-0.662468	1386	470.388	631.62	792.852	0.455714
GO:0019363_pyridine_nucleotide_biosynthetic_process	7	1	4.14985	-0.662468	1386	470.388	631.62	792.852	0.455714
GO:0021535_cell_migration_in_hindbrain	7	1	4.14985	-0.662468	1386	470.388	631.62	792.852	0.455714
GO:0030388_fructose_1_6-bisphosphate_metabolic_process	7	1	4.14985	-0.662468	1386	470.388	631.62	792.852	0.455714
GO:0032099_negative_regulation_of_appetite	7	1	4.14985	-0.662468	1386	470.388	631.62	792.852	0.455714
GO:0032634_interleukin-5_production	7	1	4.14985	-0.662468	1386	470.388	631.62	792.852	0.455714
GO:0032674_regulation_of_interleukin-5_production	7	1	4.14985	-0.662468	1386	470.388	631.62	792.852	0.455714
GO:0033158_regulation_of_protein_import_into_nucleus__translocation	7	1	4.14985	-0.662468	1386	470.388	631.62	792.852	0.455714
GO:0033630_positive_regulation_of_cell_adhesion_mediated_by_integrin	7	1	4.14985	-0.662468	1386	470.388	631.62	792.852	0.455714
GO:0035058_sensory_cilium_assembly	7	1	4.14985	-0.662468	1386	470.388	631.62	792.852	0.455714
GO:0040001_establishment_of_mitotic_spindle_localization	7	1	4.14985	-0.662468	1386	470.388	631.62	792.852	0.455714
GO:0042119_neutrophil_activation	7	1	4.14985	-0.662468	1386	470.388	631.62	792.852	0.455714
GO:0043983_histone_H4-K12_acetylation	7	1	4.14985	-0.662468	1386	470.388	631.62	792.852	0.455714
GO:0045064_T-helper_2_cell_differentiation	7	1	4.14985	-0.662468	1386	470.388	631.62	792.852	0.455714
GO:0045986_negative_regulation_of_smooth_muscle_contraction	7	1	4.14985	-0.662468	1386	470.388	631.62	792.852	0.455714
GO:0046033_AMP_metabolic_process	7	1	4.14985	-0.662468	1386	470.388	631.62	792.852	0.455714
GO:0046426_negative_regulation_of_JAK-STAT_cascade	7	1	4.14985	-0.662468	1386	470.388	631.62	792.852	0.455714
GO:0046784_intronless_viral_mRNA_export_from_host_nucleus	7	1	4.14985	-0.662468	1386	470.388	631.62	792.852	0.455714
GO:0048268_clathrin_coat_assembly	7	1	4.14985	-0.662468	1386	470.388	631.62	792.852	0.455714
GO:0048703_embryonic_viscerocranium_morphogenesis	7	1	4.14985	-0.662468	1386	470.388	631.62	792.852	0.455714
GO:0048712_negative_regulation_of_astrocyte_differentiation	7	1	4.14985	-0.662468	1386	470.388	631.62	792.852	0.455714
GO:0048753_pigment_granule_organization	7	1	4.14985	-0.662468	1386	470.388	631.62	792.852	0.455714
GO:0051323_metaphase	7	1	4.14985	-0.662468	1386	470.388	631.62	792.852	0.455714
GO:0051489_regulation_of_filopodium_assembly	7	1	4.14985	-0.662468	1386	470.388	631.62	792.852	0.455714
GO:0051491_positive_regulation_of_filopodium_assembly	7	1	4.14985	-0.662468	1386	470.388	631.62	792.852	0.455714
GO:0051590_positive_regulation_of_neurotransmitter_transport	7	1	4.14985	-0.662468	1386	470.388	631.62	792.852	0.455714
GO:0051927_negative_regulation_of_calcium_ion_transport_via_voltage-gated_calcium_channel_activity	7	1	4.14985	-0.662468	1386	470.388	631.62	792.852	0.455714
GO:0060317_cardiac_epithelial_to_mesenchymal_transition	7	1	4.14985	-0.662468	1386	470.388	631.62	792.852	0.455714
GO:0060558_regulation_of_calcidiol_1-monooxygenase_activity	7	1	4.14985	-0.662468	1386	470.388	631.62	792.852	0.455714
GO:0070059_apoptosis_in_response_to_endoplasmic_reticulum_stress	7	1	4.14985	-0.662468	1386	470.388	631.62	792.852	0.455714
GO:0070253_somatostatin_secretion	7	1	4.14985	-0.662468	1386	470.388	631.62	792.852	0.455714
GO:0042100_B_cell_proliferation	47	3	1.85419	-0.659167	1389	473.797	635.7	797.603	0.457667
GO:0051224_negative_regulation_of_protein_transport	47	3	1.85419	-0.659167	1389	473.797	635.7	797.603	0.457667
GO:0060021_palate_development	47	3	1.85419	-0.659167	1389	473.797	635.7	797.603	0.457667
GO:0006473_protein_acetylation	70	4	1.65994	-0.656514	1391	475.585	637.91	800.235	0.458598
GO:0008643_carbohydrate_transport	70	4	1.65994	-0.656514	1391	475.585	637.91	800.235	0.458598
GO:0051246_regulation_of_protein_metabolic_process	562	23	1.18884	-0.656138	1392	475.766	638.12	800.474	0.45842
GO:0042981_regulation_of_apoptosis	834	33	1.14942	-0.656064	1393	475.813	638.15	800.487	0.458112
GO:0031329_regulation_of_cellular_catabolic_process	168	8	1.38328	-0.653259	1394	476.636	639.23	801.824	0.458558
GO:0051240_positive_regulation_of_multicellular_organismal_process	323	14	1.25909	-0.651593	1395	477.349	640.28	803.211	0.458982
GO:0001709_cell_fate_determination	26	2	2.23454	-0.648007	1403	486.655	650.93	815.205	0.463956
GO:0006888_ER_to_Golgi_vesicle-mediated_transport	26	2	2.23454	-0.648007	1403	486.655	650.93	815.205	0.463956
GO:0006986_response_to_unfolded_protein	26	2	2.23454	-0.648007	1403	486.655	650.93	815.205	0.463956
GO:0009410_response_to_xenobiotic_stimulus	26	2	2.23454	-0.648007	1403	486.655	650.93	815.205	0.463956
GO:0043967_histone_H4_acetylation	26	2	2.23454	-0.648007	1403	486.655	650.93	815.205	0.463956
GO:0048538_thymus_development	26	2	2.23454	-0.648007	1403	486.655	650.93	815.205	0.463956
GO:0051897_positive_regulation_of_protein_kinase_B_signaling_cascade	26	2	2.23454	-0.648007	1403	486.655	650.93	815.205	0.463956
GO:0060048_cardiac_muscle_contraction	26	2	2.23454	-0.648007	1403	486.655	650.93	815.205	0.463956
GO:0007017_microtubule-based_process	169	8	1.3751	-0.644262	1404	487.693	652.31	816.927	0.464608
GO:0006260_DNA_replication	144	7	1.4121	-0.643009	1405	488.24	652.79	817.34	0.464619
GO:0001936_regulation_of_endothelial_cell_proliferation	48	3	1.81556	-0.641438	1414	491.964	657.35	822.736	0.464887
GO:0007163_establishment_or_maintenance_of_cell_polarity	48	3	1.81556	-0.641438	1414	491.964	657.35	822.736	0.464887
GO:0021761_limbic_system_development	48	3	1.81556	-0.641438	1414	491.964	657.35	822.736	0.464887
GO:0031570_DNA_integrity_checkpoint	48	3	1.81556	-0.641438	1414	491.964	657.35	822.736	0.464887
GO:0033077_T_cell_differentiation_in_thymus	48	3	1.81556	-0.641438	1414	491.964	657.35	822.736	0.464887
GO:0048515_spermatid_differentiation	48	3	1.81556	-0.641438	1414	491.964	657.35	822.736	0.464887
GO:0048663_neuron_fate_commitment	48	3	1.81556	-0.641438	1414	491.964	657.35	822.736	0.464887
GO:0070588_calcium_ion_transmembrane_transport	48	3	1.81556	-0.641438	1414	491.964	657.35	822.736	0.464887
GO:0090090_negative_regulation_of_canonical_Wnt_receptor_signaling_pathway	48	3	1.81556	-0.641438	1414	491.964	657.35	822.736	0.464887
GO:0007254_JNK_cascade	95	5	1.52889	-0.640434	1415	492.606	658.17	823.734	0.465138
GO:0006461_protein_complex_assembly	406	17	1.21633	-0.630034	1417	495.029	661.25	827.471	0.466655
GO:0070271_protein_complex_biogenesis	406	17	1.21633	-0.630034	1417	495.029	661.25	827.471	0.466655
GO:0030073_insulin_secretion	96	5	1.51297	-0.628507	1418	495.63	662.12	828.61	0.466939
GO:0010563_negative_regulation_of_phosphorus_metabolic_process	72	4	1.61383	-0.628297	1423	497.627	664.41	831.193	0.466908
GO:0030522_intracellular_receptor_mediated_signaling_pathway	72	4	1.61383	-0.628297	1423	497.627	664.41	831.193	0.466908
GO:0045936_negative_regulation_of_phosphate_metabolic_process	72	4	1.61383	-0.628297	1423	497.627	664.41	831.193	0.466908
GO:0050671_positive_regulation_of_lymphocyte_proliferation	72	4	1.61383	-0.628297	1423	497.627	664.41	831.193	0.466908
GO:0055123_digestive_system_development	72	4	1.61383	-0.628297	1423	497.627	664.41	831.193	0.466908
GO:0031345_negative_regulation_of_cell_projection_organization	49	3	1.77851	-0.624275	1426	500.965	668.19	835.415	0.468576
GO:0051147_regulation_of_muscle_cell_differentiation	49	3	1.77851	-0.624275	1426	500.965	668.19	835.415	0.468576
GO:0070371_ERK1_and_ERK2_cascade	49	3	1.77851	-0.624275	1426	500.965	668.19	835.415	0.468576
GO:0001101_response_to_acid	27	2	2.15177	-0.623873	1428	505.142	673.11	841.078	0.471366
GO:0050873_brown_fat_cell_differentiation	27	2	2.15177	-0.623873	1428	505.142	673.11	841.078	0.471366
GO:0051704_multi-organism_process	328	14	1.23989	-0.619903	1429	506.888	675.53	844.172	0.472729
GO:0032147_activation_of_protein_kinase_activity	97	5	1.49737	-0.61681	1430	507.808	676.82	845.832	0.473301
GO:0006605_protein_targeting	198	9	1.32041	-0.61492	1431	508.196	677.31	846.424	0.473312
GO:0007596_blood_coagulation	73	4	1.59172	-0.61469	1434	509.112	678.66	848.208	0.473264
GO:0008585_female_gonad_development	73	4	1.59172	-0.61469	1434	509.112	678.66	848.208	0.473264
GO:0090257_regulation_of_muscle_system_process	73	4	1.59172	-0.61469	1434	509.112	678.66	848.208	0.473264
GO:0010876_lipid_localization	122	6	1.42864	-0.613551	1435	510.278	680.53	850.782	0.474237
GO:0043067_regulation_of_programmed_cell_death	845	33	1.13446	-0.611998	1436	510.363	680.66	850.957	0.473997
GO:0001553_luteinization	8	1	3.63112	-0.611729	1486	553.193	728.81	904.427	0.490451
GO:0003416_endochondral_bone_growth	8	1	3.63112	-0.611729	1486	553.193	728.81	904.427	0.490451
GO:0003417_growth_plate_cartilage_development	8	1	3.63112	-0.611729	1486	553.193	728.81	904.427	0.490451
GO:0006998_nuclear_envelope_organization	8	1	3.63112	-0.611729	1486	553.193	728.81	904.427	0.490451
GO:0007191_activation_of_adenylate_cyclase_activity_by_dopamine_receptor_signaling_pathway	8	1	3.63112	-0.611729	1486	553.193	728.81	904.427	0.490451
GO:0008343_adult_feeding_behavior	8	1	3.63112	-0.611729	1486	553.193	728.81	904.427	0.490451
GO:0010799_regulation_of_peptidyl-threonine_phosphorylation	8	1	3.63112	-0.611729	1486	553.193	728.81	904.427	0.490451
GO:0010872_regulation_of_cholesterol_esterification	8	1	3.63112	-0.611729	1486	553.193	728.81	904.427	0.490451
GO:0014002_astrocyte_development	8	1	3.63112	-0.611729	1486	553.193	728.81	904.427	0.490451
GO:0014050_negative_regulation_of_glutamate_secretion	8	1	3.63112	-0.611729	1486	553.193	728.81	904.427	0.490451
GO:0021542_dentate_gyrus_development	8	1	3.63112	-0.611729	1486	553.193	728.81	904.427	0.490451
GO:0021892_cerebral_cortex_GABAergic_interneuron_differentiation	8	1	3.63112	-0.611729	1486	553.193	728.81	904.427	0.490451
GO:0030320_cellular_monovalent_inorganic_anion_homeostasis	8	1	3.63112	-0.611729	1486	553.193	728.81	904.427	0.490451
GO:0030837_negative_regulation_of_actin_filament_polymerization	8	1	3.63112	-0.611729	1486	553.193	728.81	904.427	0.490451
GO:0030949_positive_regulation_of_vascular_endothelial_growth_factor_receptor_signaling_pathway	8	1	3.63112	-0.611729	1486	553.193	728.81	904.427	0.490451
GO:0032096_negative_regulation_of_response_to_food	8	1	3.63112	-0.611729	1486	553.193	728.81	904.427	0.490451
GO:0032229_negative_regulation_of_synaptic_transmission__GABAergic	8	1	3.63112	-0.611729	1486	553.193	728.81	904.427	0.490451
GO:0032400_melanosome_localization	8	1	3.63112	-0.611729	1486	553.193	728.81	904.427	0.490451
GO:0032469_endoplasmic_reticulum_calcium_ion_homeostasis	8	1	3.63112	-0.611729	1486	553.193	728.81	904.427	0.490451
GO:0033687_osteoblast_proliferation	8	1	3.63112	-0.611729	1486	553.193	728.81	904.427	0.490451
GO:0035024_negative_regulation_of_Rho_protein_signal_transduction	8	1	3.63112	-0.611729	1486	553.193	728.81	904.427	0.490451
GO:0035089_establishment_of_apical_basal_cell_polarity	8	1	3.63112	-0.611729	1486	553.193	728.81	904.427	0.490451
GO:0035095_behavioral_response_to_nicotine	8	1	3.63112	-0.611729	1486	553.193	728.81	904.427	0.490451
GO:0040034_regulation_of_development__heterochronic	8	1	3.63112	-0.611729	1486	553.193	728.81	904.427	0.490451
GO:0042953_lipoprotein_transport	8	1	3.63112	-0.611729	1486	553.193	728.81	904.427	0.490451
GO:0043267_negative_regulation_of_potassium_ion_transport	8	1	3.63112	-0.611729	1486	553.193	728.81	904.427	0.490451
GO:0043586_tongue_development	8	1	3.63112	-0.611729	1486	553.193	728.81	904.427	0.490451
GO:0043921_modulation_by_host_of_viral_transcription	8	1	3.63112	-0.611729	1486	553.193	728.81	904.427	0.490451
GO:0045622_regulation_of_T-helper_cell_differentiation	8	1	3.63112	-0.611729	1486	553.193	728.81	904.427	0.490451
GO:0045662_negative_regulation_of_myoblast_differentiation	8	1	3.63112	-0.611729	1486	553.193	728.81	904.427	0.490451
GO:0045779_negative_regulation_of_bone_resorption	8	1	3.63112	-0.611729	1486	553.193	728.81	904.427	0.490451
GO:0045920_negative_regulation_of_exocytosis	8	1	3.63112	-0.611729	1486	553.193	728.81	904.427	0.490451
GO:0046415_urate_metabolic_process	8	1	3.63112	-0.611729	1486	553.193	728.81	904.427	0.490451
GO:0048247_lymphocyte_chemotaxis	8	1	3.63112	-0.611729	1486	553.193	728.81	904.427	0.490451
GO:0048505_regulation_of_timing_of_cell_differentiation	8	1	3.63112	-0.611729	1486	553.193	728.81	904.427	0.490451
GO:0050690_regulation_of_defense_response_to_virus_by_virus	8	1	3.63112	-0.611729	1486	553.193	728.81	904.427	0.490451
GO:0050910_detection_of_mechanical_stimulus_involved_in_sensory_perception_of_sound	8	1	3.63112	-0.611729	1486	553.193	728.81	904.427	0.490451
GO:0050951_sensory_perception_of_temperature_stimulus	8	1	3.63112	-0.611729	1486	553.193	728.81	904.427	0.490451
GO:0050966_detection_of_mechanical_stimulus_involved_in_sensory_perception_of_pain	8	1	3.63112	-0.611729	1486	553.193	728.81	904.427	0.490451
GO:0051923_sulfation	8	1	3.63112	-0.611729	1486	553.193	728.81	904.427	0.490451
GO:0052312_modulation_of_transcription_in_other_organism_involved_in_symbiotic_interaction	8	1	3.63112	-0.611729	1486	553.193	728.81	904.427	0.490451
GO:0052472_modulation_by_host_of_symbiont_transcription	8	1	3.63112	-0.611729	1486	553.193	728.81	904.427	0.490451
GO:0055083_monovalent_inorganic_anion_homeostasis	8	1	3.63112	-0.611729	1486	553.193	728.81	904.427	0.490451
GO:0060033_anatomical_structure_regression	8	1	3.63112	-0.611729	1486	553.193	728.81	904.427	0.490451
GO:0060056_mammary_gland_involution	8	1	3.63112	-0.611729	1486	553.193	728.81	904.427	0.490451
GO:0060136_embryonic_process_involved_in_female_pregnancy	8	1	3.63112	-0.611729	1486	553.193	728.81	904.427	0.490451
GO:0060484_lung-associated_mesenchyme_development	8	1	3.63112	-0.611729	1486	553.193	728.81	904.427	0.490451
GO:0061098_positive_regulation_of_protein_tyrosine_kinase_activity	8	1	3.63112	-0.611729	1486	553.193	728.81	904.427	0.490451
GO:0061162_establishment_of_monopolar_cell_polarity	8	1	3.63112	-0.611729	1486	553.193	728.81	904.427	0.490451
GO:0061339_establishment_or_maintenance_of_monopolar_cell_polarity	8	1	3.63112	-0.611729	1486	553.193	728.81	904.427	0.490451
GO:0007010_cytoskeleton_organization	383	16	1.21353	-0.609117	1487	553.774	729.44	905.106	0.490545
GO:0001933_negative_regulation_of_protein_phosphorylation	50	3	1.74294	-0.607655	1490	556.227	732.34	908.453	0.491503
GO:0042552_myelination	50	3	1.74294	-0.607655	1490	556.227	732.34	908.453	0.491503
GO:0045766_positive_regulation_of_angiogenesis	50	3	1.74294	-0.607655	1490	556.227	732.34	908.453	0.491503
GO:0007599_hemostasis	74	4	1.57021	-0.601403	1492	559.8	736.53	913.26	0.493653
GO:0018209_peptidyl-serine_modification	74	4	1.57021	-0.601403	1492	559.8	736.53	913.26	0.493653
GO:0006476_protein_deacetylation	28	2	2.07492	-0.600947	1500	565.797	743.16	920.523	0.49544
GO:0010522_regulation_of_calcium_ion_transport_into_cytosol	28	2	2.07492	-0.600947	1500	565.797	743.16	920.523	0.49544
GO:0035567_non-canonical_Wnt_receptor_signaling_pathway	28	2	2.07492	-0.600947	1500	565.797	743.16	920.523	0.49544
GO:0045778_positive_regulation_of_ossification	28	2	2.07492	-0.600947	1500	565.797	743.16	920.523	0.49544
GO:0046928_regulation_of_neurotransmitter_secretion	28	2	2.07492	-0.600947	1500	565.797	743.16	920.523	0.49544
GO:0050918_positive_chemotaxis	28	2	2.07492	-0.600947	1500	565.797	743.16	920.523	0.49544
GO:0051970_negative_regulation_of_transmission_of_nerve_impulse	28	2	2.07492	-0.600947	1500	565.797	743.16	920.523	0.49544
GO:0060113_inner_ear_receptor_cell_differentiation	28	2	2.07492	-0.600947	1500	565.797	743.16	920.523	0.49544
GO:0007507_heart_development	253	11	1.263	-0.593188	1501	567.424	745.5	923.576	0.496669
GO:0051899_membrane_depolarization	51	3	1.70876	-0.591553	1502	570.194	748.5	926.806	0.498336
GO:0007283_spermatogenesis	150	7	1.35562	-0.587267	1504	571.983	750.81	929.637	0.499209
GO:0048232_male_gamete_generation	150	7	1.35562	-0.587267	1504	571.983	750.81	929.637	0.499209
GO:0010817_regulation_of_hormone_levels	254	11	1.25802	-0.586369	1506	572.306	751.4	930.494	0.498938
GO:0019953_sexual_reproduction	254	11	1.25802	-0.586369	1506	572.306	751.4	930.494	0.498938
GO:0006885_regulation_of_pH	29	2	2.00338	-0.579139	1518	580.468	760.55	940.632	0.501021
GO:0007628_adult_walking_behavior	29	2	2.00338	-0.579139	1518	580.468	760.55	940.632	0.501021
GO:0021675_nerve_development	29	2	2.00338	-0.579139	1518	580.468	760.55	940.632	0.501021
GO:0030890_positive_regulation_of_B_cell_proliferation	29	2	2.00338	-0.579139	1518	580.468	760.55	940.632	0.501021
GO:0033619_membrane_protein_proteolysis	29	2	2.00338	-0.579139	1518	580.468	760.55	940.632	0.501021
GO:0035303_regulation_of_dephosphorylation	29	2	2.00338	-0.579139	1518	580.468	760.55	940.632	0.501021
GO:0035601_protein_deacylation	29	2	2.00338	-0.579139	1518	580.468	760.55	940.632	0.501021
GO:0040018_positive_regulation_of_multicellular_organism_growth	29	2	2.00338	-0.579139	1518	580.468	760.55	940.632	0.501021
GO:0048806_genitalia_development	29	2	2.00338	-0.579139	1518	580.468	760.55	940.632	0.501021
GO:0050773_regulation_of_dendrite_development	29	2	2.00338	-0.579139	1518	580.468	760.55	940.632	0.501021
GO:0060271_cilium_morphogenesis	29	2	2.00338	-0.579139	1518	580.468	760.55	940.632	0.501021
GO:0060740_prostate_gland_epithelium_morphogenesis	29	2	2.00338	-0.579139	1518	580.468	760.55	940.632	0.501021
GO:0002429_immune_response-activating_cell_surface_receptor_signaling_pathway	52	3	1.6759	-0.575948	1523	584.156	764.89	945.624	0.502226
GO:0007272_ensheathment_of_neurons	52	3	1.6759	-0.575948	1523	584.156	764.89	945.624	0.502226
GO:0008366_axon_ensheathment	52	3	1.6759	-0.575948	1523	584.156	764.89	945.624	0.502226
GO:0034329_cell_junction_assembly	52	3	1.6759	-0.575948	1523	584.156	764.89	945.624	0.502226
GO:0045807_positive_regulation_of_endocytosis	52	3	1.6759	-0.575948	1523	584.156	764.89	945.624	0.502226
GO:0015833_peptide_transport	126	6	1.38328	-0.573968	1524	586.152	767.22	948.288	0.503425
GO:0033554_cellular_response_to_stress	525	21	1.16196	-0.573376	1525	586.262	767.33	948.398	0.503167
GO:0006915_apoptosis	911	35	1.11604	-0.572095	1526	587.011	768.23	949.449	0.503427
GO:0071842_cellular_component_organization_at_cellular_level	1303	49	1.0924	-0.5694	1527	587.726	769.08	950.434	0.503654
GO:0001960_negative_regulation_of_cytokine-mediated_signaling_pathway	9	1	3.22766	-0.567787	1577	630.616	816.34	1002.06	0.517654
GO:0002467_germinal_center_formation	9	1	3.22766	-0.567787	1577	630.616	816.34	1002.06	0.517654
GO:0002507_tolerance_induction	9	1	3.22766	-0.567787	1577	630.616	816.34	1002.06	0.517654
GO:0003085_negative_regulation_of_systemic_arterial_blood_pressure	9	1	3.22766	-0.567787	1577	630.616	816.34	1002.06	0.517654
GO:0003407_neural_retina_development	9	1	3.22766	-0.567787	1577	630.616	816.34	1002.06	0.517654
GO:0006582_melanin_metabolic_process	9	1	3.22766	-0.567787	1577	630.616	816.34	1002.06	0.517654
GO:0007223_Wnt_receptor_signaling_pathway__calcium_modulating_pathway	9	1	3.22766	-0.567787	1577	630.616	816.34	1002.06	0.517654
GO:0009650_UV_protection	9	1	3.22766	-0.567787	1577	630.616	816.34	1002.06	0.517654
GO:0010922_positive_regulation_of_phosphatase_activity	9	1	3.22766	-0.567787	1577	630.616	816.34	1002.06	0.517654
GO:0015012_heparan_sulfate_proteoglycan_biosynthetic_process	9	1	3.22766	-0.567787	1577	630.616	816.34	1002.06	0.517654
GO:0021527_spinal_cord_association_neuron_differentiation	9	1	3.22766	-0.567787	1577	630.616	816.34	1002.06	0.517654
GO:0021799_cerebral_cortex_radially_oriented_cell_migration	9	1	3.22766	-0.567787	1577	630.616	816.34	1002.06	0.517654
GO:0021884_forebrain_neuron_development	9	1	3.22766	-0.567787	1577	630.616	816.34	1002.06	0.517654
GO:0030224_monocyte_differentiation	9	1	3.22766	-0.567787	1577	630.616	816.34	1002.06	0.517654
GO:0030834_regulation_of_actin_filament_depolymerization	9	1	3.22766	-0.567787	1577	630.616	816.34	1002.06	0.517654
GO:0030857_negative_regulation_of_epithelial_cell_differentiation	9	1	3.22766	-0.567787	1577	630.616	816.34	1002.06	0.517654
GO:0030917_midbrain-hindbrain_boundary_development	9	1	3.22766	-0.567787	1577	630.616	816.34	1002.06	0.517654
GO:0031060_regulation_of_histone_methylation	9	1	3.22766	-0.567787	1577	630.616	816.34	1002.06	0.517654
GO:0031639_plasminogen_activation	9	1	3.22766	-0.567787	1577	630.616	816.34	1002.06	0.517654
GO:0032331_negative_regulation_of_chondrocyte_differentiation	9	1	3.22766	-0.567787	1577	630.616	816.34	1002.06	0.517654
GO:0033146_regulation_of_estrogen_receptor_signaling_pathway	9	1	3.22766	-0.567787	1577	630.616	816.34	1002.06	0.517654
GO:0042487_regulation_of_odontogenesis_of_dentine-containing_tooth	9	1	3.22766	-0.567787	1577	630.616	816.34	1002.06	0.517654
GO:0042503_tyrosine_phosphorylation_of_Stat3_protein	9	1	3.22766	-0.567787	1577	630.616	816.34	1002.06	0.517654
GO:0042516_regulation_of_tyrosine_phosphorylation_of_Stat3_protein	9	1	3.22766	-0.567787	1577	630.616	816.34	1002.06	0.517654
GO:0043092_L-amino_acid_import	9	1	3.22766	-0.567787	1577	630.616	816.34	1002.06	0.517654
GO:0045069_regulation_of_viral_genome_replication	9	1	3.22766	-0.567787	1577	630.616	816.34	1002.06	0.517654
GO:0045616_regulation_of_keratinocyte_differentiation	9	1	3.22766	-0.567787	1577	630.616	816.34	1002.06	0.517654
GO:0045663_positive_regulation_of_myoblast_differentiation	9	1	3.22766	-0.567787	1577	630.616	816.34	1002.06	0.517654
GO:0045844_positive_regulation_of_striated_muscle_tissue_development	9	1	3.22766	-0.567787	1577	630.616	816.34	1002.06	0.517654
GO:0046851_negative_regulation_of_bone_remodeling	9	1	3.22766	-0.567787	1577	630.616	816.34	1002.06	0.517654
GO:0048636_positive_regulation_of_muscle_organ_development	9	1	3.22766	-0.567787	1577	630.616	816.34	1002.06	0.517654
GO:0048853_forebrain_morphogenesis	9	1	3.22766	-0.567787	1577	630.616	816.34	1002.06	0.517654
GO:0051155_positive_regulation_of_striated_muscle_cell_differentiation	9	1	3.22766	-0.567787	1577	630.616	816.34	1002.06	0.517654
GO:0051567_histone_H3-K9_methylation	9	1	3.22766	-0.567787	1577	630.616	816.34	1002.06	0.517654
GO:0051875_pigment_granule_localization	9	1	3.22766	-0.567787	1577	630.616	816.34	1002.06	0.517654
GO:0051898_negative_regulation_of_protein_kinase_B_signaling_cascade	9	1	3.22766	-0.567787	1577	630.616	816.34	1002.06	0.517654
GO:0060347_heart_trabecula_formation	9	1	3.22766	-0.567787	1577	630.616	816.34	1002.06	0.517654
GO:0060612_adipose_tissue_development	9	1	3.22766	-0.567787	1577	630.616	816.34	1002.06	0.517654
GO:0060638_mesenchymal-epithelial_cell_signaling	9	1	3.22766	-0.567787	1577	630.616	816.34	1002.06	0.517654
GO:0060693_regulation_of_branching_involved_in_salivary_gland_morphogenesis	9	1	3.22766	-0.567787	1577	630.616	816.34	1002.06	0.517654
GO:0060914_heart_formation	9	1	3.22766	-0.567787	1577	630.616	816.34	1002.06	0.517654
GO:0061082_myeloid_leukocyte_cytokine_production	9	1	3.22766	-0.567787	1577	630.616	816.34	1002.06	0.517654
GO:0070373_negative_regulation_of_ERK1_and_ERK2_cascade	9	1	3.22766	-0.567787	1577	630.616	816.34	1002.06	0.517654
GO:0071322_cellular_response_to_carbohydrate_stimulus	9	1	3.22766	-0.567787	1577	630.616	816.34	1002.06	0.517654
GO:0071326_cellular_response_to_monosaccharide_stimulus	9	1	3.22766	-0.567787	1577	630.616	816.34	1002.06	0.517654
GO:0071331_cellular_response_to_hexose_stimulus	9	1	3.22766	-0.567787	1577	630.616	816.34	1002.06	0.517654
GO:0071333_cellular_response_to_glucose_stimulus	9	1	3.22766	-0.567787	1577	630.616	816.34	1002.06	0.517654
GO:0071425_hemopoietic_stem_cell_proliferation	9	1	3.22766	-0.567787	1577	630.616	816.34	1002.06	0.517654
GO:0090102_cochlea_development	9	1	3.22766	-0.567787	1577	630.616	816.34	1002.06	0.517654
GO:0090103_cochlea_morphogenesis	9	1	3.22766	-0.567787	1577	630.616	816.34	1002.06	0.517654
GO:0050817_coagulation	77	4	1.50904	-0.563373	1579	632.731	818.8	1004.87	0.518556
GO:0060828_regulation_of_canonical_Wnt_receptor_signaling_pathway	77	4	1.50904	-0.563373	1579	632.731	818.8	1004.87	0.518556
GO:0043410_positive_regulation_of_MAPKKK_cascade	102	5	1.42397	-0.561593	1580	633.36	819.62	1005.88	0.518747
GO:0001818_negative_regulation_of_cytokine_production	53	3	1.64428	-0.560821	1585	635.902	822.53	1009.16	0.518946
GO:0006813_potassium_ion_transport	53	3	1.64428	-0.560821	1585	635.902	822.53	1009.16	0.518946
GO:0030183_B_cell_differentiation	53	3	1.64428	-0.560821	1585	635.902	822.53	1009.16	0.518946
GO:0043900_regulation_of_multi-organism_process	53	3	1.64428	-0.560821	1585	635.902	822.53	1009.16	0.518946
GO:0071901_negative_regulation_of_protein_serine_threonine_kinase_activity	53	3	1.64428	-0.560821	1585	635.902	822.53	1009.16	0.518946
GO:0007051_spindle_organization	30	2	1.9366	-0.558371	1592	642.398	830	1017.6	0.521357
GO:0010976_positive_regulation_of_neuron_projection_development	30	2	1.9366	-0.558371	1592	642.398	830	1017.6	0.521357
GO:0014065_phosphoinositide_3-kinase_cascade	30	2	1.9366	-0.558371	1592	642.398	830	1017.6	0.521357
GO:0030193_regulation_of_blood_coagulation	30	2	1.9366	-0.558371	1592	642.398	830	1017.6	0.521357
GO:0030856_regulation_of_epithelial_cell_differentiation	30	2	1.9366	-0.558371	1592	642.398	830	1017.6	0.521357
GO:0050852_T_cell_receptor_signaling_pathway	30	2	1.9366	-0.558371	1592	642.398	830	1017.6	0.521357
GO:0060512_prostate_gland_morphogenesis	30	2	1.9366	-0.558371	1592	642.398	830	1017.6	0.521357
GO:0032268_regulation_of_cellular_protein_metabolic_process	529	21	1.15317	-0.554958	1593	643.568	831.41	1019.25	0.521915
GO:0015031_protein_transport	366	15	1.19053	-0.55443	1594	643.699	831.55	1019.4	0.521675
GO:0032869_cellular_response_to_insulin_stimulus	78	4	1.48969	-0.551278	1596	646.102	834.37	1022.64	0.522788
GO:0046545_development_of_primary_female_sexual_characteristics	78	4	1.48969	-0.551278	1596	646.102	834.37	1022.64	0.522788
GO:0050670_regulation_of_lymphocyte_proliferation	103	5	1.41014	-0.55117	1597	646.673	835.15	1023.63	0.522949
GO:0010927_cellular_component_assembly_involved_in_morphogenesis	54	3	1.61383	-0.546151	1598	649.147	838.31	1027.47	0.524599
GO:0035137_hindlimb_morphogenesis	31	2	1.87413	-0.53857	1604	659.532	850.79	1042.05	0.530418
GO:0042733_embryonic_digit_morphogenesis	31	2	1.87413	-0.53857	1604	659.532	850.79	1042.05	0.530418
GO:0042990_regulation_of_transcription_factor_import_into_nucleus	31	2	1.87413	-0.53857	1604	659.532	850.79	1042.05	0.530418
GO:0042991_transcription_factor_import_into_nucleus	31	2	1.87413	-0.53857	1604	659.532	850.79	1042.05	0.530418
GO:0051588_regulation_of_neurotransmitter_transport	31	2	1.87413	-0.53857	1604	659.532	850.79	1042.05	0.530418
GO:0051701_interaction_with_host	31	2	1.87413	-0.53857	1604	659.532	850.79	1042.05	0.530418
GO:0002768_immune_response-regulating_cell_surface_receptor_signaling_pathway	55	3	1.58449	-0.531921	1607	664.885	856.75	1048.62	0.533136
GO:0050731_positive_regulation_of_peptidyl-tyrosine_phosphorylation	55	3	1.58449	-0.531921	1607	664.885	856.75	1048.62	0.533136
GO:2000241_regulation_of_reproductive_process	55	3	1.58449	-0.531921	1607	664.885	856.75	1048.62	0.533136
GO:0009101_glycoprotein_biosynthetic_process	105	5	1.38328	-0.530909	1608	665.85	857.79	1049.73	0.533451
GO:0002320_lymphoid_progenitor_cell_differentiation	10	1	2.90489	-0.529197	1647	702.383	897.3	1092.22	0.544809
GO:0002446_neutrophil_mediated_immunity	10	1	2.90489	-0.529197	1647	702.383	897.3	1092.22	0.544809
GO:0002832_negative_regulation_of_response_to_biotic_stimulus	10	1	2.90489	-0.529197	1647	702.383	897.3	1092.22	0.544809
GO:0006021_inositol_biosynthetic_process	10	1	2.90489	-0.529197	1647	702.383	897.3	1092.22	0.544809
GO:0006349_regulation_of_gene_expression_by_genetic_imprinting	10	1	2.90489	-0.529197	1647	702.383	897.3	1092.22	0.544809
GO:0010389_regulation_of_G2_M_transition_of_mitotic_cell_cycle	10	1	2.90489	-0.529197	1647	702.383	897.3	1092.22	0.544809
GO:0010470_regulation_of_gastrulation	10	1	2.90489	-0.529197	1647	702.383	897.3	1092.22	0.544809
GO:0010955_negative_regulation_of_protein_maturation_by_peptide_bond_cleavage	10	1	2.90489	-0.529197	1647	702.383	897.3	1092.22	0.544809
GO:0018345_protein_palmitoylation	10	1	2.90489	-0.529197	1647	702.383	897.3	1092.22	0.544809
GO:0019079_viral_genome_replication	10	1	2.90489	-0.529197	1647	702.383	897.3	1092.22	0.544809
GO:0019430_removal_of_superoxide_radicals	10	1	2.90489	-0.529197	1647	702.383	897.3	1092.22	0.544809
GO:0030042_actin_filament_depolymerization	10	1	2.90489	-0.529197	1647	702.383	897.3	1092.22	0.544809
GO:0030201_heparan_sulfate_proteoglycan_metabolic_process	10	1	2.90489	-0.529197	1647	702.383	897.3	1092.22	0.544809
GO:0032413_negative_regulation_of_ion_transmembrane_transporter_activity	10	1	2.90489	-0.529197	1647	702.383	897.3	1092.22	0.544809
GO:0032958_inositol_phosphate_biosynthetic_process	10	1	2.90489	-0.529197	1647	702.383	897.3	1092.22	0.544809
GO:0034104_negative_regulation_of_tissue_remodeling	10	1	2.90489	-0.529197	1647	702.383	897.3	1092.22	0.544809
GO:0034105_positive_regulation_of_tissue_remodeling	10	1	2.90489	-0.529197	1647	702.383	897.3	1092.22	0.544809
GO:0035020_regulation_of_Rac_protein_signal_transduction	10	1	2.90489	-0.529197	1647	702.383	897.3	1092.22	0.544809
GO:0042053_regulation_of_dopamine_metabolic_process	10	1	2.90489	-0.529197	1647	702.383	897.3	1092.22	0.544809
GO:0042375_quinone_cofactor_metabolic_process	10	1	2.90489	-0.529197	1647	702.383	897.3	1092.22	0.544809
GO:0042640_anagen	10	1	2.90489	-0.529197	1647	702.383	897.3	1092.22	0.544809
GO:0043090_amino_acid_import	10	1	2.90489	-0.529197	1647	702.383	897.3	1092.22	0.544809
GO:0043252_sodium-independent_organic_anion_transport	10	1	2.90489	-0.529197	1647	702.383	897.3	1092.22	0.544809
GO:0045745_positive_regulation_of_G-protein_coupled_receptor_protein_signaling_pathway	10	1	2.90489	-0.529197	1647	702.383	897.3	1092.22	0.544809
[truncated: 6,960 more rows]

## Sheet: mir_9_5p
HYPERLINKED GO CATEGORY	TOTAL GENES	CHANGED GENES	ENRICHMENT	LOG10(p)	CUMULATIVE NUMBER OF CATEGORIES	CUMULATIVE RANDOMS LOWER BOUND	CUMULATIVE RANDOMS MEAN	CUMULATIVE RANDOMS UPPER BOUND	FALSE DISCOVERY RATE
GO:0032502_developmental_process	2414	186	1.44827	-8.87942	1	0	0	0	0
GO:0051252_regulation_of_RNA_metabolic_process	1091	100	1.72286	-7.90685	2	0	0	0	0
GO:0048856_anatomical_structure_development	2222	170	1.43807	-7.6576	3	0	0	0	0
GO:0010468_regulation_of_gene_expression	1521	126	1.5571	-7.34038	4	0	0	0	0
GO:0045595_regulation_of_cell_differentiation	614	64	1.95923	-7.02368	5	0	0	0	0
GO:0007275_multicellular_organismal_development	2201	166	1.41763	-6.97315	6	0	0	0	0
GO:0009653_anatomical_structure_morphogenesis	1199	104	1.63038	-6.96116	7	0	0	0	0
GO:0060255_regulation_of_macromolecule_metabolic_process	1935	150	1.45708	-6.94478	8	0	0	0	0
GO:2000112_regulation_of_cellular_macromolecule_biosynthetic_process	1397	116	1.56076	-6.75547	9	0	0	0	0
GO:0006355_regulation_of_transcription__DNA-dependent	1047	93	1.66959	-6.67341	10	0	0	0	0
GO:0019219_regulation_of_nucleobase__nucleoside__nucleotide_and_nucleic_acid_metabolic_process	1535	124	1.51841	-6.57467	11	0	0	0	0
GO:0010556_regulation_of_macromolecule_biosynthetic_process	1449	118	1.53069	-6.41564	12	0	0	0	0
GO:0045449_regulation_of_transcription	1252	105	1.57637	-6.28611	13	0	0	0	0
GO:0051171_regulation_of_nitrogen_compound_metabolic_process	1556	124	1.49791	-6.24197	14	0	0	0	0
GO:0048518_positive_regulation_of_biological_process	2291	168	1.37835	-6.20259	15	0	0	0	0
GO:0048468_cell_development	864	79	1.71865	-6.16528	16	0	0	0	0
GO:0030154_cell_differentiation	1499	120	1.50471	-6.12732	17	0	0	0	0
GO:0048869_cellular_developmental_process	1536	122	1.49294	-6.05254	18	0	0	0	0
GO:0031326_regulation_of_cellular_biosynthetic_process	1569	124	1.4855	-6.04196	19	0	0	0	0
GO:0048731_system_development	2015	151	1.40856	-6.03566	20	0	0	0	0
GO:0030030_cell_projection_organization	465	50	2.02112	-5.94939	21	0	0	0	0
GO:0048522_positive_regulation_of_cellular_process	2107	156	1.39166	-5.9326	22	0	0	0	0
GO:0006350_transcription	1324	108	1.53324	-5.86992	23	0	0	0	0
GO:0009889_regulation_of_biosynthetic_process	1598	125	1.4703	-5.85013	24	0	0	0	0
GO:0050793_regulation_of_developmental_process	821	75	1.71709	-5.84178	25	0	0	0	0
GO:0016477_cell_migration	501	52	1.95092	-5.70362	26	0	0	0	0
GO:0006351_transcription__DNA-dependent	1147	96	1.57319	-5.68771	27	0	0	0	0
GO:0016043_cellular_component_organization	2059	152	1.38759	-5.67244	28	0	0	0	0
GO:0031323_regulation_of_cellular_metabolic_process	2161	158	1.37428	-5.67075	29	0	0	0	0
GO:0032774_RNA_biosynthetic_process	1148	96	1.57182	-5.67075	30	0	0	0	0
GO:0034645_cellular_macromolecule_biosynthetic_process	1760	134	1.43109	-5.64368	31	0	0	0	0
GO:0044260_cellular_macromolecule_metabolic_process	2988	205	1.28958	-5.61198	32	0	0	0	0
GO:0071840_cellular_component_organization_or_biogenesis	2088	153	1.37732	-5.5163	33	0	0	0	0
GO:0019222_regulation_of_metabolic_process	2523	178	1.3261	-5.46252	34	0	0	0	0
GO:0080090_regulation_of_primary_metabolic_process	1996	147	1.3843	-5.39319	35	0	0	0	0
GO:0048870_cell_motility	530	53	1.87964	-5.31962	37	0	0	0	0
GO:0051674_localization_of_cell	530	53	1.87964	-5.31962	37	0	0	0	0
GO:0006357_regulation_of_transcription_from_RNA_polymerase_II_promoter	745	68	1.71564	-5.30005	38	0	0	0	0
GO:0007167_enzyme_linked_receptor_protein_signaling_pathway	424	45	1.9949	-5.24402	39	0	0	0	0
GO:0048523_negative_regulation_of_cellular_process	1758	132	1.41133	-5.21949	40	0	0	0	0
GO:0009059_macromolecule_biosynthetic_process	1825	136	1.40072	-5.21473	41	0	0	0	0
GO:0006468_protein_phosphorylation	553	54	1.83545	-5.10562	42	0	0	0	0
GO:0044249_cellular_biosynthetic_process	2243	160	1.3408	-5.08015	43	0	0	0	0
GO:0048666_neuron_development	432	45	1.95796	-5.03104	44	0	0	0	0
GO:0006928_cellular_component_movement	558	54	1.819	-4.99125	45	0	0	0	0
GO:0043170_macromolecule_metabolic_process	3266	217	1.24887	-4.94435	46	-0.09	0.01	0.11	0.000217
GO:0016070_RNA_metabolic_process	1403	109	1.4603	-4.91475	47	-0.09	0.01	0.11	0.000213
GO:0035556_intracellular_signal_transduction	842	73	1.62962	-4.86763	48	-0.09	0.01	0.11	0.000208
GO:0009058_biosynthetic_process	2298	161	1.31689	-4.64428	49	-0.192702	0.03	0.252702	0.000612
GO:0060284_regulation_of_cell_development	328	36	2.06302	-4.60307	50	-0.192702	0.03	0.252702	0.0006
GO:0040011_locomotion	636	58	1.71413	-4.55311	51	-0.192702	0.03	0.252702	0.000588
GO:0045596_negative_regulation_of_cell_differentiation	266	31	2.19056	-4.53584	52	-0.192702	0.03	0.252702	0.000577
GO:0007265_Ras_protein_signal_transduction	158	22	2.61722	-4.52906	53	-0.192702	0.03	0.252702	0.000566
GO:0031327_negative_regulation_of_cellular_biosynthetic_process	638	58	1.70876	-4.51325	54	-0.192702	0.03	0.252702	0.000556
GO:0016310_phosphorylation	819	70	1.60653	-4.4718	55	-0.192702	0.03	0.252702	0.000545
GO:0060968_regulation_of_gene_silencing	5	4	15.0371	-4.42165	56	-0.338646	0.09	0.518646	0.001607
GO:0007264_small_GTPase_mediated_signal_transduction	184	24	2.4517	-4.41135	57	-0.338646	0.09	0.518646	0.001579
GO:0006366_transcription_from_RNA_polymerase_II_promoter	795	68	1.60774	-4.36223	58	-0.338646	0.09	0.518646	0.001552
GO:0010467_gene_expression	1878	135	1.35118	-4.35044	59	-0.338086	0.1	0.538086	0.001695
GO:0044237_cellular_metabolic_process	4185	263	1.18123	-4.33081	60	-0.338086	0.1	0.538086	0.001667
GO:0009890_negative_regulation_of_biosynthetic_process	648	58	1.68239	-4.31812	61	-0.338086	0.1	0.538086	0.001639
GO:0010629_negative_regulation_of_gene_expression	584	53	1.70584	-4.13737	62	-0.40732	0.15	0.70732	0.002419
GO:2000113_negative_regulation_of_cellular_macromolecule_biosynthetic_process	599	54	1.6945	-4.1299	63	-0.40732	0.15	0.70732	0.002381
GO:0023034_intracellular_signaling_pathway	965	78	1.51929	-4.10269	64	-0.40732	0.15	0.70732	0.002344
GO:2000026_regulation_of_multicellular_organismal_development	705	61	1.62635	-4.08946	65	-0.40732	0.15	0.70732	0.002308
GO:0007399_nervous_system_development	936	76	1.5262	-4.06842	66	-0.403539	0.16	0.723539	0.002424
GO:0010558_negative_regulation_of_macromolecule_biosynthetic_process	619	55	1.67012	-4.02865	67	-0.403539	0.16	0.723539	0.002388
GO:0048513_organ_development	1520	112	1.385	-4.02154	68	-0.403539	0.16	0.723539	0.002353
GO:0032989_cellular_component_morphogenesis	433	42	1.8232	-4.00084	69	-0.395247	0.18	0.755247	0.002609
GO:0045664_regulation_of_neuron_differentiation	220	26	2.22139	-3.99225	70	-0.440776	0.19	0.820776	0.002714
GO:0010628_positive_regulation_of_gene_expression	756	64	1.59123	-3.99084	71	-0.440776	0.19	0.820776	0.002676
GO:0000902_cell_morphogenesis	406	40	1.85186	-3.98003	72	-0.440776	0.19	0.820776	0.002639
GO:0030036_actin_cytoskeleton_organization	208	25	2.25918	-3.97809	73	-0.440776	0.19	0.820776	0.002603
GO:0051093_negative_regulation_of_developmental_process	326	34	1.96036	-3.9307	74	-0.440272	0.22	0.880272	0.002973
GO:0016481_negative_regulation_of_transcription	538	49	1.71194	-3.89507	75	-0.440272	0.22	0.880272	0.002933
GO:0072358_cardiovascular_system_development	481	45	1.7585	-3.88083	77	-0.440272	0.22	0.880272	0.002857
GO:0072359_circulatory_system_development	481	45	1.7585	-3.88083	77	-0.440272	0.22	0.880272	0.002857
GO:0007179_transforming_growth_factor_beta_receptor_signaling_pathway	95	15	2.96785	-3.87762	78	-0.440272	0.22	0.880272	0.002821
GO:0031175_neuron_projection_development	358	36	1.89014	-3.80832	79	-0.437184	0.25	0.937184	0.003165
GO:0021954_central_nervous_system_neuron_development	39	9	4.33763	-3.79688	80	-0.437184	0.25	0.937184	0.003125
GO:0045892_negative_regulation_of_transcription__DNA-dependent	415	40	1.8117	-3.77444	81	-0.437184	0.25	0.937184	0.003086
GO:0050767_regulation_of_neurogenesis	266	29	2.04923	-3.75912	82	-0.48698	0.26	1.00698	0.003171
GO:0051253_negative_regulation_of_RNA_metabolic_process	416	40	1.80734	-3.75216	83	-0.48698	0.26	1.00698	0.003133
GO:0051270_regulation_of_cellular_component_movement	267	29	2.04155	-3.73078	84	-0.473175	0.28	1.03317	0.003333
GO:0030334_regulation_of_cell_migration	242	27	2.09712	-3.70144	85	-0.490189	0.31	1.11019	0.003647
GO:0008283_cell_proliferation	962	76	1.48495	-3.68308	86	-0.490189	0.31	1.11019	0.003605
GO:0071844_cellular_component_assembly_at_cellular_level	477	44	1.73384	-3.66664	87	-0.490189	0.31	1.11019	0.003563
GO:0048519_negative_regulation_of_biological_process	1925	134	1.30842	-3.64326	88	-0.490189	0.31	1.11019	0.003523
GO:0090304_nucleic_acid_metabolic_process	1824	128	1.31904	-3.62625	89	-0.487177	0.33	1.14718	0.003708
GO:0030029_actin_filament-based_process	219	25	2.1457	-3.62153	90	-0.487177	0.33	1.14718	0.003667
GO:0000183_chromatin_silencing_at_rDNA	7	4	10.7408	-3.6139	91	-0.469671	0.42	1.30967	0.004615
GO:0030031_cell_projection_assembly	90	14	2.92388	-3.58624	92	-0.460522	0.43	1.32052	0.004674
GO:2000145_regulation_of_cell_motility	246	27	2.06302	-3.58445	93	-0.460522	0.43	1.32052	0.004624
GO:0051960_regulation_of_nervous_system_development	299	31	1.94879	-3.5842	94	-0.460522	0.43	1.32052	0.004574
GO:0007178_transmembrane_receptor_protein_serine_threonine_kinase_signaling_pathway	172	21	2.29491	-3.52375	95	-0.495495	0.44	1.37549	0.004632
GO:0007169_transmembrane_receptor_protein_tyrosine_kinase_signaling_pathway	250	27	2.03001	-3.47091	96	-0.497902	0.46	1.4179	0.004792
GO:0034329_cell_junction_assembly	52	10	3.61469	-3.46162	97	-0.497902	0.46	1.4179	0.004742
GO:0044238_primary_metabolic_process	4002	248	1.16479	-3.44725	98	-0.499383	0.48	1.45938	0.004898
GO:0031344_regulation_of_cell_projection_organization	162	20	2.32054	-3.44613	99	-0.499383	0.48	1.45938	0.004848
GO:0006796_phosphate_metabolic_process	935	73	1.46752	-3.39498	100	-0.489072	0.54	1.56907	0.0054
GO:0010604_positive_regulation_of_macromolecule_metabolic_process	1096	83	1.42345	-3.38561	101	-0.489072	0.54	1.56907	0.005347
GO:0006793_phosphorus_metabolic_process	936	73	1.46596	-3.38121	102	-0.489072	0.54	1.56907	0.005294
GO:0045935_positive_regulation_of_nucleobase__nucleoside__nucleotide_and_nucleic_acid_metabolic_process	797	64	1.50937	-3.3425	103	-0.478631	0.55	1.57863	0.00534
GO:0031589_cell-substrate_adhesion	129	17	2.47704	-3.33988	104	-0.478631	0.55	1.57863	0.005288
GO:0048646_anatomical_structure_formation_involved_in_morphogenesis	480	43	1.68384	-3.32125	105	-0.488097	0.62	1.7281	0.005905
GO:0090092_regulation_of_transmembrane_receptor_protein_serine_threonine_kinase_signaling_pathway	107	15	2.63501	-3.29762	106	-0.544849	0.67	1.88485	0.006321
GO:0030182_neuron_differentiation	572	49	1.61018	-3.26593	107	-0.594631	0.73	2.05463	0.006822
GO:0040012_regulation_of_locomotion	271	28	1.94206	-3.26472	108	-0.594631	0.73	2.05463	0.006759
GO:0006610_ribosomal_protein_import_into_nucleus	4	3	N/A						N/A
GO:0031935_regulation_of_chromatin_silencing	4	3	N/A						N/A
GO:0060969_negative_regulation_of_gene_silencing	4	3	N/A						N/A
GO:0045934_negative_regulation_of_nucleobase__nucleoside__nucleotide_and_nucleic_acid_metabolic_process	590	50	1.59291	-3.2158	109	-0.607534	0.84	2.28753	0.007706
GO:0000904_cell_morphogenesis_involved_in_differentiation	330	32	1.82268	-3.16619	110	-0.634921	0.92	2.47492	0.008364
GO:0010605_negative_regulation_of_macromolecule_metabolic_process	813	64	1.47967	-3.1123	111	-0.690956	0.96	2.61096	0.008649
GO:0009893_positive_regulation_of_metabolic_process	1184	87	1.38115	-3.10722	112	-0.690956	0.96	2.61096	0.008571
GO:0008152_metabolic_process	4770	286	1.12699	-3.10484	113	-0.690956	0.96	2.61096	0.008496
GO:0060389_pathway-restricted_SMAD_protein_phosphorylation	22	6	5.12629	-3.10344	114	-0.678109	0.97	2.61811	0.008509
GO:0051173_positive_regulation_of_nitrogen_compound_metabolic_process	814	64	1.47785	-3.09831	115	-0.678109	0.97	2.61811	0.008435
GO:0006997_nucleus_organization	30	7	4.38582	-3.09455	116	-0.61147	1.23	3.07147	0.010603
GO:0000165_MAPKKK_cascade	278	28	1.89316	-3.08921	117	-0.61147	1.23	3.07147	0.010513
GO:0051172_negative_regulation_of_nitrogen_compound_metabolic_process	598	50	1.5716	-3.08361	118	-0.61147	1.23	3.07147	0.010424
GO:0010551_regulation_of_gene-specific_transcription_from_RNA_polymerase_II_promoter	238	25	1.97441	-3.07607	120	-0.614841	1.27	3.15484	0.010583
GO:0032569_gene-specific_transcription_from_RNA_polymerase_II_promoter	238	25	1.97441	-3.07607	120	-0.614841	1.27	3.15484	0.010583
GO:0071842_cellular_component_organization_at_cellular_level	1303	94	1.35599	-3.06914	121	-0.616728	1.28	3.17673	0.010579
GO:0007155_cell_adhesion	377	35	1.74502	-3.06748	122	-0.602543	1.29	3.18254	0.010574
GO:0006139_nucleobase__nucleoside__nucleotide_and_nucleic_acid_metabolic_process	2229	148	1.24803	-3.05669	123	-0.659083	1.32	3.29908	0.010732
GO:0007160_cell-matrix_adhesion	79	12	2.85515	-3.05666	124	-0.65099	1.34	3.33099	0.010806
GO:0022610_biological_adhesion	378	35	1.74041	-3.0469	125	-0.65099	1.34	3.33099	0.01072
GO:0045941_positive_regulation_of_transcription	708	57	1.51327	-3.04686	126	-0.65099	1.34	3.33099	0.010635
GO:0007243_intracellular_protein_kinase_cascade	510	44	1.62165	-3.04306	128	-0.646841	1.35	3.34684	0.010547
GO:0023014_signal_transmission_via_phosphorylation_event	510	44	1.62165	-3.04306	128	-0.646841	1.35	3.34684	0.010547
GO:0022008_neurogenesis	678	55	1.52478	-3.03181	129	-0.643364	1.37	3.38336	0.01062
GO:0048699_generation_of_neurons	633	52	1.54409	-3.01294	130	-0.619548	1.39	3.39955	0.010692
GO:0031324_negative_regulation_of_cellular_metabolic_process	822	64	1.46347	-2.98811	131	-0.677561	1.54	3.75756	0.011756
GO:0016192_vesicle-mediated_transport	426	38	1.67667	-2.95756	132	-0.651361	1.57	3.79136	0.011894
GO:0051128_regulation_of_cellular_component_organization	607	50	1.5483	-2.94001	133	-0.626344	1.62	3.86634	0.01218
GO:0071841_cellular_component_organization_or_biogenesis_at_cellular_level	1332	95	1.34058	-2.93443	134	-0.671674	1.64	3.95167	0.012239
GO:0010557_positive_regulation_of_macromolecule_biosynthetic_process	811	63	1.46014	-2.92246	135	-0.671674	1.64	3.95167	0.012148
GO:0009892_negative_regulation_of_metabolic_process	875	67	1.43927	-2.9183	136	-0.671674	1.64	3.95167	0.012059
GO:0016458_gene_silencing	41	8	3.66759	-2.91445	137	-0.675619	1.72	4.11562	0.012555
GO:0009790_embryo_development	687	55	1.5048	-2.8983	138	-0.751066	1.76	4.27107	0.012754
GO:0006464_protein_modification_process	1203	87	1.35934	-2.89048	139	-0.679709	2.03	4.73971	0.014604
GO:0051179_localization	2093	139	1.2483	-2.86391	140	-0.677113	2.12	4.91711	0.015143
GO:0071680_response_to_indole-3-methanol	5	3	11.2778	-2.86011	142	-0.421766	2.76	5.94177	0.019437
GO:0071681_cellular_response_to_indole-3-methanol	5	3	11.2778	-2.86011	142	-0.421766	2.76	5.94177	0.019437
GO:0070372_regulation_of_ERK1_and_ERK2_cascade	42	8	3.58026	-2.84294	143	-0.512578	2.83	6.17258	0.01979
GO:0070374_positive_regulation_of_ERK1_and_ERK2_cascade	33	7	3.98711	-2.83269	144	-0.488511	2.86	6.20851	0.019861
GO:0021955_central_nervous_system_neuron_axonogenesis	17	5	5.52835	-2.82025	145	-0.511892	2.94	6.39189	0.020276
GO:0051239_regulation_of_multicellular_organismal_process	1179	85	1.35512	-2.78979	146	-0.483749	2.97	6.42375	0.020342
GO:0021953_central_nervous_system_neuron_differentiation	96	13	2.54534	-2.78948	147	-0.483749	2.97	6.42375	0.020204
GO:0007154_cell_communication	1113	81	1.36793	-2.78919	148	-0.483749	2.97	6.42375	0.020068
GO:0090100_positive_regulation_of_transmembrane_receptor_protein_serine_threonine_kinase_signaling_pathway	43	8	3.497	-2.77379	149	-0.583159	3.1	6.78316	0.020805
GO:0001952_regulation_of_cell-matrix_adhesion	34	7	3.86984	-2.75256	151	-0.576589	3.2	6.97659	0.021192
GO:0018210_peptidyl-threonine_modification	34	7	3.86984	-2.75256	151	-0.576589	3.2	6.97659	0.021192
GO:0006807_nitrogen_compound_metabolic_process	2513	162	1.21171	-2.75177	152	-0.576589	3.2	6.97659	0.021053
GO:0009888_tissue_development	795	61	1.44224	-2.71309	153	-0.422892	3.53	7.48289	0.023072
GO:0007507_heart_development	253	25	1.85735	-2.70018	154	-0.359314	3.61	7.57931	0.023442
GO:0032583_regulation_of_gene-specific_transcription	295	28	1.78406	-2.69741	155	-0.223521	3.74	7.70352	0.024129
GO:0035466_regulation_of_signaling_pathway	781	60	1.44402	-2.68793	156	-0.15039	3.91	7.97039	0.025064
GO:0045444_fat_cell_differentiation	87	12	2.5926	-2.68413	157	-0.102442	3.96	8.02244	0.025223
GO:0010975_regulation_of_neuron_projection_development	135	16	2.22772	-2.67949	158	-0.101222	3.97	8.04122	0.025127
GO:0043412_macromolecule_modification	1245	88	1.32858	-2.61876	159	0.076377	4.24	8.40362	0.026667
GO:0001568_blood_vessel_development	299	28	1.7602	-2.61183	160	0.078004	4.27	8.462	0.026687
GO:0016044_cellular_membrane_organization	328	30	1.71918	-2.60412	162	0.001774	4.3	8.59823	0.026543
GO:0061024_membrane_organization	328	30	1.71918	-2.60412	162	0.001774	4.3	8.59823	0.026543
GO:0001944_vasculature_development	314	29	1.73597	-2.5967	163	0.123436	4.44	8.75656	0.027239
GO:0017015_regulation_of_transforming_growth_factor_beta_receptor_signaling_pathway	56	9	3.02085	-2.59219	164	0.131518	4.46	8.78848	0.027195
GO:0043406_positive_regulation_of_MAP_kinase_activity	101	13	2.41934	-2.58842	165	0.130427	4.48	8.82957	0.027152
GO:0048514_blood_vessel_morphogenesis	244	24	1.84882	-2.587	166	0.130427	4.48	8.82957	0.026988
GO:0018193_peptidyl-amino_acid_modification	286	27	1.77448	-2.58663	167	0.130427	4.48	8.82957	0.026826
GO:0031532_actin_cytoskeleton_reorganization	19	5	4.94642	-2.58462	168	0.216958	4.55	8.88304	0.027083
GO:0043618_regulation_of_transcription_from_RNA_polymerase_II_promoter_in_response_to_stress	6	3	9.39819	-2.57655	170	0.502146	5.49	10.4779	0.032294
GO:0045815_positive_regulation_of_gene_expression__epigenetic	6	3	9.39819	-2.57655	170	0.502146	5.49	10.4779	0.032294
GO:0021952_central_nervous_system_projection_neuron_axonogenesis	12	4	6.26546	-2.55613	171	0.703124	5.96	11.2169	0.034854
GO:0043405_regulation_of_MAP_kinase_activity	139	16	2.16361	-2.54915	172	0.7307	5.98	11.2293	0.034767
GO:0031223_auditory_behavior	2	2	N/A						N/A
GO:0031936_negative_regulation_of_chromatin_silencing	2	2	N/A						N/A
GO:0035581_extracellular_sequestering_of_receptor_ligand	2	2	N/A						N/A
GO:0035583_negative_regulation_of_transforming_growth_factor_beta_receptor_signaling_pathway_by_extracellular_sequestering_of_TGFbeta	2	2	N/A						N/A
GO:0061187_regulation_of_chromatin_silencing_at_rDNA	2	2	N/A						N/A
GO:0061188_negative_regulation_of_chromatin_silencing_at_rDNA	2	2	N/A						N/A
GO:0071692_protein_localization_in_extracellular_region	2	2	N/A						N/A
GO:0071694_maintenance_of_protein_location_in_extracellular_region	2	2	N/A						N/A
GO:0034330_cell_junction_organization	68	10	2.76417	-2.52754	173	0.768823	6.15	11.5312	0.035549
GO:0021537_telencephalon_development	103	13	2.37236	-2.51244	174	0.791598	6.32	11.8484	0.036322
GO:0010552_positive_regulation_of_gene-specific_transcription_from_RNA_polymerase_II_promoter	128	15	2.2027	-2.4975	175	0.797987	6.39	11.982	0.036514
GO:0022607_cellular_component_assembly	717	55	1.44184	-2.48521	176	0.825654	6.46	12.0943	0.036705
GO:0000122_negative_regulation_of_transcription_from_RNA_polymerase_II_promoter	306	28	1.71993	-2.46772	177	1.08806	6.8	12.5119	0.038418
GO:0007044_cell-substrate_junction_assembly	38	7	3.46249	-2.46198	178	1.10586	6.87	12.6341	0.038596
GO:0048667_cell_morphogenesis_involved_in_neuron_differentiation	264	25	1.77996	-2.45136	179	1.10243	6.94	12.7776	0.038771
GO:0070371_ERK1_and_ERK2_cascade	49	8	3.0688	-2.40217	180	1.46254	7.74	14.0175	0.043
GO:0061351_neural_precursor_cell_proliferation	71	10	2.64738	-2.38827	181	1.52474	7.96	14.3953	0.043978
GO:0001932_regulation_of_protein_phosphorylation	239	23	1.80886	-2.38264	182	1.51292	8.01	14.5071	0.044011
GO:0006887_exocytosis	107	13	2.28367	-2.36752	183	1.59592	8.39	15.1841	0.045847
GO:0048858_cell_projection_morphogenesis	297	27	1.70876	-2.35958	184	1.62178	8.47	15.3182	0.046033
GO:0006684_sphingomyelin_metabolic_process	7	3	8.05559	-2.35094	190	2.26443	9.61	16.9556	0.050579
GO:0030206_chondroitin_sulfate_biosynthetic_process	7	3	8.05559	-2.35094	190	2.26443	9.61	16.9556	0.050579
GO:0043620_regulation_of_transcription_in_response_to_stress	7	3	8.05559	-2.35094	190	2.26443	9.61	16.9556	0.050579
GO:0051481_reduction_of_cytosolic_calcium_ion_concentration	7	3	8.05559	-2.35094	190	2.26443	9.61	16.9556	0.050579
GO:0051489_regulation_of_filopodium_assembly	7	3	8.05559	-2.35094	190	2.26443	9.61	16.9556	0.050579
GO:0051491_positive_regulation_of_filopodium_assembly	7	3	8.05559	-2.35094	190	2.26443	9.61	16.9556	0.050579
GO:0031328_positive_regulation_of_cellular_biosynthetic_process	858	63	1.38015	-2.33714	191	2.35865	9.8	17.2414	0.051309
GO:0009891_positive_regulation_of_biosynthetic_process	876	64	1.37325	-2.31799	192	2.49085	10.13	17.7692	0.05276
GO:0023051_regulation_of_signaling_process	526	42	1.50085	-2.30199	193	2.39435	10.28	18.1656	0.053264
GO:0001667_ameboidal_cell_migration	73	10	2.57485	-2.30036	194	2.3964	10.29	18.1836	0.053041
GO:0043067_regulation_of_programmed_cell_death	845	62	1.37914	-2.29949	195	2.3964	10.29	18.1836	0.052769
GO:0035195_gene_silencing_by_miRNA	14	4	5.37039	-2.28716	198	2.81051	10.76	18.7095	0.054343
GO:0046847_filopodium_assembly	14	4	5.37039	-2.28716	198	2.81051	10.76	18.7095	0.054343
GO:0050684_regulation_of_mRNA_processing	14	4	5.37039	-2.28716	198	2.81051	10.76	18.7095	0.054343
GO:0051641_cellular_localization	928	67	1.35707	-2.28671	199	2.98306	10.99	18.9969	0.055226
GO:0018107_peptidyl-threonine_phosphorylation	31	6	3.63801	-2.28567	201	3.1246	11.2	19.2754	0.055721
GO:0045445_myoblast_differentiation	31	6	3.63801	-2.28567	201	3.1246	11.2	19.2754	0.055721
GO:0010941_regulation_of_cell_death	863	63	1.37216	-2.2804	202	3.17571	11.24	19.3043	0.055644
GO:0034641_cellular_nitrogen_compound_metabolic_process	2451	155	1.18867	-2.26915	203	3.1441	11.41	19.6759	0.056207
GO:0032990_cell_part_morphogenesis	302	27	1.68047	-2.2622	204	3.16077	11.46	19.7592	0.056176
GO:0006836_neurotransmitter_transport	74	10	2.54005	-2.2578	205	3.18152	11.51	19.8385	0.056146
GO:0044085_cellular_component_biogenesis	755	56	1.39417	-2.21353	206	3.3748	12.14	20.9052	0.058932
GO:0009966_regulation_of_signal_transduction	517	41	1.49062	-2.2081	207	3.4248	12.29	21.1552	0.059372
GO:0031325_positive_regulation_of_cellular_metabolic_process	1120	78	1.30903	-2.19249	208	3.79921	12.79	21.7808	0.06149
GO:0001525_angiogenesis	192	19	1.86006	-2.18462	209	3.86832	12.92	21.9717	0.061818
GO:0001701_in_utero_embryonic_development	263	24	1.71526	-2.17463	210	3.86435	13.03	22.1957	0.062048
GO:0030204_chondroitin_sulfate_metabolic_process	15	4	5.01237	-2.17084	211	3.92151	13.5	23.0785	0.063981
GO:0008347_glial_cell_migration	8	3	7.04864	-2.16419	213	4.75884	14.87	24.9812	0.069812
GO:0014912_negative_regulation_of_smooth_muscle_cell_migration	8	3	7.04864	-2.16419	213	4.75884	14.87	24.9812	0.069812
GO:0044267_cellular_protein_metabolic_process	1464	98	1.25823	-2.15545	214	4.76762	14.89	25.0124	0.069579
GO:0045665_negative_regulation_of_neuron_differentiation	43	7	3.05988	-2.15413	215	4.82161	15.03	25.2384	0.069907
GO:0012501_programmed_cell_death	924	66	1.3426	-2.15316	216	4.82522	15.04	25.2548	0.06963
GO:0040029_regulation_of_gene_expression__epigenetic	65	9	2.60258	-2.15	217	4.91574	15.12	25.3243	0.069677
GO:2000177_regulation_of_neural_precursor_cell_proliferation	33	6	3.41752	-2.14731	218	5.04413	15.33	25.6159	0.070321
GO:0051649_establishment_of_localization_in_cell	826	60	1.36535	-2.14597	219	5.04415	15.34	25.6358	0.070046
GO:0007010_cytoskeleton_organization	383	32	1.57045	-2.14396	220	5.05994	15.36	25.6601	0.069818
GO:0006897_endocytosis	180	18	1.87964	-2.14258	222	5.05994	15.36	25.6601	0.069189
GO:0010324_membrane_invagination	180	18	1.87964	-2.14258	222	5.05994	15.36	25.6601	0.069189
GO:0007409_axonogenesis	236	22	1.75221	-2.14081	223	5.05813	15.38	25.7019	0.068969
GO:0010942_positive_regulation_of_cell_death	460	37	1.51188	-2.13518	224	5.16577	15.54	25.9142	0.069375
GO:0007420_brain_development	295	26	1.65663	-2.1185	225	5.06597	15.67	26.274	0.069644
GO:0030032_lamellipodium_assembly	24	5	3.91591	-2.117	226	5.25948	15.89	26.5205	0.07031
GO:0035468_positive_regulation_of_signaling_pathway	385	32	1.5623	-2.11157	227	5.29914	15.93	26.5609	0.070176
GO:0043193_positive_regulation_of_gene-specific_transcription	168	17	1.90202	-2.10159	228	5.32554	16.06	26.7945	0.070439
GO:0046578_regulation_of_Ras_protein_signal_transduction	78	10	2.40979	-2.09621	229	5.48101	16.29	27.099	0.071135
GO:0016080_synaptic_vesicle_targeting	3	2	N/A						N/A
GO:0030205_dermatan_sulfate_metabolic_process	3	2	N/A						N/A
GO:0030208_dermatan_sulfate_biosynthetic_process	3	2	N/A						N/A
GO:0045629_negative_regulation_of_T-helper_2_cell_differentiation	3	2	N/A						N/A
GO:0046877_regulation_of_saliva_secretion	3	2	N/A						N/A
GO:0051584_regulation_of_dopamine_uptake	3	2	N/A						N/A
GO:0051940_regulation_of_catecholamine_uptake_involved_in_synaptic_transmission	3	2	N/A						N/A
GO:0060435_bronchiole_development	3	2	N/A						N/A
GO:0070935_3'-UTR-mediated_mRNA_stabilization	3	2	N/A						N/A
GO:0071635_negative_regulation_of_transforming_growth_factor-beta_production	3	2	N/A						N/A
GO:0048812_neuron_projection_morphogenesis	268	24	1.68326	-2.07624	230	5.54077	16.67	27.7992	0.072478
GO:0016441_posttranscriptional_gene_silencing	16	4	4.69909	-2.06424	233	5.79293	17.2	28.6071	0.07382
GO:0030035_microspike_assembly	16	4	4.69909	-2.06424	233	5.79293	17.2	28.6071	0.07382
GO:0035194_posttranscriptional_gene_silencing_by_RNA	16	4	4.69909	-2.06424	233	5.79293	17.2	28.6071	0.07382
GO:0007417_central_nervous_system_development	388	32	1.55022	-2.06375	234	5.83999	17.26	28.68	0.073761
GO:0042981_regulation_of_apoptosis	834	60	1.35226	-2.05878	235	5.87028	17.29	28.7097	0.073574
GO:0016265_death	967	68	1.32177	-2.05257	236	5.95249	17.41	28.8675	0.073771
GO:0043068_positive_regulation_of_programmed_cell_death	451	36	1.50038	-2.04046	237	6.15901	17.75	29.341	0.074895
GO:0010646_regulation_of_cell_communication	821	59	1.35078	-2.02194	238	6.33031	18.24	30.1497	0.076639
GO:0009887_organ_morphogenesis	547	42	1.44323	-2.01349	239	6.53298	18.53	30.527	0.077531
GO:0050650_chondroitin_sulfate_proteoglycan_biosynthetic_process	9	3	6.26546	-2.00542	241	7.28634	20.32	33.3537	0.084315
GO:0060612_adipose_tissue_development	9	3	6.26546	-2.00542	241	7.28634	20.32	33.3537	0.084315
GO:0042127_regulation_of_cell_proliferation	774	56	1.35994	-1.99792	242	7.37591	20.43	33.4841	0.084421
GO:0046777_protein_autophosphorylation	106	12	2.12789	-1.98478	243	7.43132	20.6	33.7687	0.084774
GO:0040007_growth	487	38	1.46666	-1.97281	244	7.45118	20.77	34.0888	0.085123
GO:0030511_positive_regulation_of_transforming_growth_factor_beta_receptor_signaling_pathway	17	4	4.42268	-1.96603	247	7.65747	21.37	35.0825	0.086518
GO:0045661_regulation_of_myoblast_differentiation	17	4	4.42268	-1.96603	247	7.65747	21.37	35.0825	0.086518
GO:0050654_chondroitin_sulfate_proteoglycan_metabolic_process	17	4	4.42268	-1.96603	247	7.65747	21.37	35.0825	0.086518
GO:0090101_negative_regulation_of_transmembrane_receptor_protein_serine_threonine_kinase_signaling_pathway	58	8	2.5926	-1.95439	248	8.25018	22.26	36.2698	0.089758
GO:0051056_regulation_of_small_GTPase_mediated_signal_transduction	82	10	2.29224	-1.94737	249	8.29671	22.38	36.4633	0.08988
GO:0006915_apoptosis	911	64	1.32049	-1.94693	250	8.29301	22.39	36.487	0.08956
GO:0060021_palate_development	47	7	2.79946	-1.94278	251	8.43891	22.63	36.8211	0.090159
GO:0010810_regulation_of_cell-substrate_adhesion	70	9	2.41668	-1.94277	252	8.48343	22.76	37.0366	0.090317
GO:0030900_forebrain_development	203	19	1.75927	-1.93571	253	8.49462	22.86	37.2254	0.090356
GO:0051347_positive_regulation_of_transferase_activity	232	21	1.7014	-1.92901	254	8.54645	22.99	37.4335	0.090512
GO:0008219_cell_death	963	67	1.30774	-1.92805	255	8.54645	22.99	37.4335	0.090157
GO:0071902_positive_regulation_of_protein_serine_threonine_kinase_activity	121	13	2.01945	-1.92513	256	8.58409	23.06	37.5359	0.090078
GO:0006996_organelle_organization	964	67	1.30639	-1.91844	257	8.63709	23.21	37.7829	0.090311
GO:0030155_regulation_of_cell_adhesion	162	16	1.85643	-1.91245	258	8.62791	23.25	37.8721	0.090116
GO:0035265_organ_growth	59	8	2.54866	-1.9111	259	8.80109	23.43	38.0589	0.090463
GO:0030203_glycosaminoglycan_metabolic_process	37	6	3.04806	-1.90295	260	8.92137	23.8	38.6786	0.091538
GO:0042325_regulation_of_phosphorylation	477	37	1.458	-1.89546	261	8.91048	23.88	38.8495	0.091494
GO:0001755_neural_crest_cell_migration	27	5	3.48081	-1.89524	263	9.07075	24.13	39.1892	0.091749
GO:0014910_regulation_of_smooth_muscle_cell_migration	27	5	3.48081	-1.89524	263	9.07075	24.13	39.1892	0.091749
GO:0043408_regulation_of_MAPKKK_cascade	177	17	1.8053	-1.88688	264	9.02282	24.47	39.9172	0.092689
GO:0045944_positive_regulation_of_transcription_from_RNA_polymerase_II_promoter	462	36	1.46465	-1.88583	265	9.01687	24.5	39.9831	0.092453
GO:0043065_positive_regulation_of_apoptosis	447	35	1.47175	-1.87663	266	9.05307	24.61	40.1669	0.092519
GO:0006024_glycosaminoglycan_biosynthetic_process	18	4	4.17697	-1.87515	273	9.44123	25.48	41.5188	0.093333
GO:0006342_chromatin_silencing	18	4	4.17697	-1.87515	273	9.44123	25.48	41.5188	0.093333
GO:0043489_RNA_stabilization	18	4	4.17697	-1.87515	273	9.44123	25.48	41.5188	0.093333
GO:0046579_positive_regulation_of_Ras_protein_signal_transduction	18	4	4.17697	-1.87515	273	9.44123	25.48	41.5188	0.093333
GO:0048255_mRNA_stabilization	18	4	4.17697	-1.87515	273	9.44123	25.48	41.5188	0.093333
GO:0048524_positive_regulation_of_viral_reproduction	18	4	4.17697	-1.87515	273	9.44123	25.48	41.5188	0.093333
GO:0050869_negative_regulation_of_B_cell_activation	18	4	4.17697	-1.87515	273	9.44123	25.48	41.5188	0.093333
GO:0008354_germ_cell_migration	10	3	5.63891	-1.8678	275	10.7715	27.33	43.8885	0.099382
GO:0030889_negative_regulation_of_B_cell_proliferation	10	3	5.63891	-1.8678	275	10.7715	27.33	43.8885	0.099382
GO:0045893_positive_regulation_of_transcription__DNA-dependent	560	42	1.40973	-1.84949	276	10.8862	27.72	44.5538	0.100435
GO:0021549_cerebellum_development	38	6	2.96785	-1.84767	278	11.0005	27.94	44.8795	0.100504
GO:0045740_positive_regulation_of_DNA_replication	38	6	2.96785	-1.84767	278	11.0005	27.94	44.8795	0.100504
GO:0008104_protein_localization	562	42	1.40471	-1.8252	279	11.6505	29.07	46.4895	0.104194
GO:0033674_positive_regulation_of_kinase_activity	223	20	1.68577	-1.82069	280	11.6214	29.21	46.7986	0.104321
GO:0032879_regulation_of_localization	808	57	1.32598	-1.81407	281	11.6129	29.31	47.0071	0.104306
GO:0019538_protein_metabolic_process	1646	106	1.21046	-1.81374	282	11.6129	29.31	47.0071	0.103936
GO:0006686_sphingomyelin_biosynthetic_process	4	2	N/A						N/A
GO:0007000_nucleolus_organization	4	2	N/A						N/A
GO:0007195_inhibition_of_adenylate_cyclase_activity_by_dopamine_receptor_signaling_pathway	4	2	N/A						N/A
GO:0019276_UDP-N-acetylgalactosamine_metabolic_process	4	2	N/A						N/A
GO:0030538_embryonic_genitalia_morphogenesis	4	2	N/A						N/A
GO:0042921_glucocorticoid_receptor_signaling_pathway	4	2	N/A						N/A
GO:0043371_negative_regulation_of_CD4-positive__alpha_beta_T_cell_differentiation	4	2	N/A						N/A
GO:0043922_negative_regulation_by_host_of_viral_transcription	4	2	N/A						N/A
GO:0045623_negative_regulation_of_T-helper_cell_differentiation	4	2	N/A						N/A
GO:0046653_tetrahydrofolate_metabolic_process	4	2	N/A						N/A
GO:0048755_branching_morphogenesis_of_a_nerve	4	2	N/A						N/A
GO:0050651_dermatan_sulfate_proteoglycan_biosynthetic_process	4	2	N/A						N/A
GO:0050655_dermatan_sulfate_proteoglycan_metabolic_process	4	2	N/A						N/A
GO:0051580_regulation_of_neurotransmitter_uptake	4	2	N/A						N/A
GO:0051895_negative_regulation_of_focal_adhesion_assembly	4	2	N/A						N/A
GO:0071320_cellular_response_to_cAMP	4	2	N/A						N/A
GO:0071453_cellular_response_to_oxygen_levels	4	2	N/A						N/A
GO:0071456_cellular_response_to_hypoxia	4	2	N/A						N/A
GO:0071900_regulation_of_protein_serine_threonine_kinase_activity	181	17	1.76541	-1.79818	283	11.7277	29.9	48.0723	0.105654
GO:0051272_positive_regulation_of_cellular_component_movement	153	15	1.84278	-1.79709	284	11.7278	29.93	48.1322	0.105387
GO:0045598_regulation_of_fat_cell_differentiation	39	6	2.89175	-1.79445	286	11.8033	30.18	48.5567	0.105524
GO:0046824_positive_regulation_of_nucleocytoplasmic_transport	39	6	2.89175	-1.79445	286	11.8033	30.18	48.5567	0.105524
GO:0018209_peptidyl-serine_modification	74	9	2.28605	-1.79316	288	11.8405	30.32	48.7995	0.105278
GO:0021543_pallium_development	74	9	2.28605	-1.79316	288	11.8405	30.32	48.7995	0.105278
GO:0048536_spleen_development	19	4	3.95713	-1.79072	290	12.2514	31.24	50.2286	0.107724
GO:0060393_regulation_of_pathway-restricted_SMAD_protein_phosphorylation	19	4	3.95713	-1.79072	290	12.2514	31.24	50.2286	0.107724
GO:0051254_positive_regulation_of_RNA_metabolic_process	565	42	1.39725	-1.78923	291	12.2677	31.27	50.2723	0.107457
GO:0045860_positive_regulation_of_protein_kinase_activity	211	19	1.69257	-1.77118	292	12.4857	31.87	51.2543	0.109144
GO:0014909_smooth_muscle_cell_migration	29	5	3.24076	-1.76537	294	12.6396	32.41	52.1804	0.110238
GO:0048489_synaptic_vesicle_transport	29	5	3.24076	-1.76537	294	12.6396	32.41	52.1804	0.110238
GO:0009100_glycoprotein_metabolic_process	141	14	1.86631	-1.75338	295	12.9228	32.88	52.8372	0.111458
GO:0006814_sodium_ion_transport	63	8	2.38684	-1.7487	296	12.9604	33.12	53.2796	0.111892
GO:0001783_B_cell_apoptosis	11	3	5.12629	-1.74672	300	14.2065	35.37	56.5335	0.1179
GO:0045581_negative_regulation_of_T_cell_differentiation	11	3	5.12629	-1.74672	300	14.2065	35.37	56.5335	0.1179
GO:0050872_white_fat_cell_differentiation	11	3	5.12629	-1.74672	300	14.2065	35.37	56.5335	0.1179
GO:2000178_negative_regulation_of_neural_precursor_cell_proliferation	11	3	5.12629	-1.74672	300	14.2065	35.37	56.5335	0.1179
GO:0034613_cellular_protein_localization	332	27	1.52862	-1.74655	301	14.1797	35.4	56.6203	0.117608
GO:0030888_regulation_of_B_cell_proliferation	40	6	2.81946	-1.74318	302	14.5995	36.04	57.4805	0.119338
GO:0030336_negative_regulation_of_cell_migration	76	9	2.22589	-1.72316	305	14.6908	36.47	58.2492	0.119574
GO:0030902_hindbrain_development	76	9	2.22589	-1.72316	305	14.6908	36.47	58.2492	0.119574
GO:2000146_negative_regulation_of_cell_motility	76	9	2.22589	-1.72316	305	14.6908	36.47	58.2492	0.119574
GO:0070727_cellular_macromolecule_localization	334	27	1.51947	-1.71601	306	14.6757	36.63	58.5843	0.119706
GO:0043393_regulation_of_protein_binding	52	7	2.53028	-1.71334	307	14.9935	37.03	59.0665	0.120619
GO:0006023_aminoglycan_biosynthetic_process	20	4	3.75928	-1.712	310	15.8399	38.06	60.2801	0.122774
GO:0031047_gene_silencing_by_RNA	20	4	3.75928	-1.712	310	15.8399	38.06	60.2801	0.122774
GO:0045814_negative_regulation_of_gene_expression__epigenetic	20	4	3.75928	-1.712	310	15.8399	38.06	60.2801	0.122774
GO:0006022_aminoglycan_metabolic_process	41	6	2.75069	-1.69374	312	16.4977	39.2	61.9023	0.125641
GO:0017156_calcium_ion-dependent_exocytosis	41	6	2.75069	-1.69374	312	16.4977	39.2	61.9023	0.125641
GO:0005975_carbohydrate_metabolic_process	305	25	1.54069	-1.69091	313	16.4364	39.24	62.0436	0.125367
GO:0010721_negative_regulation_of_cell_development	77	9	2.19698	-1.68928	314	16.4635	39.32	62.1765	0.125223
GO:0000187_activation_of_MAPK_activity	65	8	2.3134	-1.67345	315	16.6557	40.04	63.4243	0.127111
GO:0061061_muscle_structure_development	261	22	1.58437	-1.66756	316	16.8598	40.47	64.0802	0.12807
GO:0019220_regulation_of_phosphate_metabolic_process	495	37	1.40498	-1.66529	318	16.7843	40.54	64.2957	0.127484
GO:0051174_regulation_of_phosphorus_metabolic_process	495	37	1.40498	-1.66529	318	16.7843	40.54	64.2957	0.127484
GO:0001666_response_to_hypoxia	91	10	2.06554	-1.65254	319	16.9063	41.09	65.2737	0.128809
GO:0001953_negative_regulation_of_cell-matrix_adhesion	12	3	4.69909	-1.63896	324	19.7359	45.57	71.4041	0.140648
GO:0007043_cell-cell_junction_assembly	12	3	4.69909	-1.63896	324	19.7359	45.57	71.4041	0.140648
GO:0033032_regulation_of_myeloid_cell_apoptosis	12	3	4.69909	-1.63896	324	19.7359	45.57	71.4041	0.140648
GO:0034644_cellular_response_to_UV	12	3	4.69909	-1.63896	324	19.7359	45.57	71.4041	0.140648
GO:0048488_synaptic_vesicle_endocytosis	12	3	4.69909	-1.63896	324	19.7359	45.57	71.4041	0.140648
GO:0001825_blastocyst_formation	21	4	3.58026	-1.63838	326	20.6587	46.7	72.7413	0.143252
GO:0051057_positive_regulation_of_small_GTPase_mediated_signal_transduction	21	4	3.58026	-1.63838	326	20.6587	46.7	72.7413	0.143252
GO:0001889_liver_development	54	7	2.43657	-1.63073	327	20.9519	47.27	73.5881	0.144557
GO:0003015_heart_process	92	10	2.04309	-1.62282	329	21.0743	47.8	74.5257	0.145289
GO:0060047_heart_contraction	92	10	2.04309	-1.62282	329	21.0743	47.8	74.5257	0.145289
GO:0006644_phospholipid_metabolic_process	133	13	1.83724	-1.61255	330	21.0676	48.08	75.0924	0.145697
GO:0051130_positive_regulation_of_cellular_component_organization	280	23	1.54399	-1.60407	331	21.1044	48.39	75.6756	0.146193
GO:0046907_intracellular_transport	468	35	1.40571	-1.60382	332	21.1062	48.4	75.6938	0.145783
GO:0050768_negative_regulation_of_neurogenesis	67	8	2.24434	-1.60183	333	21.3717	48.74	76.1083	0.146366
GO:0065008_regulation_of_biological_quality	1483	95	1.20408	-1.6009	334	21.3733	48.75	76.1267	0.145958
GO:0032388_positive_regulation_of_intracellular_transport	43	6	2.62275	-1.60001	335	21.7576	49.14	76.5224	0.146687
GO:0001921_positive_regulation_of_receptor_recycling	5	2	7.51855	-1.59571	350	29.1623	58.57	87.9777	0.167343
GO:0007638_mechanosensory_behavior	5	2	7.51855	-1.59571	350	29.1623	58.57	87.9777	0.167343
GO:0021830_interneuron_migration_from_the_subpallium_to_the_cortex	5	2	7.51855	-1.59571	350	29.1623	58.57	87.9777	0.167343
GO:0021853_cerebral_cortex_GABAergic_interneuron_migration	5	2	7.51855	-1.59571	350	29.1623	58.57	87.9777	0.167343
GO:0021894_cerebral_cortex_GABAergic_interneuron_development	5	2	7.51855	-1.59571	350	29.1623	58.57	87.9777	0.167343
GO:0031958_corticosteroid_receptor_signaling_pathway	5	2	7.51855	-1.59571	350	29.1623	58.57	87.9777	0.167343
GO:0032897_negative_regulation_of_viral_transcription	5	2	7.51855	-1.59571	350	29.1623	58.57	87.9777	0.167343
GO:0033169_histone_H3-K9_demethylation	5	2	7.51855	-1.59571	350	29.1623	58.57	87.9777	0.167343
GO:0043297_apical_junction_assembly	5	2	7.51855	-1.59571	350	29.1623	58.57	87.9777	0.167343
GO:0043619_regulation_of_transcription_from_RNA_polymerase_II_promoter_in_response_to_oxidative_stress	5	2	7.51855	-1.59571	350	29.1623	58.57	87.9777	0.167343
GO:0046639_negative_regulation_of_alpha-beta_T_cell_differentiation	5	2	7.51855	-1.59571	350	29.1623	58.57	87.9777	0.167343
GO:0051136_regulation_of_NK_T_cell_differentiation	5	2	7.51855	-1.59571	350	29.1623	58.57	87.9777	0.167343
GO:0051138_positive_regulation_of_NK_T_cell_differentiation	5	2	7.51855	-1.59571	350	29.1623	58.57	87.9777	0.167343
GO:0051583_dopamine_uptake	5	2	7.51855	-1.59571	350	29.1623	58.57	87.9777	0.167343
GO:0051934_catecholamine_uptake_involved_in_synaptic_transmission	5	2	7.51855	-1.59571	350	29.1623	58.57	87.9777	0.167343
GO:0070482_response_to_oxygen_levels	93	10	2.02112	-1.59366	351	29.2598	58.72	88.1802	0.167293
GO:0021766_hippocampus_development	32	5	2.93693	-1.59241	353	29.5336	59.47	89.4065	0.16847
GO:0030512_negative_regulation_of_transforming_growth_factor_beta_receptor_signaling_pathway	32	5	2.93693	-1.59241	353	29.5336	59.47	89.4065	0.16847
GO:0043112_receptor_metabolic_process	80	9	2.11459	-1.59191	354	29.5725	59.58	89.5875	0.168305
GO:0001824_blastocyst_development	55	7	2.39227	-1.59118	356	29.7655	59.94	90.1145	0.168371
GO:0061008_hepaticobiliary_system_development	55	7	2.39227	-1.59118	356	29.7655	59.94	90.1145	0.168371
GO:0044087_regulation_of_cellular_component_biogenesis	148	14	1.77804	-1.58993	357	29.7746	60	90.2254	0.168067
GO:0051098_regulation_of_binding	266	22	1.55459	-1.58468	358	29.9106	60.14	90.3694	0.167989
GO:0021846_cell_proliferation_in_forebrain	22	4	3.41752	-1.56934	359	30.6543	61.49	92.3257	0.171281
GO:0010769_regulation_of_cell_morphogenesis_involved_in_differentiation	121	12	1.8641	-1.56783	361	30.671	61.64	92.609	0.170748
GO:0022604_regulation_of_cell_morphogenesis	121	12	1.8641	-1.56783	361	30.671	61.64	92.609	0.170748
GO:0031346_positive_regulation_of_cell_projection_organization	94	10	1.99961	-1.56504	362	30.7902	61.87	92.9498	0.170912
GO:0001505_regulation_of_neurotransmitter_levels	81	9	2.08849	-1.5608	364	30.8603	62.05	93.2397	0.170467
GO:0051271_negative_regulation_of_cellular_component_movement	81	9	2.08849	-1.5608	364	30.8603	62.05	93.2397	0.170467
GO:0022037_metencephalon_development	44	6	2.56314	-1.55555	365	31.2259	62.52	93.8141	0.171288
GO:0045597_positive_regulation_of_cell_differentiation	314	25	1.49653	-1.55408	366	31.1843	62.54	93.8957	0.170874
GO:0033036_macromolecule_localization	686	48	1.3152	-1.54217	367	31.6877	63.44	95.1923	0.172861
GO:0021895_cerebral_cortex_neuron_differentiation	13	3	4.33763	-1.54214	374	33.7089	66.14	98.5711	0.176845
GO:0030866_cortical_actin_cytoskeleton_organization	13	3	4.33763	-1.54214	374	33.7089	66.14	98.5711	0.176845
GO:0042558_pteridine-containing_compound_metabolic_process	13	3	4.33763	-1.54214	374	33.7089	66.14	98.5711	0.176845
GO:0042982_amyloid_precursor_protein_metabolic_process	13	3	4.33763	-1.54214	374	33.7089	66.14	98.5711	0.176845
GO:0071482_cellular_response_to_light_stimulus	13	3	4.33763	-1.54214	374	33.7089	66.14	98.5711	0.176845
GO:0071604_transforming_growth_factor-beta_production	13	3	4.33763	-1.54214	374	33.7089	66.14	98.5711	0.176845
GO:0071634_regulation_of_transforming_growth_factor-beta_production	13	3	4.33763	-1.54214	374	33.7089	66.14	98.5711	0.176845
GO:0014812_muscle_cell_migration	33	5	2.84794	-1.53978	377	34.1407	66.7	99.2593	0.176923
GO:0017148_negative_regulation_of_translation	33	5	2.84794	-1.53978	377	34.1407	66.7	99.2593	0.176923
GO:0048641_regulation_of_skeletal_muscle_tissue_development	33	5	2.84794	-1.53978	377	34.1407	66.7	99.2593	0.176923
GO:0042692_muscle_cell_differentiation	165	15	1.70876	-1.53213	378	34.4957	67.23	99.9643	0.177857
GO:0035107_appendage_morphogenesis	109	11	1.89688	-1.52426	380	34.6724	67.71	100.748	0.178184
GO:0035108_limb_morphogenesis	109	11	1.89688	-1.52426	380	34.6724	67.71	100.748	0.178184
GO:0015850_organic_alcohol_transport	57	7	2.30833	-1.51536	381	35.1093	68.45	101.791	0.179659
GO:0031334_positive_regulation_of_protein_complex_assembly	45	6	2.50618	-1.51258	382	35.3	68.93	102.56	0.180445
GO:0030148_sphingolipid_biosynthetic_process	23	4	3.26894	-1.50443	385	36.6869	71.06	105.433	0.184571
GO:0046637_regulation_of_alpha-beta_T_cell_differentiation	23	4	3.26894	-1.50443	385	36.6869	71.06	105.433	0.184571
GO:0050792_regulation_of_viral_reproduction	23	4	3.26894	-1.50443	385	36.6869	71.06	105.433	0.184571
GO:0032526_response_to_retinoic_acid	34	5	2.76417	-1.48941	387	37.5705	72.77	107.97	0.188036
GO:0046634_regulation_of_alpha-beta_T_cell_activation	34	5	2.76417	-1.48941	387	37.5705	72.77	107.97	0.188036
GO:0009792_embryo_development_ending_in_birth_or_egg_hatching	446	33	1.39076	-1.482	388	37.4876	73	108.512	0.188144
GO:0051094_positive_regulation_of_developmental_process	430	32	1.3988	-1.48109	389	37.5185	73.04	108.561	0.187763
GO:0007269_neurotransmitter_secretion	58	7	2.26853	-1.479	390	37.6793	73.31	108.941	0.187974
GO:0051338_regulation_of_transferase_activity	335	26	1.45882	-1.47734	391	37.8049	73.45	109.095	0.187852
GO:0008543_fibroblast_growth_factor_receptor_signaling_pathway	46	6	2.4517	-1.47103	392	38.226	74.33	110.434	0.189617
GO:0031399_regulation_of_protein_modification_process	383	29	1.42322	-1.46948	393	38.2698	74.4	110.53	0.189313
GO:0000245_spliceosome_assembly	14	3	4.0278	-1.45447	403	40.8425	78.21	115.577	0.194069
GO:0006949_syncytium_formation	14	3	4.0278	-1.45447	403	40.8425	78.21	115.577	0.194069
GO:0030048_actin_filament-based_movement	14	3	4.0278	-1.45447	403	40.8425	78.21	115.577	0.194069
GO:0030865_cortical_cytoskeleton_organization	14	3	4.0278	-1.45447	403	40.8425	78.21	115.577	0.194069
GO:0033028_myeloid_cell_apoptosis	14	3	4.0278	-1.45447	403	40.8425	78.21	115.577	0.194069
GO:0045620_negative_regulation_of_lymphocyte_differentiation	14	3	4.0278	-1.45447	403	40.8425	78.21	115.577	0.194069
GO:0046488_phosphatidylinositol_metabolic_process	14	3	4.0278	-1.45447	403	40.8425	78.21	115.577	0.194069
GO:0046782_regulation_of_viral_transcription	14	3	4.0278	-1.45447	403	40.8425	78.21	115.577	0.194069
GO:0048557_embryonic_digestive_tract_morphogenesis	14	3	4.0278	-1.45447	403	40.8425	78.21	115.577	0.194069
GO:0051851_modification_by_host_of_symbiont_morphology_or_physiology	14	3	4.0278	-1.45447	403	40.8425	78.21	115.577	0.194069
GO:0043549_regulation_of_kinase_activity	321	25	1.46389	-1.45413	404	40.8624	78.22	115.578	0.193614
GO:0010647_positive_regulation_of_cell_communication	433	32	1.38911	-1.44515	405	41.0567	78.94	116.823	0.194914
GO:0048598_embryonic_morphogenesis	385	29	1.41583	-1.44412	406	41.0841	79	116.916	0.194581
GO:0001759_organ_induction	24	4	3.13273	-1.44329	409	41.7957	80.34	118.884	0.19643
GO:0045933_positive_regulation_of_muscle_contraction	24	4	3.13273	-1.44329	409	41.7957	80.34	118.884	0.19643
GO:0060491_regulation_of_cell_projection_assembly	24	4	3.13273	-1.44329	409	41.7957	80.34	118.884	0.19643
GO:0006622_protein_targeting_to_lysosome	6	2	6.26546	-1.43502	421	51.9437	93.4	134.856	0.221853
GO:0006623_protein_targeting_to_vacuole	6	2	6.26546	-1.43502	421	51.9437	93.4	134.856	0.221853
GO:0015696_ammonium_transport	6	2	6.26546	-1.43502	421	51.9437	93.4	134.856	0.221853
GO:0021826_substrate-independent_telencephalic_tangential_migration	6	2	6.26546	-1.43502	421	51.9437	93.4	134.856	0.221853
GO:0021843_substrate-independent_telencephalic_tangential_interneuron_migration	6	2	6.26546	-1.43502	421	51.9437	93.4	134.856	0.221853
GO:0033233_regulation_of_protein_sumoylation	6	2	6.26546	-1.43502	421	51.9437	93.4	134.856	0.221853
GO:0033235_positive_regulation_of_protein_sumoylation	6	2	6.26546	-1.43502	421	51.9437	93.4	134.856	0.221853
GO:0034755_iron_ion_transmembrane_transport	6	2	6.26546	-1.43502	421	51.9437	93.4	134.856	0.221853
GO:0045628_regulation_of_T-helper_2_cell_differentiation	6	2	6.26546	-1.43502	421	51.9437	93.4	134.856	0.221853
GO:0046827_positive_regulation_of_protein_export_from_nucleus	6	2	6.26546	-1.43502	421	51.9437	93.4	134.856	0.221853
GO:0048013_ephrin_receptor_signaling_pathway	6	2	6.26546	-1.43502	421	51.9437	93.4	134.856	0.221853
GO:0050435_beta-amyloid_metabolic_process	6	2	6.26546	-1.43502	421	51.9437	93.4	134.856	0.221853
GO:0006936_muscle_contraction	141	13	1.733	-1.43212	422	51.9181	93.51	135.102	0.221588
GO:0045184_establishment_of_protein_localization	386	29	1.41216	-1.43158	423	51.9441	93.57	135.196	0.221206
GO:0033273_response_to_vitamin	47	6	2.39954	-1.43084	425	52.3672	94.16	135.953	0.221553
GO:0042100_B_cell_proliferation	47	6	2.39954	-1.43084	425	52.3672	94.16	135.953	0.221553
GO:0040017_positive_regulation_of_locomotion	156	14	1.68685	-1.42076	426	52.567	94.74	136.913	0.222394
GO:0019637_organophosphate_metabolic_process	142	13	1.7208	-1.41097	427	52.7565	95.14	137.524	0.22281
GO:0048736_appendage_development	114	11	1.81369	-1.40133	429	53.059	96.11	139.161	0.224033
GO:0060173_limb_development	114	11	1.81369	-1.40133	429	53.059	96.11	139.161	0.224033
GO:0035467_negative_regulation_of_signaling_pathway	278	22	1.48748	-1.39996	430	53.079	96.24	139.401	0.223814
GO:0007163_establishment_or_maintenance_of_cell_polarity	48	6	2.34955	-1.39195	431	54.2066	98.02	141.833	0.227425
GO:0008284_positive_regulation_of_cell_proliferation	454	33	1.36626	-1.38934	432	54.2172	98.13	142.043	0.227153
GO:0007569_cell_aging	25	4	3.00742	-1.38556	437	55.268	99.54	143.812	0.22778
GO:0021695_cerebellar_cortex_development	25	4	3.00742	-1.38556	437	55.268	99.54	143.812	0.22778
GO:0030010_establishment_of_cell_polarity	25	4	3.00742	-1.38556	437	55.268	99.54	143.812	0.22778
GO:0042384_cilium_assembly	25	4	3.00742	-1.38556	437	55.268	99.54	143.812	0.22778
GO:0046467_membrane_lipid_biosynthetic_process	25	4	3.00742	-1.38556	437	55.268	99.54	143.812	0.22778
GO:0007266_Rho_protein_signal_transduction	74	8	2.03204	-1.37647	438	55.733	100.6	145.467	0.22968
GO:0007568_aging	61	7	2.15696	-1.37572	439	56.0338	100.97	145.906	0.23
GO:0043009_chordate_embryonic_development	439	32	1.37012	-1.37535	440	55.9913	100.99	145.989	0.229523
GO:0003151_outflow_tract_morphogenesis	15	3	3.75928	-1.37458	448	58.9526	104.92	150.887	0.234196
GO:0006890_retrograde_vesicle-mediated_transport__Golgi_to_ER	15	3	3.75928	-1.37458	448	58.9526	104.92	150.887	0.234196
GO:0010862_positive_regulation_of_pathway-restricted_SMAD_protein_phosphorylation	15	3	3.75928	-1.37458	448	58.9526	104.92	150.887	0.234196
GO:0019080_viral_genome_expression	15	3	3.75928	-1.37458	448	58.9526	104.92	150.887	0.234196
GO:0019083_viral_transcription	15	3	3.75928	-1.37458	448	58.9526	104.92	150.887	0.234196
GO:0030947_regulation_of_vascular_endothelial_growth_factor_receptor_signaling_pathway	15	3	3.75928	-1.37458	448	58.9526	104.92	150.887	0.234196
GO:0031290_retinal_ganglion_cell_axon_guidance	15	3	3.75928	-1.37458	448	58.9526	104.92	150.887	0.234196
GO:0046513_ceramide_biosynthetic_process	15	3	3.75928	-1.37458	448	58.9526	104.92	150.887	0.234196
GO:0006325_chromatin_organization	219	18	1.54491	-1.36057	449	59.3466	105.68	152.013	0.235367
GO:0009987_cellular_process	7424	406	1.02793	-1.35769	450	59.6146	106.26	152.905	0.236133
GO:0031345_negative_regulation_of_cell_projection_organization	49	6	2.3016	-1.3543	451	60.0982	107.13	154.162	0.237539
GO:0043410_positive_regulation_of_MAPKKK_cascade	102	10	1.84278	-1.35415	452	60.1508	107.25	154.349	0.237279
GO:0014032_neural_crest_cell_development	37	5	2.54005	-1.35039	456	60.8538	108.23	155.606	0.237346
GO:0033189_response_to_vitamin_A	37	5	2.54005	-1.35039	456	60.8538	108.23	155.606	0.237346
GO:0042632_cholesterol_homeostasis	37	5	2.54005	-1.35039	456	60.8538	108.23	155.606	0.237346
GO:0055092_sterol_homeostasis	37	5	2.54005	-1.35039	456	60.8538	108.23	155.606	0.237346
GO:0051054_positive_regulation_of_DNA_metabolic_process	75	8	2.00495	-1.34718	457	60.8719	108.64	156.408	0.237724
GO:0050794_regulation_of_cellular_process	4708	268	1.06997	-1.33615	458	61.4569	109.61	157.763	0.239323
GO:0040013_negative_regulation_of_locomotion	89	9	1.90076	-1.33379	460	61.6847	110	158.315	0.23913
GO:0048193_Golgi_vesicle_transport	89	9	1.90076	-1.33379	460	61.6847	110	158.315	0.23913
GO:0009954_proximal_distal_pattern_formation	26	4	2.89175	-1.33096	465	63.2506	112.27	161.289	0.241441
GO:0043488_regulation_of_mRNA_stability	26	4	2.89175	-1.33096	465	63.2506	112.27	161.289	0.241441
GO:0048265_response_to_pain	26	4	2.89175	-1.33096	465	63.2506	112.27	161.289	0.241441
GO:0048538_thymus_development	26	4	2.89175	-1.33096	465	63.2506	112.27	161.289	0.241441
GO:0048742_regulation_of_skeletal_muscle_fiber_development	26	4	2.89175	-1.33096	465	63.2506	112.27	161.289	0.241441
GO:0071310_cellular_response_to_organic_substance	252	20	1.49178	-1.32573	466	63.2818	112.54	161.798	0.241502
GO:0032940_secretion_by_cell	379	28	1.38865	-1.32104	467	63.4049	112.71	162.015	0.241349
GO:0006665_sphingolipid_metabolic_process	50	6	2.25557	-1.31782	469	63.9002	113.67	163.44	0.242367
GO:0008286_insulin_receptor_signaling_pathway	50	6	2.25557	-1.31782	469	63.9002	113.67	163.44	0.242367
GO:0018105_peptidyl-serine_phosphorylation	63	7	2.08849	-1.31135	471	64.0987	114.2	164.301	0.242463
GO:0045619_regulation_of_lymphocyte_differentiation	63	7	2.08849	-1.31135	471	64.0987	114.2	164.301	0.242463
GO:0030335_positive_regulation_of_cell_migration	147	13	1.66227	-1.30953	473	64.349	114.65	164.951	0.242389
GO:2000147_positive_regulation_of_cell_motility	147	13	1.66227	-1.30953	473	64.349	114.65	164.951	0.242389
GO:0006029_proteoglycan_metabolic_process	38	5	2.47321	-1.3077	475	65.2926	115.82	166.347	0.243832
GO:0046620_regulation_of_organ_growth	38	5	2.47321	-1.3077	475	65.2926	115.82	166.347	0.243832
GO:0023056_positive_regulation_of_signaling_process	269	21	1.46738	-1.30515	476	65.2882	115.99	166.692	0.243676
GO:0001865_NK_T_cell_differentiation	7	2	5.37039	-1.30422	499	74.9942	127.51	180.026	0.255531
GO:0006376_mRNA_splice_site_selection	7	2	5.37039	-1.30422	499	74.9942	127.51	180.026	0.255531
GO:0006458_'de_novo'_protein_folding	7	2	5.37039	-1.30422	499	74.9942	127.51	180.026	0.255531
GO:0006760_folic_acid-containing_compound_metabolic_process	7	2	5.37039	-1.30422	499	74.9942	127.51	180.026	0.255531
GO:0007289_spermatid_nucleus_differentiation	7	2	5.37039	-1.30422	499	74.9942	127.51	180.026	0.255531
GO:0007406_negative_regulation_of_neuroblast_proliferation	7	2	5.37039	-1.30422	499	74.9942	127.51	180.026	0.255531
GO:0032366_intracellular_sterol_transport	7	2	5.37039	-1.30422	499	74.9942	127.51	180.026	0.255531
GO:0032367_intracellular_cholesterol_transport	7	2	5.37039	-1.30422	499	74.9942	127.51	180.026	0.255531
GO:0033033_negative_regulation_of_myeloid_cell_apoptosis	7	2	5.37039	-1.30422	499	74.9942	127.51	180.026	0.255531
GO:0035196_production_of_miRNAs_involved_in_gene_silencing_by_miRNA	7	2	5.37039	-1.30422	499	74.9942	127.51	180.026	0.255531
GO:0042559_pteridine-containing_compound_biosynthetic_process	7	2	5.37039	-1.30422	499	74.9942	127.51	180.026	0.255531
GO:0043983_histone_H4-K12_acetylation	7	2	5.37039	-1.30422	499	74.9942	127.51	180.026	0.255531
GO:0045064_T-helper_2_cell_differentiation	7	2	5.37039	-1.30422	499	74.9942	127.51	180.026	0.255531
GO:0046033_AMP_metabolic_process	7	2	5.37039	-1.30422	499	74.9942	127.51	180.026	0.255531
GO:0046541_saliva_secretion	7	2	5.37039	-1.30422	499	74.9942	127.51	180.026	0.255531
GO:0048486_parasympathetic_nervous_system_development	7	2	5.37039	-1.30422	499	74.9942	127.51	180.026	0.255531
GO:0051084_'de_novo'_posttranslational_protein_folding	7	2	5.37039	-1.30422	499	74.9942	127.51	180.026	0.255531
GO:0051590_positive_regulation_of_neurotransmitter_transport	7	2	5.37039	-1.30422	499	74.9942	127.51	180.026	0.255531
GO:0051967_negative_regulation_of_synaptic_transmission__glutamatergic	7	2	5.37039	-1.30422	499	74.9942	127.51	180.026	0.255531
GO:0070723_response_to_cholesterol	7	2	5.37039	-1.30422	499	74.9942	127.51	180.026	0.255531
GO:0071299_cellular_response_to_vitamin_A	7	2	5.37039	-1.30422	499	74.9942	127.51	180.026	0.255531
GO:0071300_cellular_response_to_retinoic_acid	7	2	5.37039	-1.30422	499	74.9942	127.51	180.026	0.255531
GO:0090003_regulation_of_establishment_of_protein_localization_in_plasma_membrane	7	2	5.37039	-1.30422	499	74.9942	127.51	180.026	0.255531
GO:0001829_trophectodermal_cell_differentiation	16	3	3.52432	-1.30137	506	78.0332	130.84	183.647	0.258577
GO:0006903_vesicle_targeting	16	3	3.52432	-1.30137	506	78.0332	130.84	183.647	0.258577
GO:0032924_activin_receptor_signaling_pathway	16	3	3.52432	-1.30137	506	78.0332	130.84	183.647	0.258577
GO:0034394_protein_localization_at_cell_surface	16	3	3.52432	-1.30137	506	78.0332	130.84	183.647	0.258577
GO:0046520_sphingoid_biosynthetic_process	16	3	3.52432	-1.30137	506	78.0332	130.84	183.647	0.258577
GO:0048011_nerve_growth_factor_receptor_signaling_pathway	16	3	3.52432	-1.30137	506	78.0332	130.84	183.647	0.258577
GO:0061383_trabecula_morphogenesis	16	3	3.52432	-1.30137	506	78.0332	130.84	183.647	0.258577
GO:0065007_biological_regulation	5388	303	1.05703	-1.28851	507	78.7361	132.01	185.284	0.260375
GO:0016055_Wnt_receptor_signaling_pathway	163	14	1.61441	-1.28661	508	78.8142	132.18	185.546	0.260197
GO:0009101_glycoprotein_biosynthetic_process	105	10	1.79013	-1.28265	509	79.0363	132.61	186.184	0.26053
GO:0055088_lipid_homeostasis	51	6	2.21134	-1.28248	510	79.6842	133.44	187.196	0.261647
GO:0010092_specification_of_organ_identity	27	4	2.78465	-1.27923	511	80.7416	135.05	189.358	0.264286
GO:0000114_regulation_of_transcription_involved_in_G1_phase_of_mitotic_cell_cycle	1	1	N/A						N/A
GO:0001762_beta-alanine_transport	1	1	N/A						N/A
GO:0001767_establishment_of_lymphocyte_polarity	1	1	N/A						N/A
GO:0001768_establishment_of_T_cell_polarity	1	1	N/A						N/A
GO:0001834_trophectodermal_cell_proliferation	1	1	N/A						N/A
GO:0002159_desmosome_assembly	1	1	N/A						N/A
GO:0002276_basophil_activation_involved_in_immune_response	1	1	N/A						N/A
GO:0002278_eosinophil_activation_involved_in_immune_response	1	1	N/A						N/A
GO:0002447_eosinophil_mediated_immunity	1	1	N/A						N/A
GO:0002560_basophil_mediated_immunity	1	1	N/A						N/A
GO:0002561_basophil_degranulation	1	1	N/A						N/A
GO:0002649_regulation_of_tolerance_induction_to_self_antigen	1	1	N/A						N/A
GO:0002651_positive_regulation_of_tolerance_induction_to_self_antigen	1	1	N/A						N/A
GO:0002842_positive_regulation_of_T_cell_mediated_immune_response_to_tumor_cell	1	1	N/A						N/A
GO:0003360_brainstem_development	1	1	N/A						N/A
GO:0006235_dTTP_biosynthetic_process	1	1	N/A						N/A
GO:0006343_establishment_of_chromatin_silencing	1	1	N/A						N/A
GO:0006522_alanine_metabolic_process	1	1	N/A						N/A
GO:0006532_aspartate_biosynthetic_process	1	1	N/A						N/A
GO:0006533_aspartate_catabolic_process	1	1	N/A						N/A
GO:0006756_AMP_phosphorylation	1	1	N/A						N/A
GO:0007198_inhibition_of_adenylate_cyclase_activity_by_serotonin_receptor_signaling_pathway	1	1	N/A						N/A
GO:0007576_nucleolar_fragmentation	1	1	N/A						N/A
GO:0009078_pyruvate_family_amino_acid_metabolic_process	1	1	N/A						N/A
GO:0009211_pyrimidine_deoxyribonucleoside_triphosphate_metabolic_process	1	1	N/A						N/A
GO:0009212_pyrimidine_deoxyribonucleoside_triphosphate_biosynthetic_process	1	1	N/A						N/A
GO:0009256_10-formyltetrahydrofolate_metabolic_process	1	1	N/A						N/A
GO:0009257_10-formyltetrahydrofolate_biosynthetic_process	1	1	N/A						N/A
GO:0009305_protein_biotinylation	1	1	N/A						N/A
GO:0010767_regulation_of_transcription_from_RNA_polymerase_II_promoter_in_response_to_UV-induced_DNA_damage	1	1	N/A						N/A
GO:0010768_negative_regulation_of_transcription_from_RNA_polymerase_II_promoter_in_response_to_UV-induced_DNA_damage	1	1	N/A						N/A
GO:0015734_taurine_transport	1	1	N/A						N/A
GO:0015942_formate_metabolic_process	1	1	N/A						N/A
GO:0016074_snoRNA_metabolic_process	1	1	N/A						N/A
GO:0018197_peptidyl-aspartic_acid_modification	1	1	N/A						N/A
GO:0019089_transmission_of_virus	1	1	N/A						N/A
GO:0019550_glutamate_catabolic_process_to_aspartate	1	1	N/A						N/A
GO:0019551_glutamate_catabolic_process_to_2-oxoglutarate	1	1	N/A						N/A
GO:0021557_oculomotor_nerve_development	1	1	N/A						N/A
GO:0021558_trochlear_nerve_development	1	1	N/A						N/A
GO:0021757_caudate_nucleus_development	1	1	N/A						N/A
GO:0021758_putamen_development	1	1	N/A						N/A
GO:0021784_postganglionic_parasympathetic_nervous_system_development	1	1	N/A						N/A
GO:0021870_Cajal-Retzius_cell_differentiation	1	1	N/A						N/A
GO:0021960_anterior_commissure_morphogenesis	1	1	N/A						N/A
GO:0021965_spinal_cord_ventral_commissure_morphogenesis	1	1	N/A						N/A
GO:0031937_positive_regulation_of_chromatin_silencing	1	1	N/A						N/A
GO:0032595_B_cell_receptor_transport_within_lipid_bilayer	1	1	N/A						N/A
GO:0032596_protein_transport_into_membrane_raft	1	1	N/A						N/A
GO:0032597_B_cell_receptor_transport_into_membrane_raft	1	1	N/A						N/A
GO:0032599_protein_transport_out_of_membrane_raft	1	1	N/A						N/A
GO:0032600_chemokine_receptor_transport_out_of_membrane_raft	1	1	N/A						N/A
GO:0032804_negative_regulation_of_low-density_lipoprotein_receptor_catabolic_process	1	1	N/A						N/A
GO:0032902_nerve_growth_factor_production	1	1	N/A						N/A
GO:0032911_negative_regulation_of_transforming_growth_factor-beta1_production	1	1	N/A						N/A
GO:0032913_negative_regulation_of_transforming_growth_factor-beta3_production	1	1	N/A						N/A
GO:0033606_chemokine_receptor_transport_within_lipid_bilayer	1	1	N/A						N/A
GO:0033962_cytoplasmic_mRNA_processing_body_assembly	1	1	N/A						N/A
GO:0033979_box_H_ACA_snoRNA_metabolic_process	1	1	N/A						N/A
GO:0034102_erythrocyte_clearance	1	1	N/A						N/A
GO:0034106_regulation_of_erythrocyte_clearance	1	1	N/A						N/A
GO:0034107_negative_regulation_of_erythrocyte_clearance	1	1	N/A						N/A
GO:0034117_erythrocyte_aggregation	1	1	N/A						N/A
GO:0034118_regulation_of_erythrocyte_aggregation	1	1	N/A						N/A
GO:0034119_negative_regulation_of_erythrocyte_aggregation	1	1	N/A						N/A
GO:0034231_islet_amyloid_polypeptide_processing	1	1	N/A						N/A
GO:0034699_response_to_luteinizing_hormone_stimulus	1	1	N/A						N/A
GO:0035105_sterol_regulatory_element_binding_protein_import_into_nucleus	1	1	N/A						N/A
GO:0035262_gonad_morphogenesis	1	1	N/A						N/A
GO:0035377_transepithelial_water_transport	1	1	N/A						N/A
GO:0035378_carbon_dioxide_transmembrane_transport	1	1	N/A						N/A
GO:0035574_histone_H4-K20_demethylation	1	1	N/A						N/A
GO:0035582_negative_regulation_of_BMP_signaling_pathway_by_extracellular_sequestering_of_BMP	1	1	N/A						N/A
GO:0042103_positive_regulation_of_T_cell_homeostatic_proliferation	1	1	N/A						N/A
GO:0042118_endothelial_cell_activation	1	1	N/A						N/A
GO:0042264_peptidyl-aspartic_acid_hydroxylation	1	1	N/A						N/A
GO:0042297_vocal_learning	1	1	N/A						N/A
GO:0042851_L-alanine_metabolic_process	1	1	N/A						N/A
GO:0042986_positive_regulation_of_amyloid_precursor_protein_biosynthetic_process	1	1	N/A						N/A
GO:0043307_eosinophil_activation	1	1	N/A						N/A
GO:0043308_eosinophil_degranulation	1	1	N/A						N/A
GO:0043379_memory_T_cell_differentiation	1	1	N/A						N/A
GO:0043380_regulation_of_memory_T_cell_differentiation	1	1	N/A						N/A
GO:0044007_dissemination_or_transmission_of_symbiont_from_host	1	1	N/A						N/A
GO:0044111_development_involved_in_symbiotic_interaction	1	1	N/A						N/A
GO:0044337_canonical_Wnt_receptor_signaling_pathway_involved_in_positive_regulation_of_apoptosis	1	1	N/A						N/A
GO:0045083_negative_regulation_of_interleukin-12_biosynthetic_process	1	1	N/A						N/A
GO:0045590_negative_regulation_of_regulatory_T_cell_differentiation	1	1	N/A						N/A
GO:0046014_negative_regulation_of_T_cell_homeostatic_proliferation	1	1	N/A						N/A
GO:0046075_dTTP_metabolic_process	1	1	N/A						N/A
GO:0046940_nucleoside_monophosphate_phosphorylation	1	1	N/A						N/A
GO:0048210_Golgi_vesicle_fusion_to_target_membrane	1	1	N/A						N/A
GO:0048822_enucleate_erythrocyte_development	1	1	N/A						N/A
GO:0050653_chondroitin_sulfate_proteoglycan_biosynthetic_process__polysaccharide_chain_biosynthetic_process	1	1	N/A						N/A
GO:0050674_urothelial_cell_proliferation	1	1	N/A						N/A
GO:0050675_regulation_of_urothelial_cell_proliferation	1	1	N/A						N/A
GO:0050677_positive_regulation_of_urothelial_cell_proliferation	1	1	N/A						N/A
GO:0051066_dihydrobiopterin_metabolic_process	1	1	N/A						N/A
GO:0051089_constitutive_protein_ectodomain_proteolysis	1	1	N/A						N/A
GO:0051097_negative_regulation_of_helicase_activity	1	1	N/A						N/A
GO:0051488_activation_of_anaphase-promoting_complex_activity	1	1	N/A						N/A
GO:0051582_positive_regulation_of_neurotransmitter_uptake	1	1	N/A						N/A
GO:0051586_positive_regulation_of_dopamine_uptake	1	1	N/A						N/A
GO:0051821_dissemination_or_transmission_of_organism_from_other_organism_involved_in_symbiotic_interaction	1	1	N/A						N/A
GO:0051944_positive_regulation_of_catecholamine_uptake_involved_in_synaptic_transmission	1	1	N/A						N/A
GO:0052047_interaction_with_other_organism_via_secreted_substance_involved_in_symbiotic_interaction	1	1	N/A						N/A
GO:0052182_modification_by_host_of_symbiont_morphology_or_physiology_via_secreted_substance	1	1	N/A						N/A
GO:0052212_modification_of_morphology_or_physiology_of_other_organism_via_secreted_substance_involved_in_symbiotic_interaction	1	1	N/A						N/A
GO:0052213_interaction_with_symbiont_via_secreted_substance_involved_in_symbiotic_interaction	1	1	N/A						N/A
GO:0060075_regulation_of_resting_membrane_potential	1	1	N/A						N/A
GO:0060432_lung_pattern_specification_process	1	1	N/A						N/A
GO:0060436_bronchiole_morphogenesis	1	1	N/A						N/A
GO:0060495_cell-cell_signaling_involved_in_lung_development	1	1	N/A						N/A
GO:0060496_mesenchymal-epithelial_cell_signaling_involved_in_lung_development	1	1	N/A						N/A
GO:0060661_submandibular_salivary_gland_formation	1	1	N/A						N/A
GO:0060739_mesenchymal-epithelial_cell_signaling_involved_in_prostate_gland_development	1	1	N/A						N/A
GO:0060876_semicircular_canal_formation	1	1	N/A						N/A
GO:0060879_semicircular_canal_fusion	1	1	N/A						N/A
GO:0061105_regulation_of_stomach_neuroendocrine_cell_differentiation	1	1	N/A						N/A
GO:0061106_negative_regulation_of_stomach_neuroendocrine_cell_differentiation	1	1	N/A						N/A
GO:0061115_lung_proximal_distal_axis_specification	1	1	N/A						N/A
GO:0070075_tear_secretion	1	1	N/A						N/A
GO:0070212_protein_poly-ADP-ribosylation	1	1	N/A						N/A
GO:0070213_protein_auto-ADP-ribosylation	1	1	N/A						N/A
GO:0070352_positive_regulation_of_white_fat_cell_proliferation	1	1	N/A						N/A
GO:0070781_response_to_biotin	1	1	N/A						N/A
GO:0071110_histone_biotinylation	1	1	N/A						N/A
GO:0071557_histone_H3-K27_demethylation	1	1	N/A						N/A
GO:0071731_response_to_nitric_oxide	1	1	N/A						N/A
GO:0071732_cellular_response_to_nitric_oxide	1	1	N/A						N/A
GO:0071896_protein_localization_to_adherens_junction	1	1	N/A						N/A
GO:0072106_regulation_of_ureteric_bud_formation	1	1	N/A						N/A
GO:0072107_positive_regulation_of_ureteric_bud_formation	1	1	N/A						N/A
GO:0072108_positive_regulation_of_mesenchymal_to_epithelial_transition_involved_in_metanephros_morphogenesis	1	1	N/A						N/A
GO:0085018_maintenance_of_symbiont-containing_vacuole_via_substance_secreted_by_host	1	1	N/A						N/A
GO:0090005_negative_regulation_of_establishment_of_protein_localization_in_plasma_membrane	1	1	N/A						N/A
GO:0090074_negative_regulation_of_protein_homodimerization_activity	1	1	N/A						N/A
GO:0090343_positive_regulation_of_cell_aging	1	1	N/A						N/A
GO:0045859_regulation_of_protein_kinase_activity	303	23	1.42679	-1.27146	512	80.8972	135.43	189.963	0.264512
GO:0019058_viral_infectious_cycle	39	5	2.40979	-1.26665	513	81.7541	136.72	191.686	0.266511
GO:0007611_learning_or_memory	120	11	1.723	-1.2666	514	81.8731	136.82	191.767	0.266187
GO:0016049_cell_growth	210	17	1.52161	-1.25983	515	82.1382	137.39	192.642	0.266777
GO:0030384_phosphoinositide_metabolic_process	65	7	2.02423	-1.25027	516	83.4146	139.47	195.525	0.270291
GO:0007162_negative_regulation_of_cell_adhesion	52	6	2.16881	-1.24823	517	84.0333	140.27	196.507	0.271315
GO:0044262_cellular_carbohydrate_metabolic_process	258	20	1.45708	-1.23931	518	84.2993	140.97	197.641	0.272143
GO:0015672_monovalent_inorganic_cation_transport	136	12	1.6585	-1.23718	519	84.4243	141.22	198.016	0.2721
GO:0003001_generation_of_a_signal_involved_in_cell-cell_signaling	227	18	1.49046	-1.23594	521	84.6533	141.53	198.407	0.271651
GO:0023061_signal_release	227	18	1.49046	-1.23594	521	84.6533	141.53	198.407	0.271651
GO:0002026_regulation_of_the_force_of_heart_contraction	17	3	3.31701	-1.23396	525	87.4418	144.98	202.518	0.276152
GO:0010632_regulation_of_epithelial_cell_migration	17	3	3.31701	-1.23396	525	87.4418	144.98	202.518	0.276152
GO:0021772_olfactory_bulb_development	17	3	3.31701	-1.23396	525	87.4418	144.98	202.518	0.276152
GO:0031952_regulation_of_protein_autophosphorylation	17	3	3.31701	-1.23396	525	87.4418	144.98	202.518	0.276152
GO:0051129_negative_regulation_of_cellular_component_organization	166	14	1.58524	-1.23276	526	87.4632	145.11	202.757	0.275875
GO:0003156_regulation_of_organ_formation	28	4	2.6852	-1.23016	531	88.0916	146.58	205.068	0.276045
GO:0022029_telencephalon_cell_migration	28	4	2.6852	-1.23016	531	88.0916	146.58	205.068	0.276045
GO:0030514_negative_regulation_of_BMP_signaling_pathway	28	4	2.6852	-1.23016	531	88.0916	146.58	205.068	0.276045
GO:0043487_regulation_of_RNA_stability	28	4	2.6852	-1.23016	531	88.0916	146.58	205.068	0.276045
GO:0046635_positive_regulation_of_alpha-beta_T_cell_activation	28	4	2.6852	-1.23016	531	88.0916	146.58	205.068	0.276045
GO:0014033_neural_crest_cell_differentiation	40	5	2.34955	-1.22717	532	89.3358	148.24	207.144	0.278647
GO:0060537_muscle_tissue_development	197	16	1.52661	-1.22256	533	89.4912	148.52	207.549	0.278649
GO:0008361_regulation_of_cell_size	228	18	1.48392	-1.22107	534	89.5616	148.64	207.718	0.278352
GO:0016570_histone_modification	167	14	1.57574	-1.21527	535	90.1432	149.59	209.037	0.279607
GO:0006813_potassium_ion_transport	53	6	2.12789	-1.21501	537	90.8032	150.34	209.877	0.279963
GO:0051656_establishment_of_organelle_localization	53	6	2.12789	-1.21501	537	90.8032	150.34	209.877	0.279963
GO:0003007_heart_morphogenesis	108	10	1.74041	-1.2149	538	91.0046	150.62	210.235	0.279963
GO:0003013_circulatory_system_process	229	18	1.47744	-1.20637	540	91.7132	151.53	211.347	0.280611
GO:0008015_blood_circulation	229	18	1.47744	-1.20637	540	91.7132	151.53	211.347	0.280611
GO:0051146_striated_muscle_cell_differentiation	123	11	1.68098	-1.20403	541	91.8111	151.67	211.529	0.280351
GO:0000381_regulation_of_alternative_nuclear_mRNA_splicing__via_spliceosome	8	2	4.69909	-1.19453	561	102.367	165.17	227.973	0.294421
GO:0002902_regulation_of_B_cell_apoptosis	8	2	4.69909	-1.19453	561	102.367	165.17	227.973	0.294421
GO:0010878_cholesterol_storage	8	2	4.69909	-1.19453	561	102.367	165.17	227.973	0.294421
GO:0021542_dentate_gyrus_development	8	2	4.69909	-1.19453	561	102.367	165.17	227.973	0.294421
GO:0021892_cerebral_cortex_GABAergic_interneuron_differentiation	8	2	4.69909	-1.19453	561	102.367	165.17	227.973	0.294421
GO:0030949_positive_regulation_of_vascular_endothelial_growth_factor_receptor_signaling_pathway	8	2	4.69909	-1.19453	561	102.367	165.17	227.973	0.294421
GO:0031050_dsRNA_fragmentation	8	2	4.69909	-1.19453	561	102.367	165.17	227.973	0.294421
GO:0031954_positive_regulation_of_protein_autophosphorylation	8	2	4.69909	-1.19453	561	102.367	165.17	227.973	0.294421
GO:0032933_SREBP-mediated_signaling_pathway	8	2	4.69909	-1.19453	561	102.367	165.17	227.973	0.294421
GO:0042416_dopamine_biosynthetic_process	8	2	4.69909	-1.19453	561	102.367	165.17	227.973	0.294421
GO:0043921_modulation_by_host_of_viral_transcription	8	2	4.69909	-1.19453	561	102.367	165.17	227.973	0.294421
GO:0045622_regulation_of_T-helper_cell_differentiation	8	2	4.69909	-1.19453	561	102.367	165.17	227.973	0.294421
GO:0045662_negative_regulation_of_myoblast_differentiation	8	2	4.69909	-1.19453	561	102.367	165.17	227.973	0.294421
GO:0051546_keratinocyte_migration	8	2	4.69909	-1.19453	561	102.367	165.17	227.973	0.294421
GO:0052312_modulation_of_transcription_in_other_organism_involved_in_symbiotic_interaction	8	2	4.69909	-1.19453	561	102.367	165.17	227.973	0.294421
GO:0052472_modulation_by_host_of_symbiont_transcription	8	2	4.69909	-1.19453	561	102.367	165.17	227.973	0.294421
GO:0070918_production_of_small_RNA_involved_in_gene_silencing_by_RNA	8	2	4.69909	-1.19453	561	102.367	165.17	227.973	0.294421
GO:0071359_cellular_response_to_dsRNA	8	2	4.69909	-1.19453	561	102.367	165.17	227.973	0.294421
GO:0090002_establishment_of_protein_localization_in_plasma_membrane	8	2	4.69909	-1.19453	561	102.367	165.17	227.973	0.294421
GO:0090150_establishment_of_protein_localization_in_membrane	8	2	4.69909	-1.19453	561	102.367	165.17	227.973	0.294421
GO:0090316_positive_regulation_of_intracellular_protein_transport	41	5	2.29224	-1.18916	562	103.327	166.68	230.033	0.296584
GO:0007517_muscle_organ_development	184	15	1.53231	-1.18514	563	103.564	167.33	231.096	0.297211
GO:0046822_regulation_of_nucleocytoplasmic_transport	81	8	1.85643	-1.18468	564	103.777	167.72	231.663	0.297376
GO:0032231_regulation_of_actin_filament_bundle_assembly	29	4	2.5926	-1.18353	568	104.81	169.34	233.87	0.298134
GO:0033619_membrane_protein_proteolysis	29	4	2.5926	-1.18353	568	104.81	169.34	233.87	0.298134
GO:0045931_positive_regulation_of_mitotic_cell_cycle	29	4	2.5926	-1.18353	568	104.81	169.34	233.87	0.298134
GO:0060271_cilium_morphogenesis	29	4	2.5926	-1.18353	568	104.81	169.34	233.87	0.298134
GO:0010927_cellular_component_assembly_involved_in_morphogenesis	54	6	2.08849	-1.1828	570	105.145	169.83	234.515	0.297947
GO:0017157_regulation_of_exocytosis	54	6	2.08849	-1.1828	570	105.145	169.83	234.515	0.297947
GO:0051716_cellular_response_to_stimulus	881	57	1.21611	-1.1808	571	105.216	169.95	234.684	0.297636
GO:0016071_mRNA_metabolic_process	139	12	1.62271	-1.17955	572	105.402	170.17	234.938	0.2975
GO:0010631_epithelial_cell_migration	18	3	3.13273	-1.17164	576	108.714	174.83	240.946	0.303524
GO:0021988_olfactory_lobe_development	18	3	3.13273	-1.17164	576	108.714	174.83	240.946	0.303524
GO:0033993_response_to_lipid	18	3	3.13273	-1.17164	576	108.714	174.83	240.946	0.303524
GO:0090132_epithelium_migration	18	3	3.13273	-1.17164	576	108.714	174.83	240.946	0.303524
GO:0016569_covalent_chromatin_modification	170	14	1.54794	-1.16414	577	109.327	175.6	241.873	0.304333
GO:0035023_regulation_of_Rho_protein_signal_transduction	42	5	2.23766	-1.15256	578	110.948	178.16	245.372	0.308235
GO:0006643_membrane_lipid_metabolic_process	55	6	2.05051	-1.15153	581	111.343	178.99	246.637	0.308072
GO:0007613_memory	55	6	2.05051	-1.15153	581	111.343	178.99	246.637	0.308072
GO:0022415_viral_reproductive_process	55	6	2.05051	-1.15153	581	111.343	178.99	246.637	0.308072
GO:0006886_intracellular_protein_transport	249	19	1.43426	-1.14614	582	111.543	179.41	247.277	0.308265
GO:0010648_negative_regulation_of_cell_communication	313	23	1.3812	-1.14596	583	111.551	179.43	247.309	0.30777
GO:0009141_nucleoside_triphosphate_metabolic_process	202	16	1.48882	-1.14493	584	111.592	179.48	247.368	0.307329
GO:0032535_regulation_of_cellular_component_size	265	20	1.4186	-1.14455	585	111.685	179.54	247.395	0.306906
GO:0003012_muscle_system_process	156	13	1.56637	-1.14383	586	111.793	179.7	247.607	0.306655
GO:0045768_positive_regulation_of_anti-apoptosis	30	4	2.50618	-1.13917	587	113.273	182.02	250.767	0.310085
GO:0014706_striated_muscle_tissue_development	187	15	1.50773	-1.13735	588	113.342	182.14	250.938	0.309762
GO:0051234_establishment_of_localization	1611	98	1.14342	-1.13054	589	114.388	183.6	252.812	0.311715
GO:0050890_cognition	127	11	1.62803	-1.12517	590	114.836	184.34	253.844	0.312441
GO:0009205_purine_ribonucleoside_triphosphate_metabolic_process	188	15	1.49971	-1.1218	591	115.014	184.59	254.166	0.312335
GO:0003006_developmental_process_involved_in_reproduction	267	20	1.40797	-1.11863	592	115.433	185.53	255.627	0.313395
GO:0021536_diencephalon_development	43	5	2.18563	-1.11728	595	116.197	186.84	257.483	0.314017
GO:0046632_alpha-beta_T_cell_differentiation	43	5	2.18563	-1.11728	595	116.197	186.84	257.483	0.314017
GO:0048645_organ_formation	43	5	2.18563	-1.11728	595	116.197	186.84	257.483	0.314017
GO:0006810_transport	1578	96	1.14351	-1.11535	596	116.246	186.89	257.534	0.313574
GO:0009150_purine_ribonucleotide_metabolic_process	204	16	1.47423	-1.11511	597	116.28	186.94	257.6	0.313132
GO:0001963_synaptic_transmission__dopaminergic	19	3	2.96785	-1.11381	602	119.842	191.33	262.818	0.317824
GO:0010812_negative_regulation_of_cell-substrate_adhesion	19	3	2.96785	-1.11381	602	119.842	191.33	262.818	0.317824
GO:0017158_regulation_of_calcium_ion-dependent_exocytosis	19	3	2.96785	-1.11381	602	119.842	191.33	262.818	0.317824
GO:0051055_negative_regulation_of_lipid_biosynthetic_process	19	3	2.96785	-1.11381	602	119.842	191.33	262.818	0.317824
GO:0051591_response_to_cAMP	19	3	2.96785	-1.11381	602	119.842	191.33	262.818	0.317824
GO:0035270_endocrine_system_development	84	8	1.79013	-1.11121	603	120.007	191.73	263.453	0.31796
GO:0007612_learning	70	7	1.87964	-1.11062	604	120.362	192.2	264.038	0.318212
GO:0007015_actin_filament_organization	113	10	1.6634	-1.10967	606	120.614	192.75	264.886	0.318069
GO:0060538_skeletal_muscle_organ_development	113	10	1.6634	-1.10967	606	120.614	192.75	264.886	0.318069
GO:0000288_nuclear-transcribed_mRNA_catabolic_process__deadenylation-dependent_decay	9	2	4.17697	-1.10057	632	132.489	207.92	283.351	0.328987
GO:0002031_G-protein_coupled_receptor_internalization	9	2	4.17697	-1.10057	632	132.489	207.92	283.351	0.328987
GO:0003338_metanephros_morphogenesis	9	2	4.17697	-1.10057	632	132.489	207.92	283.351	0.328987
GO:0010894_negative_regulation_of_steroid_biosynthetic_process	9	2	4.17697	-1.10057	632	132.489	207.92	283.351	0.328987
GO:0015791_polyol_transport	9	2	4.17697	-1.10057	632	132.489	207.92	283.351	0.328987
GO:0019438_aromatic_compound_biosynthetic_process	9	2	4.17697	-1.10057	632	132.489	207.92	283.351	0.328987
GO:0030432_peristalsis	9	2	4.17697	-1.10057	632	132.489	207.92	283.351	0.328987
GO:0030917_midbrain-hindbrain_boundary_development	9	2	4.17697	-1.10057	632	132.489	207.92	283.351	0.328987
GO:0031293_membrane_protein_intracellular_domain_proteolysis	9	2	4.17697	-1.10057	632	132.489	207.92	283.351	0.328987
GO:0032225_regulation_of_synaptic_transmission__dopaminergic	9	2	4.17697	-1.10057	632	132.489	207.92	283.351	0.328987
GO:0032232_negative_regulation_of_actin_filament_bundle_assembly	9	2	4.17697	-1.10057	632	132.489	207.92	283.351	0.328987
GO:0032332_positive_regulation_of_chondrocyte_differentiation	9	2	4.17697	-1.10057	632	132.489	207.92	283.351	0.328987
GO:0032801_receptor_catabolic_process	9	2	4.17697	-1.10057	632	132.489	207.92	283.351	0.328987
GO:0033363_secretory_granule_organization	9	2	4.17697	-1.10057	632	132.489	207.92	283.351	0.328987
GO:0034377_plasma_lipoprotein_particle_assembly	9	2	4.17697	-1.10057	632	132.489	207.92	283.351	0.328987
GO:0035162_embryonic_hemopoiesis	9	2	4.17697	-1.10057	632	132.489	207.92	283.351	0.328987
GO:0045663_positive_regulation_of_myoblast_differentiation	9	2	4.17697	-1.10057	632	132.489	207.92	283.351	0.328987
GO:0045717_negative_regulation_of_fatty_acid_biosynthetic_process	9	2	4.17697	-1.10057	632	132.489	207.92	283.351	0.328987
GO:0045939_negative_regulation_of_steroid_metabolic_process	9	2	4.17697	-1.10057	632	132.489	207.92	283.351	0.328987
GO:0046636_negative_regulation_of_alpha-beta_T_cell_activation	9	2	4.17697	-1.10057	632	132.489	207.92	283.351	0.328987
GO:0048024_regulation_of_nuclear_mRNA_splicing__via_spliceosome	9	2	4.17697	-1.10057	632	132.489	207.92	283.351	0.328987
GO:0051293_establishment_of_spindle_localization	9	2	4.17697	-1.10057	632	132.489	207.92	283.351	0.328987
GO:0051653_spindle_localization	9	2	4.17697	-1.10057	632	132.489	207.92	283.351	0.328987
GO:0051898_negative_regulation_of_protein_kinase_B_signaling_cascade	9	2	4.17697	-1.10057	632	132.489	207.92	283.351	0.328987
GO:0060638_mesenchymal-epithelial_cell_signaling	9	2	4.17697	-1.10057	632	132.489	207.92	283.351	0.328987
GO:0060693_regulation_of_branching_involved_in_salivary_gland_morphogenesis	9	2	4.17697	-1.10057	632	132.489	207.92	283.351	0.328987
GO:0015031_protein_transport	366	26	1.33526	-1.09887	633	132.667	208.27	283.873	0.329021
GO:0008285_negative_regulation_of_cell_proliferation	317	23	1.36377	-1.0987	634	132.665	208.39	284.115	0.328691
GO:0043066_negative_regulation_of_apoptosis	399	28	1.31904	-1.09836	635	132.675	208.42	284.165	0.32822
GO:0021885_forebrain_cell_migration	31	4	2.42534	-1.09692	638	133.987	210.34	286.693	0.329687
GO:0021983_pituitary_gland_development	31	4	2.42534	-1.09692	638	133.987	210.34	286.693	0.329687
GO:0051588_regulation_of_neurotransmitter_transport	31	4	2.42534	-1.09692	638	133.987	210.34	286.693	0.329687
GO:0016032_viral_reproduction	57	6	1.97857	-1.09174	641	134.778	211.86	288.942	0.330515
GO:0021987_cerebral_cortex_development	57	6	1.97857	-1.09174	641	134.778	211.86	288.942	0.330515
GO:0046631_alpha-beta_T_cell_activation	57	6	1.97857	-1.09174	641	134.778	211.86	288.942	0.330515
GO:0009199_ribonucleoside_triphosphate_metabolic_process	190	15	1.48392	-1.09128	643	134.815	211.92	289.025	0.32958
GO:0048589_developmental_growth	190	15	1.48392	-1.09128	643	134.815	211.92	289.025	0.32958
GO:0007389_pattern_specification_process	334	24	1.35064	-1.09057	644	134.861	212	289.139	0.329193
GO:0048762_mesenchymal_cell_differentiation	85	8	1.76907	-1.08777	645	135.43	212.93	290.43	0.330124
GO:0001763_morphogenesis_of_a_branching_structure	160	13	1.52721	-1.07656	646	137.198	215.43	293.662	0.333483
GO:0050789_regulation_of_biological_process	5071	284	1.05269	-1.07511	647	137.392	215.64	293.888	0.333292
GO:0002790_peptide_secretion	115	10	1.63447	-1.0701	648	137.624	216.22	294.816	0.333673
GO:0002028_regulation_of_sodium_ion_transport	20	3	2.81946	-1.05998	656	142.299	222.15	302.001	0.338643
GO:0006906_vesicle_fusion	20	3	2.81946	-1.05998	656	142.299	222.15	302.001	0.338643
GO:0007041_lysosomal_transport	20	3	2.81946	-1.05998	656	142.299	222.15	302.001	0.338643
GO:0007257_activation_of_JUN_kinase_activity	20	3	2.81946	-1.05998	656	142.299	222.15	302.001	0.338643
GO:0042787_protein_ubiquitination_involved_in_ubiquitin-dependent_protein_catabolic_process	20	3	2.81946	-1.05998	656	142.299	222.15	302.001	0.338643
GO:0045599_negative_regulation_of_fat_cell_differentiation	20	3	2.81946	-1.05998	656	142.299	222.15	302.001	0.338643
GO:0045739_positive_regulation_of_DNA_repair	20	3	2.81946	-1.05998	656	142.299	222.15	302.001	0.338643
GO:0051702_interaction_with_symbiont	20	3	2.81946	-1.05998	656	142.299	222.15	302.001	0.338643
GO:0006275_regulation_of_DNA_replication	72	7	1.82743	-1.0595	657	142.628	222.89	303.152	0.339254
GO:0031128_developmental_induction	32	4	2.34955	-1.05662	661	144.439	225.48	306.521	0.34112
GO:0043149_stress_fiber_assembly	32	4	2.34955	-1.05662	661	144.439	225.48	306.521	0.34112
GO:0045168_cell-cell_signaling_involved_in_cell_fate_commitment	32	4	2.34955	-1.05662	661	144.439	225.48	306.521	0.34112
GO:0050771_negative_regulation_of_axonogenesis	32	4	2.34955	-1.05662	661	144.439	225.48	306.521	0.34112
GO:0001822_kidney_development	101	9	1.67492	-1.05469	662	144.477	225.79	307.103	0.341073
GO:0009207_purine_ribonucleoside_triphosphate_catabolic_process	177	14	1.48672	-1.05229	663	144.586	226.06	307.534	0.340965
GO:0032582_negative_regulation_of_gene-specific_transcription	116	10	1.62038	-1.05082	665	144.804	226.49	308.176	0.340586
GO:0060070_canonical_Wnt_receptor_signaling_pathway	116	10	1.62038	-1.05082	665	144.804	226.49	308.176	0.340586
GO:0010627_regulation_of_intracellular_protein_kinase_cascade	305	22	1.3558	-1.04937	666	145.703	227.78	309.857	0.342012
GO:0009259_ribonucleotide_metabolic_process	209	16	1.43896	-1.0435	667	145.969	228.18	310.391	0.342099
GO:0055001_muscle_cell_development	87	8	1.7284	-1.04238	668	146.155	228.64	311.125	0.342275
GO:0043069_negative_regulation_of_programmed_cell_death	405	28	1.2995	-1.03776	669	146.485	229.41	312.335	0.342915
GO:0009203_ribonucleoside_triphosphate_catabolic_process	178	14	1.47837	-1.03712	670	146.467	229.48	312.493	0.342507
GO:0006898_receptor-mediated_endocytosis	59	6	1.9115	-1.03535	671	147.128	230.51	313.892	0.343532
GO:0012502_induction_of_programmed_cell_death	290	21	1.36112	-1.03453	672	147.468	230.89	314.312	0.343586
GO:0006650_glycerophospholipid_metabolic_process	102	9	1.6585	-1.03424	673	147.66	231.2	314.74	0.343536
GO:0060627_regulation_of_vesicle-mediated_transport	132	11	1.56637	-1.03346	674	147.694	231.27	314.846	0.343131
GO:0009144_purine_nucleoside_triphosphate_metabolic_process	194	15	1.45333	-1.03242	675	147.772	231.37	314.968	0.34277
GO:0006606_protein_import_into_nucleus	117	10	1.60653	-1.03188	676	147.856	231.51	315.164	0.34247
GO:0051101_regulation_of_DNA_binding	210	16	1.4321	-1.02967	677	147.988	231.69	315.392	0.34223
GO:0045165_cell_fate_commitment	163	13	1.4991	-1.02848	678	148.086	231.85	315.614	0.341962
GO:0006913_nucleocytoplasmic_transport	179	14	1.47011	-1.02215	680	148.289	232.34	316.391	0.341676
GO:0010608_posttranscriptional_regulation_of_gene_expression	179	14	1.47011	-1.02215	680	148.289	232.34	316.391	0.341676
GO:0045785_positive_regulation_of_cell_adhesion	88	8	1.70876	-1.0204	681	148.797	232.99	317.183	0.342129
GO:0002064_epithelial_cell_development	46	5	2.04309	-1.01878	682	149.301	233.99	318.679	0.343094
GO:0000188_inactivation_of_MAPK_activity	10	2	3.75928	-1.01876	698	160.251	247.3	334.349	0.354298
GO:0007520_myoblast_fusion	10	2	3.75928	-1.01876	698	160.251	247.3	334.349	0.354298
GO:0010389_regulation_of_G2_M_transition_of_mitotic_cell_cycle	10	2	3.75928	-1.01876	698	160.251	247.3	334.349	0.354298
GO:0010670_positive_regulation_of_oxygen_and_reactive_oxygen_species_metabolic_process	10	2	3.75928	-1.01876	698	160.251	247.3	334.349	0.354298
GO:0031581_hemidesmosome_assembly	10	2	3.75928	-1.01876	698	160.251	247.3	334.349	0.354298
GO:0032855_positive_regulation_of_Rac_GTPase_activity	10	2	3.75928	-1.01876	698	160.251	247.3	334.349	0.354298
GO:0042640_anagen	10	2	3.75928	-1.01876	698	160.251	247.3	334.349	0.354298
GO:0046885_regulation_of_hormone_biosynthetic_process	10	2	3.75928	-1.01876	698	160.251	247.3	334.349	0.354298
GO:0048070_regulation_of_developmental_pigmentation	10	2	3.75928	-1.01876	698	160.251	247.3	334.349	0.354298
GO:0051893_regulation_of_focal_adhesion_assembly	10	2	3.75928	-1.01876	698	160.251	247.3	334.349	0.354298
GO:0061384_heart_trabecular_morphogenesis	10	2	3.75928	-1.01876	698	160.251	247.3	334.349	0.354298
GO:0065005_protein-lipid_complex_assembly	10	2	3.75928	-1.01876	698	160.251	247.3	334.349	0.354298
GO:0070076_histone_lysine_demethylation	10	2	3.75928	-1.01876	698	160.251	247.3	334.349	0.354298
GO:0070633_transepithelial_transport	10	2	3.75928	-1.01876	698	160.251	247.3	334.349	0.354298
GO:0071295_cellular_response_to_vitamin	10	2	3.75928	-1.01876	698	160.251	247.3	334.349	0.354298
GO:0090109_regulation_of_cell-substrate_junction_assembly	10	2	3.75928	-1.01876	698	160.251	247.3	334.349	0.354298
GO:0031623_receptor_internalization	33	4	2.27835	-1.01817	699	161.609	249.38	337.151	0.356767
GO:0051170_nuclear_import	118	10	1.59291	-1.01327	700	162.105	250.23	338.355	0.357471
GO:0002286_T_cell_activation_involved_in_immune_response	21	3	2.6852	-1.00973	708	165.916	255.28	344.644	0.360565
GO:0006333_chromatin_assembly_or_disassembly	21	3	2.6852	-1.00973	708	165.916	255.28	344.644	0.360565
GO:0043484_regulation_of_RNA_splicing	21	3	2.6852	-1.00973	708	165.916	255.28	344.644	0.360565
GO:0045987_positive_regulation_of_smooth_muscle_contraction	21	3	2.6852	-1.00973	708	165.916	255.28	344.644	0.360565
GO:0046638_positive_regulation_of_alpha-beta_T_cell_differentiation	21	3	2.6852	-1.00973	708	165.916	255.28	344.644	0.360565
GO:0048662_negative_regulation_of_smooth_muscle_cell_proliferation	21	3	2.6852	-1.00973	708	165.916	255.28	344.644	0.360565
GO:0051650_establishment_of_vesicle_localization	21	3	2.6852	-1.00973	708	165.916	255.28	344.644	0.360565
GO:2000179_positive_regulation_of_neural_precursor_cell_proliferation	21	3	2.6852	-1.00973	708	165.916	255.28	344.644	0.360565
GO:0016202_regulation_of_striated_muscle_tissue_development	60	6	1.87964	-1.00835	709	166.538	256.07	345.602	0.361171
GO:0009146_purine_nucleoside_triphosphate_catabolic_process	180	14	1.46194	-1.00737	710	166.785	256.38	345.975	0.361099
GO:0072001_renal_system_development	104	9	1.62661	-0.994495	711	167.682	258.05	348.418	0.36294
GO:0009154_purine_ribonucleotide_catabolic_process	181	14	1.45386	-0.992778	713	167.903	258.5	349.097	0.362553
GO:0051169_nuclear_transport	181	14	1.45386	-0.992778	713	167.903	258.5	349.097	0.362553
GO:0051246_regulation_of_protein_metabolic_process	562	37	1.23748	-0.991984	714	167.921	258.61	349.299	0.362199
GO:0008016_regulation_of_heart_contraction	75	7	1.75433	-0.987385	716	169.569	261.12	352.671	0.364693
GO:0050770_regulation_of_axonogenesis	75	7	1.75433	-0.987385	716	169.569	261.12	352.671	0.364693
GO:0001560_regulation_of_cell_growth_by_extracellular_stimulus	2	1	N/A						N/A
GO:0001579_medium-chain_fatty_acid_transport	2	1	N/A						N/A
GO:0001672_regulation_of_chromatin_assembly_or_disassembly	2	1	N/A						N/A
GO:0002043_blood_vessel_endothelial_cell_proliferation_involved_in_sprouting_angiogenesis	2	1	N/A						N/A
GO:0002424_T_cell_mediated_immune_response_to_tumor_cell	2	1	N/A						N/A
GO:0002514_B_cell_tolerance_induction	2	1	N/A						N/A
GO:0002661_regulation_of_B_cell_tolerance_induction	2	1	N/A						N/A
GO:0002663_positive_regulation_of_B_cell_tolerance_induction	2	1	N/A						N/A
GO:0002840_regulation_of_T_cell_mediated_immune_response_to_tumor_cell	2	1	N/A						N/A
GO:0003171_atrioventricular_valve_development	2	1	N/A						N/A
GO:0003181_atrioventricular_valve_morphogenesis	2	1	N/A						N/A
GO:0003222_ventricular_trabecular_myocardium_morphogenesis	2	1	N/A						N/A
GO:0003339_regulation_of_mesenchymal_to_epithelial_transition_involved_in_metanephros_morphogenesis	2	1	N/A						N/A
GO:0006106_fumarate_metabolic_process	2	1	N/A						N/A
GO:0006113_fermentation	2	1	N/A						N/A
GO:0006114_glycerol_biosynthetic_process	2	1	N/A						N/A
GO:0006356_regulation_of_transcription_from_RNA_polymerase_I_promoter	2	1	N/A						N/A
GO:0006481_C-terminal_protein_methylation	2	1	N/A						N/A
GO:0006531_aspartate_metabolic_process	2	1	N/A						N/A
GO:0006585_dopamine_biosynthetic_process_from_tyrosine	2	1	N/A						N/A
GO:0007132_meiotic_metaphase_I	2	1	N/A						N/A
GO:0007181_transforming_growth_factor_beta_receptor_complex_assembly	2	1	N/A						N/A
GO:0007527_adult_somatic_muscle_development	2	1	N/A						N/A
GO:0009147_pyrimidine_nucleoside_triphosphate_metabolic_process	2	1	N/A						N/A
GO:0009148_pyrimidine_nucleoside_triphosphate_biosynthetic_process	2	1	N/A						N/A
GO:0009202_deoxyribonucleoside_triphosphate_biosynthetic_process	2	1	N/A						N/A
GO:0009396_folic_acid-containing_compound_biosynthetic_process	2	1	N/A						N/A
GO:0009946_proximal_distal_axis_specification	2	1	N/A						N/A
GO:0010447_response_to_acidity	2	1	N/A						N/A
GO:0010633_negative_regulation_of_epithelial_cell_migration	2	1	N/A						N/A
GO:0010735_positive_regulation_of_transcription_via_serum_response_element_binding	2	1	N/A						N/A
GO:0010818_T_cell_chemotaxis	2	1	N/A						N/A
GO:0010819_regulation_of_T_cell_chemotaxis	2	1	N/A						N/A
GO:0010820_positive_regulation_of_T_cell_chemotaxis	2	1	N/A						N/A
GO:0010838_positive_regulation_of_keratinocyte_proliferation	2	1	N/A						N/A
GO:0010971_positive_regulation_of_G2_M_transition_of_mitotic_cell_cycle	2	1	N/A						N/A
GO:0014028_notochord_formation	2	1	N/A						N/A
GO:0014041_regulation_of_neuron_maturation	2	1	N/A						N/A
GO:0014042_positive_regulation_of_neuron_maturation	2	1	N/A						N/A
GO:0014916_regulation_of_lung_blood_pressure	2	1	N/A						N/A
GO:0015684_ferrous_iron_transport	2	1	N/A						N/A
GO:0015798_myo-inositol_transport	2	1	N/A						N/A
GO:0015888_thiamine_transport	2	1	N/A						N/A
GO:0016264_gap_junction_assembly	2	1	N/A						N/A
GO:0016340_calcium-dependent_cell-matrix_adhesion	2	1	N/A						N/A
GO:0018410_C-terminal_protein_amino_acid_modification	2	1	N/A						N/A
GO:0019336_phenol-containing_compound_catabolic_process	2	1	N/A						N/A
GO:0019401_alditol_biosynthetic_process	2	1	N/A						N/A
GO:0021524_visceral_motor_neuron_differentiation	2	1	N/A						N/A
GO:0021555_midbrain-hindbrain_boundary_morphogenesis	2	1	N/A						N/A
GO:0021759_globus_pallidus_development	2	1	N/A						N/A
GO:0021831_embryonic_olfactory_bulb_interneuron_precursor_migration	2	1	N/A						N/A
GO:0030070_insulin_processing	2	1	N/A						N/A
GO:0030185_nitric_oxide_transport	2	1	N/A						N/A
GO:0030220_platelet_formation	2	1	N/A						N/A
GO:0030505_inorganic_diphosphate_transport	2	1	N/A						N/A
GO:0030575_nuclear_body_organization	2	1	N/A						N/A
GO:0030578_PML_body_organization	2	1	N/A						N/A
GO:0031944_negative_regulation_of_glucocorticoid_metabolic_process	2	1	N/A						N/A
GO:0031947_negative_regulation_of_glucocorticoid_biosynthetic_process	2	1	N/A						N/A
GO:0032070_regulation_of_deoxyribonuclease_activity	2	1	N/A						N/A
GO:0032071_regulation_of_endodeoxyribonuclease_activity	2	1	N/A						N/A
GO:0032594_protein_transport_within_lipid_bilayer	2	1	N/A						N/A
GO:0032764_negative_regulation_of_mast_cell_cytokine_production	2	1	N/A						N/A
GO:0032796_uropod_organization	2	1	N/A						N/A
GO:0032898_neurotrophin_production	2	1	N/A						N/A
GO:0032915_positive_regulation_of_transforming_growth_factor-beta2_production	2	1	N/A						N/A
GO:0033623_regulation_of_integrin_activation	2	1	N/A						N/A
GO:0033625_positive_regulation_of_integrin_activation	2	1	N/A						N/A
GO:0033634_positive_regulation_of_cell-cell_adhesion_mediated_by_integrin	2	1	N/A						N/A
GO:0034111_negative_regulation_of_homotypic_cell-cell_adhesion	2	1	N/A						N/A
GO:0034970_histone_H3-R2_methylation	2	1	N/A						N/A
GO:0035408_histone_H3-T6_phosphorylation	2	1	N/A						N/A
GO:0042045_epithelial_fluid_transport	2	1	N/A						N/A
GO:0042117_monocyte_activation	2	1	N/A						N/A
GO:0042404_thyroid_hormone_catabolic_process	2	1	N/A						N/A
GO:0042668_auditory_receptor_cell_fate_determination	2	1	N/A						N/A
GO:0042723_thiamine-containing_compound_metabolic_process	2	1	N/A						N/A
GO:0043615_astrocyte_cell_migration	2	1	N/A						N/A
GO:0044154_histone_H3-K14_acetylation	2	1	N/A						N/A
GO:0045575_basophil_activation	2	1	N/A						N/A
GO:0045602_negative_regulation_of_endothelial_cell_differentiation	2	1	N/A						N/A
GO:0045607_regulation_of_auditory_receptor_cell_differentiation	2	1	N/A						N/A
GO:0045608_negative_regulation_of_auditory_receptor_cell_differentiation	2	1	N/A						N/A
GO:0045631_regulation_of_mechanoreceptor_differentiation	2	1	N/A						N/A
GO:0045632_negative_regulation_of_mechanoreceptor_differentiation	2	1	N/A						N/A
GO:0045943_positive_regulation_of_transcription_from_RNA_polymerase_I_promoter	2	1	N/A						N/A
GO:0046511_sphinganine_biosynthetic_process	2	1	N/A						N/A
GO:0046512_sphingosine_biosynthetic_process	2	1	N/A						N/A
GO:0046654_tetrahydrofolate_biosynthetic_process	2	1	N/A						N/A
GO:0046684_response_to_pyrethroid	2	1	N/A						N/A
GO:0046878_positive_regulation_of_saliva_secretion	2	1	N/A						N/A
GO:0048627_myoblast_development	2	1	N/A						N/A
GO:0048671_negative_regulation_of_collateral_sprouting	2	1	N/A						N/A
GO:0051088_PMA-inducible_membrane_protein_ectodomain_proteolysis	2	1	N/A						N/A
GO:0051295_establishment_of_meiotic_spindle_localization	2	1	N/A						N/A
GO:0051563_smooth_endoplasmic_reticulum_calcium_ion_homeostasis	2	1	N/A						N/A
GO:0055099_response_to_high_density_lipoprotein_stimulus	2	1	N/A						N/A
GO:0060147_regulation_of_posttranscriptional_gene_silencing	2	1	N/A						N/A
GO:0060149_negative_regulation_of_posttranscriptional_gene_silencing	2	1	N/A						N/A
GO:0060160_negative_regulation_of_dopamine_receptor_signaling_pathway	2	1	N/A						N/A
GO:0060211_regulation_of_nuclear-transcribed_mRNA_poly(A)_tail_shortening	2	1	N/A						N/A
GO:0060213_positive_regulation_of_nuclear-transcribed_mRNA_poly(A)_tail_shortening	2	1	N/A						N/A
GO:0060384_innervation	2	1	N/A						N/A
GO:0060434_bronchus_morphogenesis	2	1	N/A						N/A
GO:0060447_bud_outgrowth_involved_in_lung_branching	2	1	N/A						N/A
GO:0060595_fibroblast_growth_factor_receptor_signaling_pathway_involved_in_mammary_gland_specification	2	1	N/A						N/A
GO:0060615_mammary_gland_bud_formation	2	1	N/A						N/A
GO:0060667_branch_elongation_involved_in_salivary_gland_morphogenesis	2	1	N/A						N/A
GO:0060915_mesenchymal_cell_differentiation_involved_in_lung_development	2	1	N/A						N/A
GO:0060964_regulation_of_gene_silencing_by_miRNA	2	1	N/A						N/A
GO:0060965_negative_regulation_of_gene_silencing_by_miRNA	2	1	N/A						N/A
GO:0060966_regulation_of_gene_silencing_by_RNA	2	1	N/A						N/A
GO:0060967_negative_regulation_of_gene_silencing_by_RNA	2	1	N/A						N/A
GO:0061013_regulation_of_mRNA_catabolic_process	2	1	N/A						N/A
GO:0061014_positive_regulation_of_mRNA_catabolic_process	2	1	N/A						N/A
GO:0061033_secretion_by_lung_epithelial_cell_involved_in_lung_growth	2	1	N/A						N/A
GO:0061102_stomach_neuroendocrine_cell_differentiation	2	1	N/A						N/A
GO:0070343_white_fat_cell_proliferation	2	1	N/A						N/A
GO:0070346_positive_regulation_of_fat_cell_proliferation	2	1	N/A						N/A
GO:0070350_regulation_of_white_fat_cell_proliferation	2	1	N/A						N/A
GO:0070384_Harderian_gland_development	2	1	N/A						N/A
GO:0070777_D-aspartate_transport	2	1	N/A						N/A
GO:0070779_D-aspartate_import	2	1	N/A						N/A
GO:0071260_cellular_response_to_mechanical_stimulus	2	1	N/A						N/A
GO:0071280_cellular_response_to_copper_ion	2	1	N/A						N/A
GO:0071288_cellular_response_to_mercury_ion	2	1	N/A						N/A
GO:0071335_hair_follicle_cell_proliferation	2	1	N/A						N/A
GO:0071336_regulation_of_hair_follicle_cell_proliferation	2	1	N/A						N/A
GO:0071338_positive_regulation_of_hair_follicle_cell_proliferation	2	1	N/A						N/A
GO:0071353_cellular_response_to_interleukin-4	2	1	N/A						N/A
GO:0090032_negative_regulation_of_steroid_hormone_biosynthetic_process	2	1	N/A						N/A
GO:0090040_positive_regulation_of_gene-specific_transcription_elongation_from_RNA_polymerase_II_promoter	2	1	N/A						N/A
GO:0090118_receptor-mediated_endocytosis_of_low-density_lipoprotein_involved_in_cholesterol_transport	2	1	N/A						N/A
GO:0048741_skeletal_muscle_fiber_development	61	6	1.84882	-0.982117	717	170.227	262.55	354.873	0.366179
GO:0002831_regulation_of_response_to_biotic_stimulus	34	4	2.21134	-0.981426	720	171.907	264.64	357.373	0.367556
GO:0006672_ceramide_metabolic_process	34	4	2.21134	-0.981426	720	171.907	264.64	357.373	0.367556
GO:0043966_histone_H3_acetylation	34	4	2.21134	-0.981426	720	171.907	264.64	357.373	0.367556
GO:0006605_protein_targeting	198	15	1.42397	-0.976373	721	172.731	266.05	359.369	0.369001
GO:0006184_GTP_catabolic_process	105	9	1.61112	-0.975185	723	173.189	266.62	360.051	0.368769
GO:0046039_GTP_metabolic_process	105	9	1.61112	-0.975185	723	173.189	266.62	360.051	0.368769
GO:0030509_BMP_signaling_pathway	76	7	1.73125	-0.964493	725	174.281	268.55	362.819	0.370414
GO:0031668_cellular_response_to_extracellular_stimulus	76	7	1.73125	-0.964493	725	174.281	268.55	362.819	0.370414
GO:0065009_regulation_of_molecular_function	1089	67	1.15644	-0.963245	726	174.37	268.7	363.03	0.37011
GO:0006509_membrane_protein_ectodomain_proteolysis	22	3	2.56314	-0.962702	729	178.025	272.64	367.255	0.373992
GO:0007034_vacuolar_transport	22	3	2.56314	-0.962702	729	178.025	272.64	367.255	0.373992
GO:0048259_regulation_of_receptor-mediated_endocytosis	22	3	2.56314	-0.962702	729	178.025	272.64	367.255	0.373992
GO:0021761_limbic_system_development	48	5	1.95796	-0.958661	731	180.021	275.02	370.019	0.376224
GO:0022618_ribonucleoprotein_complex_assembly	48	5	1.95796	-0.958661	731	180.021	275.02	370.019	0.376224
GO:0009967_positive_regulation_of_signal_transduction	264	19	1.35277	-0.957796	732	180.275	275.24	370.205	0.376011
GO:0009991_response_to_extracellular_stimulus	152	12	1.48392	-0.957424	733	180.477	275.51	370.543	0.375866
GO:0007281_germ_cell_development	91	8	1.65243	-0.957233	735	180.875	275.93	370.985	0.375415
GO:0032386_regulation_of_intracellular_transport	91	8	1.65243	-0.957233	735	180.875	275.93	370.985	0.375415
GO:0016050_vesicle_organization	62	6	1.819	-0.956614	737	181.686	276.71	371.734	0.375455
GO:0048634_regulation_of_muscle_organ_development	62	6	1.819	-0.956614	737	181.686	276.71	371.734	0.375455
GO:0009143_nucleoside_triphosphate_catabolic_process	184	14	1.43016	-0.950126	741	182.708	278.41	374.112	0.375722
GO:0009261_ribonucleotide_catabolic_process	184	14	1.43016	-0.950126	741	182.708	278.41	374.112	0.375722
GO:0033365_protein_localization_to_organelle	184	14	1.43016	-0.950126	741	182.708	278.41	374.112	0.375722
GO:0051090_regulation_of_transcription_factor_activity	184	14	1.43016	-0.950126	741	182.708	278.41	374.112	0.375722
GO:0000380_alternative_nuclear_mRNA_splicing__via_spliceosome	11	2	3.41752	-0.946639	755	194.979	292.96	390.941	0.388026
GO:0001504_neurotransmitter_uptake	11	2	3.41752	-0.946639	755	194.979	292.96	390.941	0.388026
GO:0001919_regulation_of_receptor_recycling	11	2	3.41752	-0.946639	755	194.979	292.96	390.941	0.388026
GO:0002828_regulation_of_type_2_immune_response	11	2	3.41752	-0.946639	755	194.979	292.96	390.941	0.388026
GO:0016577_histone_demethylation	11	2	3.41752	-0.946639	755	194.979	292.96	390.941	0.388026
GO:0021903_rostrocaudal_neural_tube_patterning	11	2	3.41752	-0.946639	755	194.979	292.96	390.941	0.388026
GO:0035065_regulation_of_histone_acetylation	11	2	3.41752	-0.946639	755	194.979	292.96	390.941	0.388026
GO:0043496_regulation_of_protein_homodimerization_activity	11	2	3.41752	-0.946639	755	194.979	292.96	390.941	0.388026
GO:0045880_positive_regulation_of_smoothened_signaling_pathway	11	2	3.41752	-0.946639	755	194.979	292.96	390.941	0.388026
GO:0046622_positive_regulation_of_organ_growth	11	2	3.41752	-0.946639	755	194.979	292.96	390.941	0.388026
GO:0048484_enteric_nervous_system_development	11	2	3.41752	-0.946639	755	194.979	292.96	390.941	0.388026
GO:0048821_erythrocyte_development	11	2	3.41752	-0.946639	755	194.979	292.96	390.941	0.388026
GO:0055006_cardiac_cell_development	11	2	3.41752	-0.946639	755	194.979	292.96	390.941	0.388026
GO:0055013_cardiac_muscle_cell_development	11	2	3.41752	-0.946639	755	194.979	292.96	390.941	0.388026
GO:0014031_mesenchymal_cell_development	77	7	1.70876	-0.942147	757	196.917	296.09	395.263	0.391136
GO:0071496_cellular_response_to_external_stimulus	77	7	1.70876	-0.942147	757	196.917	296.09	395.263	0.391136
GO:0030326_embryonic_limb_morphogenesis	92	8	1.63447	-0.937055	759	198.169	297.8	397.431	0.392358
GO:0035113_embryonic_appendage_morphogenesis	92	8	1.63447	-0.937055	759	198.169	297.8	397.431	0.392358
GO:0048660_regulation_of_smooth_muscle_cell_proliferation	63	6	1.79013	-0.931819	761	199.273	299.72	400.167	0.39385
GO:0050864_regulation_of_B_cell_activation	63	6	1.79013	-0.931819	761	199.273	299.72	400.167	0.39385
GO:0033555_multicellular_organismal_response_to_stress	49	5	1.918	-0.930114	763	200.541	301.35	402.159	0.394954
GO:0045580_regulation_of_T_cell_differentiation	49	5	1.918	-0.930114	763	200.541	301.35	402.159	0.394954
GO:0010553_negative_regulation_of_gene-specific_transcription_from_RNA_polymerase_II_promoter	78	7	1.68685	-0.92033	765	201.682	303.42	405.158	0.396627
GO:0032869_cellular_response_to_insulin_stimulus	78	7	1.68685	-0.92033	765	201.682	303.42	405.158	0.396627
GO:0000956_nuclear-transcribed_mRNA_catabolic_process	23	3	2.4517	-0.918589	775	206.792	310.45	414.108	0.400581
GO:0030166_proteoglycan_biosynthetic_process	23	3	2.4517	-0.918589	775	206.792	310.45	414.108	0.400581
GO:0048008_platelet-derived_growth_factor_receptor_signaling_pathway	23	3	2.4517	-0.918589	775	206.792	310.45	414.108	0.400581
GO:0048010_vascular_endothelial_growth_factor_receptor_signaling_pathway	23	3	2.4517	-0.918589	775	206.792	310.45	414.108	0.400581
GO:0048041_focal_adhesion_assembly	23	3	2.4517	-0.918589	775	206.792	310.45	414.108	0.400581
GO:0048483_autonomic_nervous_system_development	23	3	2.4517	-0.918589	775	206.792	310.45	414.108	0.400581
GO:0048566_embryonic_digestive_tract_development	23	3	2.4517	-0.918589	775	206.792	310.45	414.108	0.400581
GO:0048814_regulation_of_dendrite_morphogenesis	23	3	2.4517	-0.918589	775	206.792	310.45	414.108	0.400581
GO:0071478_cellular_response_to_radiation	23	3	2.4517	-0.918589	775	206.792	310.45	414.108	0.400581
GO:0090130_tissue_migration	23	3	2.4517	-0.918589	775	206.792	310.45	414.108	0.400581
GO:0060485_mesenchyme_development	93	8	1.61689	-0.917297	776	207.006	310.75	414.494	0.400451
GO:0042060_wound_healing	139	11	1.48748	-0.916747	777	207.254	310.95	414.646	0.400193
GO:0007405_neuroblast_proliferation	36	4	2.08849	-0.912668	779	209.206	313.5	417.794	0.402439
GO:0043507_positive_regulation_of_JUN_kinase_activity	36	4	2.08849	-0.912668	779	209.206	313.5	417.794	0.402439
GO:0022603_regulation_of_anatomical_structure_morphogenesis	301	21	1.31137	-0.912549	780	209.251	313.59	417.929	0.402038
GO:0035239_tube_morphogenesis	219	16	1.37325	-0.912175	781	209.436	313.89	418.344	0.401908
GO:0016568_chromatin_modification	203	15	1.38889	-0.910061	782	209.729	314.31	418.891	0.401931
GO:0060429_epithelium_development	385	26	1.26937	-0.908585	783	210.052	314.78	419.508	0.402018
GO:0016573_histone_acetylation	64	6	1.76216	-0.907708	784	210.414	315.19	419.966	0.402028
GO:0001933_negative_regulation_of_protein_phosphorylation	50	5	1.87964	-0.902517	785	211.927	317.04	422.153	0.403873
GO:0031098_stress-activated_protein_kinase_signaling_cascade	109	9	1.552	-0.90151	786	212.535	317.75	422.965	0.404262
GO:0001934_positive_regulation_of_protein_phosphorylation	140	11	1.47686	-0.901107	787	212.688	317.97	423.252	0.404028
GO:0019226_transmission_of_nerve_impulse	369	25	1.27347	-0.900797	788	212.698	318.02	423.342	0.403579
GO:0007631_feeding_behavior	79	7	1.6655	-0.899029	789	213.27	318.73	424.19	0.403967
GO:0060548_negative_regulation_of_cell_death	420	28	1.25309	-0.897792	790	213.407	319.01	424.613	0.40381
GO:0048754_branching_morphogenesis_of_a_tube	125	10	1.50371	-0.891596	791	213.988	319.97	425.952	0.404513
GO:0006475_internal_protein_amino_acid_acetylation	65	6	1.73505	-0.884256	795	215.214	321.69	428.166	0.404642
GO:0018393_internal_peptidyl-lysine_acetylation	65	6	1.73505	-0.884256	795	215.214	321.69	428.166	0.404642
GO:0018394_peptidyl-lysine_acetylation	65	6	1.73505	-0.884256	795	215.214	321.69	428.166	0.404642
GO:0048659_smooth_muscle_cell_proliferation	65	6	1.73505	-0.884256	795	215.214	321.69	428.166	0.404642
GO:0007519_skeletal_muscle_tissue_development	110	9	1.53789	-0.883944	796	215.445	322.08	428.715	0.404623
GO:0090046_regulation_of_transcription_regulator_activity	189	14	1.39232	-0.882621	797	215.683	322.45	429.217	0.40458
GO:0000768_syncytium_formation_by_plasma_membrane_fusion	12	2	3.13273	-0.882413	817	229.759	338.57	447.381	0.414406
GO:0001967_suckling_behavior	12	2	3.13273	-0.882413	817	229.759	338.57	447.381	0.414406
GO:0002052_positive_regulation_of_neuroblast_proliferation	12	2	3.13273	-0.882413	817	229.759	338.57	447.381	0.414406
GO:0002294_CD4-positive__alpha-beta_T_cell_differentiation_involved_in_immune_response	12	2	3.13273	-0.882413	817	229.759	338.57	447.381	0.414406
GO:0006482_protein_demethylation	12	2	3.13273	-0.882413	817	229.759	338.57	447.381	0.414406
GO:0008214_protein_dealkylation	12	2	3.13273	-0.882413	817	229.759	338.57	447.381	0.414406
GO:0009713_catechol_biosynthetic_process	12	2	3.13273	-0.882413	817	229.759	338.57	447.381	0.414406
GO:0023050_consequence_of_signal_transmission	12	2	3.13273	-0.882413	817	229.759	338.57	447.381	0.414406
GO:0032770_positive_regulation_of_monooxygenase_activity	12	2	3.13273	-0.882413	817	229.759	338.57	447.381	0.414406
GO:0032925_regulation_of_activin_receptor_signaling_pathway	12	2	3.13273	-0.882413	817	229.759	338.57	447.381	0.414406
GO:0034312_diol_biosynthetic_process	12	2	3.13273	-0.882413	817	229.759	338.57	447.381	0.414406
GO:0035329_hippo_signaling_cascade	12	2	3.13273	-0.882413	817	229.759	338.57	447.381	0.414406
GO:0042092_type_2_immune_response	12	2	3.13273	-0.882413	817	229.759	338.57	447.381	0.414406
GO:0042093_T-helper_cell_differentiation	12	2	3.13273	-0.882413	817	229.759	338.57	447.381	0.414406
GO:0042423_catecholamine_biosynthetic_process	12	2	3.13273	-0.882413	817	229.759	338.57	447.381	0.414406
GO:0042554_superoxide_anion_generation	12	2	3.13273	-0.882413	817	229.759	338.57	447.381	0.414406
GO:0045648_positive_regulation_of_erythrocyte_differentiation	12	2	3.13273	-0.882413	817	229.759	338.57	447.381	0.414406
GO:0048266_behavioral_response_to_pain	12	2	3.13273	-0.882413	817	229.759	338.57	447.381	0.414406
GO:0060216_definitive_hemopoiesis	12	2	3.13273	-0.882413	817	229.759	338.57	447.381	0.414406
GO:0071436_sodium_ion_export	12	2	3.13273	-0.882413	817	229.759	338.57	447.381	0.414406
GO:0051153_regulation_of_striated_muscle_cell_differentiation	37	4	2.03204	-0.880464	818	231.832	341.15	450.468	0.417054
GO:0007254_JNK_cascade	95	8	1.58285	-0.879007	819	232.268	341.82	451.372	0.417363
GO:0033157_regulation_of_intracellular_protein_transport	80	7	1.64468	-0.878229	821	232.829	342.73	452.631	0.417454
GO:0050795_regulation_of_behavior	80	7	1.64468	-0.878229	821	232.829	342.73	452.631	0.417454
GO:0001569_patterning_of_blood_vessels	24	3	2.34955	-0.877126	825	235.612	346.16	456.708	0.419588
GO:0042752_regulation_of_circadian_rhythm	24	3	2.34955	-0.877126	825	235.612	346.16	456.708	0.419588
GO:0050805_negative_regulation_of_synaptic_transmission	24	3	2.34955	-0.877126	825	235.612	346.16	456.708	0.419588
GO:0051966_regulation_of_synaptic_transmission__glutamatergic	24	3	2.34955	-0.877126	825	235.612	346.16	456.708	0.419588
GO:0010741_negative_regulation_of_intracellular_protein_kinase_cascade	51	5	1.84278	-0.875828	827	236.506	347.36	458.214	0.420024
GO:0071826_ribonucleoprotein_complex_subunit_organization	51	5	1.84278	-0.875828	827	236.506	347.36	458.214	0.420024
GO:0015833_peptide_transport	126	10	1.49178	-0.875381	828	236.603	347.48	458.357	0.419662
GO:0006916_anti-apoptosis	174	13	1.40433	-0.868272	829	237.865	349.26	460.655	0.421303
GO:0006917_induction_of_apoptosis	289	20	1.30079	-0.864388	830	238.034	349.64	461.246	0.421253
GO:0048608_reproductive_structure_development	159	12	1.4186	-0.854336	831	240.582	353.44	466.298	0.425319
GO:0007224_smoothened_signaling_pathway	52	5	1.80734	-0.85001	834	241.877	355.19	468.503	0.425887
GO:0030518_steroid_hormone_receptor_signaling_pathway	52	5	1.80734	-0.85001	834	241.877	355.19	468.503	0.425887
GO:0051017_actin_filament_bundle_assembly	52	5	1.80734	-0.85001	834	241.877	355.19	468.503	0.425887
GO:0006892_post-Golgi_vesicle-mediated_transport	38	4	1.97857	-0.849598	838	243.674	357.47	471.266	0.426575
GO:0009612_response_to_mechanical_stimulus	38	4	1.97857	-0.849598	838	243.674	357.47	471.266	0.426575
GO:0048813_dendrite_morphogenesis	38	4	1.97857	-0.849598	838	243.674	357.47	471.266	0.426575
GO:0051494_negative_regulation_of_cytoskeleton_organization	38	4	1.97857	-0.849598	838	243.674	357.47	471.266	0.426575
GO:0006066_alcohol_metabolic_process	324	22	1.2763	-0.848977	839	243.806	357.59	471.374	0.42621
GO:0032268_regulation_of_cellular_protein_metabolic_process	529	34	1.20809	-0.846616	840	244.19	358.24	472.29	0.426476
GO:0032147_activation_of_protein_kinase_activity	97	8	1.55022	-0.842286	841	244.887	359.18	473.473	0.427087
GO:0007584_response_to_nutrient	67	6	1.68326	-0.839243	844	246.17	360.67	475.17	0.427334
GO:0042326_negative_regulation_of_phosphorylation	67	6	1.68326	-0.839243	844	246.17	360.67	475.17	0.427334
GO:0048747_muscle_fiber_development	67	6	1.68326	-0.839243	844	246.17	360.67	475.17	0.427334
GO:0015872_dopamine_transport	25	3	2.25557	-0.83808	850	249.148	364.12	479.092	0.428376
GO:0030901_midbrain_development	25	3	2.25557	-0.83808	850	249.148	364.12	479.092	0.428376
GO:0051492_regulation_of_stress_fiber_assembly	25	3	2.25557	-0.83808	850	249.148	364.12	479.092	0.428376
GO:0051817_modification_of_morphology_or_physiology_of_other_organism_involved_in_symbiotic_interaction	25	3	2.25557	-0.83808	850	249.148	364.12	479.092	0.428376
GO:0060419_heart_growth	25	3	2.25557	-0.83808	850	249.148	364.12	479.092	0.428376
GO:0071214_cellular_response_to_abiotic_stimulus	25	3	2.25557	-0.83808	850	249.148	364.12	479.092	0.428376
GO:0090066_regulation_of_anatomical_structure_size	343	23	1.2604	-0.828758	851	250.547	366.33	482.113	0.43047
GO:0007548_sex_differentiation	145	11	1.42593	-0.826511	852	250.876	366.98	483.084	0.430728
GO:0002009_morphogenesis_of_an_epithelium	276	19	1.29395	-0.82649	853	250.975	367.06	483.145	0.430317
GO:0001818_negative_regulation_of_cytokine_production	53	5	1.77324	-0.825025	854	252.079	368.32	484.561	0.431288
GO:0001578_microtubule_bundle_formation	13	2	2.89175	-0.824741	867	265.086	382.62	500.154	0.441315
GO:0001881_receptor_recycling	13	2	2.89175	-0.824741	867	265.086	382.62	500.154	0.441315
GO:0001975_response_to_amphetamine	13	2	2.89175	-0.824741	867	265.086	382.62	500.154	0.441315
GO:0002029_desensitization_of_G-protein_coupled_receptor_protein_signaling_pathway	13	2	2.89175	-0.824741	867	265.086	382.62	500.154	0.441315
GO:0002287_alpha-beta_T_cell_activation_involved_in_immune_response	13	2	2.89175	-0.824741	867	265.086	382.62	500.154	0.441315
GO:0002292_T_cell_differentiation_involved_in_immune_response	13	2	2.89175	-0.824741	867	265.086	382.62	500.154	0.441315
GO:0002293_alpha-beta_T_cell_differentiation_involved_in_immune_response	13	2	2.89175	-0.824741	867	265.086	382.62	500.154	0.441315
GO:0009142_nucleoside_triphosphate_biosynthetic_process	13	2	2.89175	-0.824741	867	265.086	382.62	500.154	0.441315
GO:0022401_negative_adaptation_of_signaling_pathway	13	2	2.89175	-0.824741	867	265.086	382.62	500.154	0.441315
GO:0023058_adaptation_of_signaling_pathway	13	2	2.89175	-0.824741	867	265.086	382.62	500.154	0.441315
GO:0035112_genitalia_morphogenesis	13	2	2.89175	-0.824741	867	265.086	382.62	500.154	0.441315
GO:0045922_negative_regulation_of_fatty_acid_metabolic_process	13	2	2.89175	-0.824741	867	265.086	382.62	500.154	0.441315
GO:0050930_induction_of_positive_chemotaxis	13	2	2.89175	-0.824741	867	265.086	382.62	500.154	0.441315
GO:0032868_response_to_insulin_stimulus	98	8	1.5344	-0.824491	868	265.348	383.04	500.732	0.44129
GO:0000212_meiotic_spindle_organization	3	1	N/A						N/A
GO:0001574_ganglioside_biosynthetic_process	3	1	N/A						N/A
GO:0001675_acrosome_assembly	3	1	N/A						N/A
GO:0001831_trophectodermal_cellular_morphogenesis	3	1	N/A						N/A
GO:0001844_protein_insertion_into_mitochondrial_membrane_involved_in_induction_of_apoptosis	3	1	N/A						N/A
GO:0001941_postsynaptic_membrane_organization	3	1	N/A						N/A
GO:0002513_tolerance_induction_to_self_antigen	3	1	N/A						N/A
GO:0006344_maintenance_of_chromatin_silencing	3	1	N/A						N/A
GO:0006465_signal_peptide_processing	3	1	N/A						N/A
GO:0006538_glutamate_catabolic_process	3	1	N/A						N/A
GO:0006991_response_to_sterol_depletion	3	1	N/A						N/A
GO:0007095_mitotic_cell_cycle_G2_M_transition_DNA_damage_checkpoint	3	1	N/A						N/A
GO:0007220_Notch_receptor_processing	3	1	N/A						N/A
GO:0007525_somatic_muscle_development	3	1	N/A						N/A
GO:0008089_anterograde_axon_cargo_transport	3	1	N/A						N/A
GO:0009068_aspartate_family_amino_acid_catabolic_process	3	1	N/A						N/A
GO:0009137_purine_nucleoside_diphosphate_catabolic_process	3	1	N/A						N/A
GO:0009181_purine_ribonucleoside_diphosphate_catabolic_process	3	1	N/A						N/A
GO:0009221_pyrimidine_deoxyribonucleotide_biosynthetic_process	3	1	N/A						N/A
GO:0009629_response_to_gravity	3	1	N/A						N/A
GO:0009912_auditory_receptor_cell_fate_commitment	3	1	N/A						N/A
GO:0010713_negative_regulation_of_collagen_metabolic_process	3	1	N/A						N/A
GO:0010715_regulation_of_extracellular_matrix_disassembly	3	1	N/A						N/A
GO:0010766_negative_regulation_of_sodium_ion_transport	3	1	N/A						N/A
GO:0010887_negative_regulation_of_cholesterol_storage	3	1	N/A						N/A
GO:0010956_negative_regulation_of_calcidiol_1-monooxygenase_activity	3	1	N/A						N/A
GO:0015871_choline_transport	3	1	N/A						N/A
GO:0018196_peptidyl-asparagine_modification	3	1	N/A						N/A
GO:0018242_protein_O-linked_glycosylation_via_serine	3	1	N/A						N/A
GO:0018243_protein_O-linked_glycosylation_via_threonine	3	1	N/A						N/A
GO:0018279_protein_N-linked_glycosylation_via_asparagine	3	1	N/A						N/A
GO:0018401_peptidyl-proline_hydroxylation_to_4-hydroxy-L-proline	3	1	N/A						N/A
GO:0019471_4-hydroxyproline_metabolic_process	3	1	N/A						N/A
GO:0019511_peptidyl-proline_hydroxylation	3	1	N/A						N/A
GO:0030422_production_of_siRNA_involved_in_RNA_interference	3	1	N/A						N/A
GO:0030423_targeting_of_mRNA_for_destruction_involved_in_RNA_interference	3	1	N/A						N/A
GO:0030948_negative_regulation_of_vascular_endothelial_growth_factor_receptor_signaling_pathway	3	1	N/A						N/A
GO:0030950_establishment_or_maintenance_of_actin_cytoskeleton_polarity	3	1	N/A						N/A
GO:0030967_ER-nuclear_sterol_response_pathway	3	1	N/A						N/A
GO:0031440_regulation_of_mRNA_3'-end_processing	3	1	N/A						N/A
GO:0031442_positive_regulation_of_mRNA_3'-end_processing	3	1	N/A						N/A
GO:0031665_negative_regulation_of_lipopolysaccharide-mediated_signaling_pathway	3	1	N/A						N/A
GO:0032212_positive_regulation_of_telomere_maintenance_via_telomerase	3	1	N/A						N/A
GO:0032354_response_to_follicle-stimulating_hormone_stimulus	3	1	N/A						N/A
GO:0032455_nerve_growth_factor_processing	3	1	N/A						N/A
GO:0032717_negative_regulation_of_interleukin-8_production	3	1	N/A						N/A
GO:0032762_mast_cell_cytokine_production	3	1	N/A						N/A
GO:0032763_regulation_of_mast_cell_cytokine_production	3	1	N/A						N/A
GO:0032907_transforming_growth_factor-beta3_production	3	1	N/A						N/A
GO:0032910_regulation_of_transforming_growth_factor-beta3_production	3	1	N/A						N/A
GO:0032927_positive_regulation_of_activin_receptor_signaling_pathway	3	1	N/A						N/A
GO:0032966_negative_regulation_of_collagen_biosynthetic_process	3	1	N/A						N/A
GO:0033622_integrin_activation	3	1	N/A						N/A
GO:0034110_regulation_of_homotypic_cell-cell_adhesion	3	1	N/A						N/A
GO:0034333_adherens_junction_assembly	3	1	N/A						N/A
GO:0034643_establishment_of_mitochondrion_localization__microtubule-mediated	3	1	N/A						N/A
GO:0034694_response_to_prostaglandin_stimulus	3	1	N/A						N/A
GO:0034695_response_to_prostaglandin_E_stimulus	3	1	N/A						N/A
GO:0034776_response_to_histamine	3	1	N/A						N/A
GO:0035405_histone-threonine_phosphorylation	3	1	N/A						N/A
GO:0042418_epinephrine_biosynthetic_process	3	1	N/A						N/A
GO:0044252_negative_regulation_of_multicellular_organismal_metabolic_process	3	1	N/A						N/A
GO:0045627_positive_regulation_of_T-helper_1_cell_differentiation	3	1	N/A						N/A
GO:0045636_positive_regulation_of_melanocyte_differentiation	3	1	N/A						N/A
GO:0045829_negative_regulation_of_isotype_switching	3	1	N/A						N/A
GO:0045838_positive_regulation_of_membrane_potential	3	1	N/A						N/A
GO:0045989_positive_regulation_of_striated_muscle_contraction	3	1	N/A						N/A
GO:0046013_regulation_of_T_cell_homeostatic_proliferation	3	1	N/A						N/A
GO:0047497_mitochondrion_transport_along_microtubule	3	1	N/A						N/A
GO:0048003_antigen_processing_and_presentation_of_lipid_antigen_via_MHC_class_Ib	3	1	N/A						N/A
GO:0048007_antigen_processing_and_presentation__exogenous_lipid_antigen_via_MHC_class_Ib	3	1	N/A						N/A
GO:0048294_negative_regulation_of_isotype_switching_to_IgE_isotypes	3	1	N/A						N/A
GO:0048619_embryonic_hindgut_morphogenesis	3	1	N/A						N/A
GO:0048642_negative_regulation_of_skeletal_muscle_tissue_development	3	1	N/A						N/A
GO:0048752_semicircular_canal_morphogenesis	3	1	N/A						N/A
GO:0048807_female_genitalia_morphogenesis	3	1	N/A						N/A
GO:0050685_positive_regulation_of_mRNA_processing	3	1	N/A						N/A
GO:0050774_negative_regulation_of_dendrite_morphogenesis	3	1	N/A						N/A
GO:0050942_positive_regulation_of_pigment_cell_differentiation	3	1	N/A						N/A
GO:0051204_protein_insertion_into_mitochondrial_membrane	3	1	N/A						N/A
GO:0051388_positive_regulation_of_nerve_growth_factor_receptor_signaling_pathway	3	1	N/A						N/A
GO:0055089_fatty_acid_homeostasis	3	1	N/A						N/A
GO:0060019_radial_glial_cell_differentiation	3	1	N/A						N/A
GO:0060120_inner_ear_receptor_cell_fate_commitment	3	1	N/A						N/A
GO:0060155_platelet_dense_granule_organization	3	1	N/A						N/A
GO:0060159_regulation_of_dopamine_receptor_signaling_pathway	3	1	N/A						N/A
GO:0060164_regulation_of_timing_of_neuron_differentiation	3	1	N/A						N/A
GO:0060261_positive_regulation_of_transcription_initiation_from_RNA_polymerase_II_promoter	3	1	N/A						N/A
GO:0060318_definitive_erythrocyte_differentiation	3	1	N/A						N/A
GO:0060440_trachea_formation	3	1	N/A						N/A
GO:0060648_mammary_gland_bud_morphogenesis	3	1	N/A						N/A
GO:0060676_ureteric_bud_formation	3	1	N/A						N/A
GO:0061101_neuroendocrine_cell_differentiation	3	1	N/A						N/A
GO:0061178_regulation_of_insulin_secretion_involved_in_cellular_response_to_glucose_stimulus	3	1	N/A						N/A
GO:0070120_ciliary_neurotrophic_factor-mediated_signaling_pathway	3	1	N/A						N/A
GO:0070341_fat_cell_proliferation	3	1	N/A						N/A
GO:0070344_regulation_of_fat_cell_proliferation	3	1	N/A						N/A
GO:0070544_histone_H3-K36_demethylation	3	1	N/A						N/A
GO:0070662_mast_cell_proliferation	3	1	N/A						N/A
GO:0070666_regulation_of_mast_cell_proliferation	3	1	N/A						N/A
GO:0070668_positive_regulation_of_mast_cell_proliferation	3	1	N/A						N/A
GO:0071472_cellular_response_to_salt_stress	3	1	N/A						N/A
GO:0071474_cellular_hyperosmotic_response	3	1	N/A						N/A
GO:0071501_cellular_response_to_sterol_depletion	3	1	N/A						N/A
GO:0071780_mitotic_cell_cycle_G2_M_transition_checkpoint	3	1	N/A						N/A
GO:0090009_primitive_streak_formation	3	1	N/A						N/A
GO:0090342_regulation_of_cell_aging	3	1	N/A						N/A
GO:2000144_positive_regulation_of_transcription_initiation__DNA-dependent	3	1	N/A						N/A
GO:0051705_behavioral_interaction_between_organisms	39	4	1.92783	-0.819995	870	267.517	386.02	504.523	0.443701
GO:0060425_lung_morphogenesis	39	4	1.92783	-0.819995	870	267.517	386.02	504.523	0.443701
GO:0043543_protein_acylation	83	7	1.58524	-0.818697	871	268.116	386.86	505.604	0.444156
GO:0030811_regulation_of_nucleotide_catabolic_process	68	6	1.6585	-0.817641	873	268.664	387.57	506.476	0.443952
GO:0033121_regulation_of_purine_nucleotide_catabolic_process	68	6	1.6585	-0.817641	873	268.664	387.57	506.476	0.443952
GO:0051329_interphase_of_mitotic_cell_cycle	114	9	1.48392	-0.816893	874	269.387	388.32	507.253	0.444302
GO:0051052_regulation_of_DNA_metabolic_process	130	10	1.44588	-0.813229	875	269.781	388.96	508.139	0.444526
GO:0006195_purine_nucleotide_catabolic_process	211	15	1.33624	-0.812081	876	269.98	389.37	508.76	0.444486
GO:0000186_activation_of_MAPKK_activity	26	3	2.16881	-0.80125	886	277.693	398.39	519.087	0.44965
GO:0006282_regulation_of_DNA_repair	26	3	2.16881	-0.80125	886	277.693	398.39	519.087	0.44965
GO:0006888_ER_to_Golgi_vesicle-mediated_transport	26	3	2.16881	-0.80125	886	277.693	398.39	519.087	0.44965
GO:0015695_organic_cation_transport	26	3	2.16881	-0.80125	886	277.693	398.39	519.087	0.44965
GO:0032768_regulation_of_monooxygenase_activity	26	3	2.16881	-0.80125	886	277.693	398.39	519.087	0.44965
GO:0042417_dopamine_metabolic_process	26	3	2.16881	-0.80125	886	277.693	398.39	519.087	0.44965
GO:0043967_histone_H4_acetylation	26	3	2.16881	-0.80125	886	277.693	398.39	519.087	0.44965
GO:0060048_cardiac_muscle_contraction	26	3	2.16881	-0.80125	886	277.693	398.39	519.087	0.44965
GO:0070227_lymphocyte_apoptosis	26	3	2.16881	-0.80125	886	277.693	398.39	519.087	0.44965
GO:0071887_leukocyte_apoptosis	26	3	2.16881	-0.80125	886	277.693	398.39	519.087	0.44965
GO:0015844_monoamine_transport	54	5	1.74041	-0.800839	887	278.668	399.62	520.572	0.45053
GO:0071375_cellular_response_to_peptide_hormone_stimulus	84	7	1.56637	-0.799766	888	279.635	400.9	522.165	0.451464
GO:0031667_response_to_nutrient_levels	131	10	1.43484	-0.798344	889	279.87	401.22	522.57	0.451316
GO:0001655_urogenital_system_development	147	11	1.40653	-0.798284	890	280.136	401.59	523.044	0.451225
GO:0007267_cell-cell_signaling	501	32	1.20057	-0.797178	891	280.223	401.75	523.277	0.450898
GO:0006486_protein_glycosylation	69	6	1.63447	-0.796615	895	280.967	402.54	524.113	0.449765
GO:0034101_erythrocyte_homeostasis	69	6	1.63447	-0.796615	895	280.967	402.54	524.113	0.449765
GO:0043413_macromolecule_glycosylation	69	6	1.63447	-0.796615	895	280.967	402.54	524.113	0.449765
GO:0070085_glycosylation	69	6	1.63447	-0.796615	895	280.967	402.54	524.113	0.449765
GO:0048610_cellular_process_involved_in_reproduction	196	14	1.3426	-0.795186	896	281.182	402.78	524.378	0.449531
GO:0044057_regulation_of_system_process	330	22	1.25309	-0.792633	897	281.355	403.15	524.945	0.449443
GO:0002062_chondrocyte_differentiation	40	4	1.87964	-0.791586	905	284.466	407.06	529.654	0.44979
GO:0030510_regulation_of_BMP_signaling_pathway	40	4	1.87964	-0.791586	905	284.466	407.06	529.654	0.44979
GO:0031016_pancreas_development	40	4	1.87964	-0.791586	905	284.466	407.06	529.654	0.44979
GO:0035051_cardiac_cell_differentiation	40	4	1.87964	-0.791586	905	284.466	407.06	529.654	0.44979
GO:0045767_regulation_of_anti-apoptosis	40	4	1.87964	-0.791586	905	284.466	407.06	529.654	0.44979
GO:0046519_sphingoid_metabolic_process	40	4	1.87964	-0.791586	905	284.466	407.06	529.654	0.44979
GO:0048546_digestive_tract_morphogenesis	40	4	1.87964	-0.791586	905	284.466	407.06	529.654	0.44979
GO:0060349_bone_morphogenesis	40	4	1.87964	-0.791586	905	284.466	407.06	529.654	0.44979
GO:0042592_homeostatic_process	747	46	1.15748	-0.789833	906	284.807	407.63	530.453	0.449923
GO:0051251_positive_regulation_of_lymphocyte_activation	116	9	1.45834	-0.785204	907	285.409	408.57	531.731	0.450463
GO:0005976_polysaccharide_metabolic_process	85	7	1.54794	-0.781271	910	286.706	410.28	533.854	0.450857
GO:0008624_induction_of_apoptosis_by_extracellular_signals	85	7	1.54794	-0.781271	910	286.706	410.28	533.854	0.450857
GO:0033002_muscle_cell_proliferation	85	7	1.54794	-0.781271	910	286.706	410.28	533.854	0.450857
GO:0033124_regulation_of_GTP_catabolic_process	55	5	1.70876	-0.777421	913	288.438	412.62	536.802	0.451939
GO:0043087_regulation_of_GTPase_activity	55	5	1.70876	-0.777421	913	288.438	412.62	536.802	0.451939
GO:2000241_regulation_of_reproductive_process	55	5	1.70876	-0.777421	913	288.438	412.62	536.802	0.451939
GO:0006473_protein_acetylation	70	6	1.61112	-0.776148	915	289.469	414.09	538.711	0.452557
GO:0016358_dendrite_development	70	6	1.61112	-0.776148	915	289.469	414.09	538.711	0.452557
GO:0006103_2-oxoglutarate_metabolic_process	14	2	2.6852	-0.772596	936	302.452	428.99	555.528	0.458323
GO:0006687_glycosphingolipid_metabolic_process	14	2	2.6852	-0.772596	936	302.452	428.99	555.528	0.458323
GO:0007026_negative_regulation_of_microtubule_depolymerization	14	2	2.6852	-0.772596	936	302.452	428.99	555.528	0.458323
GO:0007176_regulation_of_epidermal_growth_factor_receptor_activity	14	2	2.6852	-0.772596	936	302.452	428.99	555.528	0.458323
GO:0009225_nucleotide-sugar_metabolic_process	14	2	2.6852	-0.772596	936	302.452	428.99	555.528	0.458323
GO:0015813_L-glutamate_transport	14	2	2.6852	-0.772596	936	302.452	428.99	555.528	0.458323
GO:0021680_cerebellar_Purkinje_cell_layer_development	14	2	2.6852	-0.772596	936	302.452	428.99	555.528	0.458323
GO:0022408_negative_regulation_of_cell-cell_adhesion	14	2	2.6852	-0.772596	936	302.452	428.99	555.528	0.458323
GO:0030520_estrogen_receptor_signaling_pathway	14	2	2.6852	-0.772596	936	302.452	428.99	555.528	0.458323
GO:0031114_regulation_of_microtubule_depolymerization	14	2	2.6852	-0.772596	936	302.452	428.99	555.528	0.458323
GO:0031670_cellular_response_to_nutrient	14	2	2.6852	-0.772596	936	302.452	428.99	555.528	0.458323
GO:0032350_regulation_of_hormone_metabolic_process	14	2	2.6852	-0.772596	936	302.452	428.99	555.528	0.458323
GO:0034446_substrate_adhesion-dependent_cell_spreading	14	2	2.6852	-0.772596	936	302.452	428.99	555.528	0.458323
GO:0042147_retrograde_transport__endosome_to_Golgi	14	2	2.6852	-0.772596	936	302.452	428.99	555.528	0.458323
GO:0043370_regulation_of_CD4-positive__alpha_beta_T_cell_differentiation	14	2	2.6852	-0.772596	936	302.452	428.99	555.528	0.458323
GO:0045600_positive_regulation_of_fat_cell_differentiation	14	2	2.6852	-0.772596	936	302.452	428.99	555.528	0.458323
GO:0045730_respiratory_burst	14	2	2.6852	-0.772596	936	302.452	428.99	555.528	0.458323
GO:0046825_regulation_of_protein_export_from_nucleus	14	2	2.6852	-0.772596	936	302.452	428.99	555.528	0.458323
GO:0046854_phosphoinositide_phosphorylation	14	2	2.6852	-0.772596	936	302.452	428.99	555.528	0.458323
GO:0071241_cellular_response_to_inorganic_substance	14	2	2.6852	-0.772596	936	302.452	428.99	555.528	0.458323
GO:0071248_cellular_response_to_metal_ion	14	2	2.6852	-0.772596	936	302.452	428.99	555.528	0.458323
GO:0034504_protein_localization_to_nucleus	133	10	1.41326	-0.769327	937	303.115	430	556.885	0.458911
GO:0006970_response_to_osmotic_stress	27	3	2.08849	-0.766454	941	306.384	433.73	561.076	0.460925
GO:0021532_neural_tube_patterning	27	3	2.08849	-0.766454	941	306.384	433.73	561.076	0.460925
GO:0048701_embryonic_cranial_skeleton_morphogenesis	27	3	2.08849	-0.766454	941	306.384	433.73	561.076	0.460925
GO:0060350_endochondral_bone_morphogenesis	27	3	2.08849	-0.766454	941	306.384	433.73	561.076	0.460925
GO:0002793_positive_regulation_of_peptide_secretion	41	4	1.83379	-0.764306	944	308.265	435.85	563.435	0.461706
GO:0030177_positive_regulation_of_Wnt_receptor_signaling_pathway	41	4	1.83379	-0.764306	944	308.265	435.85	563.435	0.461706
GO:0050868_negative_regulation_of_T_cell_activation	41	4	1.83379	-0.764306	944	308.265	435.85	563.435	0.461706
GO:0018205_peptidyl-lysine_modification	86	7	1.52994	-0.763201	945	308.821	436.62	564.419	0.462032
GO:0048732_gland_development	216	15	1.3053	-0.75558	946	311.169	440.22	569.271	0.465349
GO:0031669_cellular_response_to_nutrient_levels	56	5	1.67825	-0.754739	948	312.766	441.76	570.754	0.465992
GO:0051250_negative_regulation_of_lymphocyte_activation	56	5	1.67825	-0.754739	948	312.766	441.76	570.754	0.465992
GO:0070302_regulation_of_stress-activated_protein_kinase_signaling_cascade	87	7	1.51235	-0.745545	949	314.883	444.17	573.457	0.46804
GO:0080135_regulation_of_cellular_response_to_stress	135	10	1.39232	-0.741283	950	315.928	445.59	575.252	0.469042
GO:0045621_positive_regulation_of_lymphocyte_differentiation	42	4	1.79013	-0.738097	952	318.825	449.33	579.835	0.471985
GO:0045639_positive_regulation_of_myeloid_cell_differentiation	42	4	1.79013	-0.738097	952	318.825	449.33	579.835	0.471985
GO:0008654_phospholipid_biosynthetic_process	72	6	1.56637	-0.736819	955	320.053	450.89	581.727	0.472136
GO:0010563_negative_regulation_of_phosphorus_metabolic_process	72	6	1.56637	-0.736819	955	320.053	450.89	581.727	0.472136
GO:0045936_negative_regulation_of_phosphate_metabolic_process	72	6	1.56637	-0.736819	955	320.053	450.89	581.727	0.472136
GO:0007276_gamete_generation	218	15	1.29333	-0.733943	956	320.697	451.88	583.063	0.472678
GO:0008589_regulation_of_smoothened_signaling_pathway	28	3	2.0139	-0.733535	960	324.318	456.09	587.862	0.475094
GO:0048284_organelle_fusion	28	3	2.0139	-0.733535	960	324.318	456.09	587.862	0.475094
GO:0050918_positive_chemotaxis	28	3	2.0139	-0.733535	960	324.318	456.09	587.862	0.475094
GO:0051970_negative_regulation_of_transmission_of_nerve_impulse	28	3	2.0139	-0.733535	960	324.318	456.09	587.862	0.475094
GO:0051495_positive_regulation_of_cytoskeleton_organization	57	5	1.64881	-0.732765	961	325.878	457.73	589.582	0.476306
GO:0009968_negative_regulation_of_signal_transduction	88	7	1.49517	-0.728293	963	327.236	459.52	591.804	0.477175
GO:0035148_tube_formation	88	7	1.49517	-0.728293	963	327.236	459.52	591.804	0.477175
GO:0051325_interphase	120	9	1.40973	-0.725262	964	328.001	460.49	592.979	0.477687
GO:0001954_positive_regulation_of_cell-matrix_adhesion	15	2	2.50618	-0.725174	981	341.283	475.41	609.537	0.484618
GO:0002262_myeloid_cell_homeostasis	15	2	2.50618	-0.725174	981	341.283	475.41	609.537	0.484618
GO:0007616_long-term_memory	15	2	2.50618	-0.725174	981	341.283	475.41	609.537	0.484618
GO:0009126_purine_nucleoside_monophosphate_metabolic_process	15	2	2.50618	-0.725174	981	341.283	475.41	609.537	0.484618
GO:0009167_purine_ribonucleoside_monophosphate_metabolic_process	15	2	2.50618	-0.725174	981	341.283	475.41	609.537	0.484618
GO:0010634_positive_regulation_of_epithelial_cell_migration	15	2	2.50618	-0.725174	981	341.283	475.41	609.537	0.484618
GO:0010742_macrophage_derived_foam_cell_differentiation	15	2	2.50618	-0.725174	981	341.283	475.41	609.537	0.484618
GO:0014821_phasic_smooth_muscle_contraction	15	2	2.50618	-0.725174	981	341.283	475.41	609.537	0.484618
GO:0014911_positive_regulation_of_smooth_muscle_cell_migration	15	2	2.50618	-0.725174	981	341.283	475.41	609.537	0.484618
GO:0016925_protein_sumoylation	15	2	2.50618	-0.725174	981	341.283	475.41	609.537	0.484618
GO:0032365_intracellular_lipid_transport	15	2	2.50618	-0.725174	981	341.283	475.41	609.537	0.484618
GO:0034612_response_to_tumor_necrosis_factor	15	2	2.50618	-0.725174	981	341.283	475.41	609.537	0.484618
GO:0044058_regulation_of_digestive_system_process	15	2	2.50618	-0.725174	981	341.283	475.41	609.537	0.484618
GO:0048260_positive_regulation_of_receptor-mediated_endocytosis	15	2	2.50618	-0.725174	981	341.283	475.41	609.537	0.484618
GO:0060343_trabecula_formation	15	2	2.50618	-0.725174	981	341.283	475.41	609.537	0.484618
GO:0060993_kidney_morphogenesis	15	2	2.50618	-0.725174	981	341.283	475.41	609.537	0.484618
GO:0090077_foam_cell_differentiation	15	2	2.50618	-0.725174	981	341.283	475.41	609.537	0.484618
GO:0006163_purine_nucleotide_metabolic_process	355	23	1.21779	-0.723808	982	341.777	476.3	610.823	0.485031
GO:0007270_nerve-nerve_synaptic_transmission	73	6	1.54491	-0.717924	983	343.812	478.69	613.568	0.486968
GO:0017038_protein_import	137	10	1.372	-0.714179	984	344.773	479.84	614.907	0.487642
GO:0006914_autophagy	43	4	1.7485	-0.712902	986	346.774	482.44	618.106	0.48929
GO:0060443_mammary_gland_morphogenesis	43	4	1.7485	-0.712902	986	346.774	482.44	618.106	0.48929
GO:0023057_negative_regulation_of_signaling_process	89	7	1.47837	-0.711432	987	349.162	484.85	620.538	0.491236
GO:0010638_positive_regulation_of_organelle_organization	105	8	1.4321	-0.709711	988	350.395	486.56	622.725	0.49247
GO:0001777_T_cell_homeostatic_proliferation	4	1	N/A						N/A
GO:0001886_endothelial_cell_morphogenesis	4	1	N/A						N/A
GO:0001957_intramembranous_ossification	4	1	N/A						N/A
GO:0002719_negative_regulation_of_cytokine_production_involved_in_immune_response	4	1	N/A						N/A
GO:0002829_negative_regulation_of_type_2_immune_response	4	1	N/A						N/A
GO:0002904_positive_regulation_of_B_cell_apoptosis	4	1	N/A						N/A
GO:0003179_heart_valve_morphogenesis	4	1	N/A						N/A
GO:0003308_negative_regulation_of_Wnt_receptor_signaling_pathway_involved_in_heart_development	4	1	N/A						N/A
GO:0005513_detection_of_calcium_ion	4	1	N/A						N/A
GO:0006027_glycosaminoglycan_catabolic_process	4	1	N/A						N/A
GO:0006642_triglyceride_mobilization	4	1	N/A						N/A
GO:0006667_sphinganine_metabolic_process	4	1	N/A						N/A
GO:0006729_tetrahydrobiopterin_biosynthetic_process	4	1	N/A						N/A
GO:0007016_cytoskeletal_anchoring_at_plasma_membrane	4	1	N/A						N/A
GO:0007182_common-partner_SMAD_protein_phosphorylation	4	1	N/A						N/A
GO:0009265_2'-deoxyribonucleotide_biosynthetic_process	4	1	N/A						N/A
GO:0009299_mRNA_transcription	4	1	N/A						N/A
GO:0010891_negative_regulation_of_sequestering_of_triglyceride	4	1	N/A						N/A
GO:0016246_RNA_interference	4	1	N/A						N/A
GO:0017085_response_to_insecticide	4	1	N/A						N/A
GO:0018126_protein_hydroxylation	4	1	N/A						N/A
GO:0018208_peptidyl-proline_modification	4	1	N/A						N/A
GO:0021554_optic_nerve_development	4	1	N/A						N/A
GO:0021631_optic_nerve_morphogenesis	4	1	N/A						N/A
GO:0030854_positive_regulation_of_granulocyte_differentiation	4	1	N/A						N/A
GO:0030952_establishment_or_maintenance_of_cytoskeleton_polarity	4	1	N/A						N/A
GO:0031054_pre-microRNA_processing	4	1	N/A						N/A
GO:0031946_regulation_of_glucocorticoid_biosynthetic_process	4	1	N/A						N/A
GO:0032351_negative_regulation_of_hormone_metabolic_process	4	1	N/A						N/A
GO:0032353_negative_regulation_of_hormone_biosynthetic_process	4	1	N/A						N/A
GO:0032486_Rap_protein_signal_transduction	4	1	N/A						N/A
GO:0032802_low-density_lipoprotein_receptor_catabolic_process	4	1	N/A						N/A
GO:0032803_regulation_of_low-density_lipoprotein_receptor_catabolic_process	4	1	N/A						N/A
GO:0032808_lacrimal_gland_development	4	1	N/A						N/A
GO:0032863_activation_of_Rac_GTPase_activity	4	1	N/A						N/A
GO:0032873_negative_regulation_of_stress-activated_MAPK_cascade	4	1	N/A						N/A
GO:0032905_transforming_growth_factor-beta1_production	4	1	N/A						N/A
GO:0032908_regulation_of_transforming_growth_factor-beta1_production	4	1	N/A						N/A
GO:0033023_mast_cell_homeostasis	4	1	N/A						N/A
GO:0033024_mast_cell_apoptosis	4	1	N/A						N/A
GO:0033025_regulation_of_mast_cell_apoptosis	4	1	N/A						N/A
GO:0033026_negative_regulation_of_mast_cell_apoptosis	4	1	N/A						N/A
GO:0033563_dorsal_ventral_axon_guidance	4	1	N/A						N/A
GO:0034204_lipid_translocation	4	1	N/A						N/A
GO:0034339_regulation_of_transcription_from_RNA_polymerase_II_promoter_by_nuclear_hormone_receptor	4	1	N/A						N/A
GO:0034379_very-low-density_lipoprotein_particle_assembly	4	1	N/A						N/A
GO:0034698_response_to_gonadotropin_stimulus	4	1	N/A						N/A
GO:0034969_histone_arginine_methylation	4	1	N/A						N/A
GO:0035025_positive_regulation_of_Rho_protein_signal_transduction	4	1	N/A						N/A
GO:0035234_germ_cell_programmed_cell_death	4	1	N/A						N/A
GO:0035372_protein_localization_to_microtubule	4	1	N/A						N/A
GO:0042219_cellular_modified_amino_acid_catabolic_process	4	1	N/A						N/A
GO:0042321_negative_regulation_of_circadian_sleep_wake_cycle__sleep	4	1	N/A						N/A
GO:0042414_epinephrine_metabolic_process	4	1	N/A						N/A
GO:0042693_muscle_cell_fate_commitment	4	1	N/A						N/A
GO:0042699_follicle-stimulating_hormone_signaling_pathway	4	1	N/A						N/A
GO:0042754_negative_regulation_of_circadian_rhythm	4	1	N/A						N/A
GO:0042759_long-chain_fatty_acid_biosynthetic_process	4	1	N/A						N/A
GO:0042760_very_long-chain_fatty_acid_catabolic_process	4	1	N/A						N/A
GO:0042940_D-amino_acid_transport	4	1	N/A						N/A
GO:0042983_amyloid_precursor_protein_biosynthetic_process	4	1	N/A						N/A
GO:0042984_regulation_of_amyloid_precursor_protein_biosynthetic_process	4	1	N/A						N/A
GO:0043587_tongue_morphogenesis	4	1	N/A						N/A
GO:0045332_phospholipid_translocation	4	1	N/A						N/A
GO:0045722_positive_regulation_of_gluconeogenesis	4	1	N/A						N/A
GO:0046125_pyrimidine_deoxyribonucleoside_metabolic_process	4	1	N/A						N/A
GO:0046398_UDP-glucuronate_metabolic_process	4	1	N/A						N/A
GO:0046499_S-adenosylmethioninamine_metabolic_process	4	1	N/A						N/A
GO:0046855_inositol_phosphate_dephosphorylation	4	1	N/A						N/A
GO:0046929_negative_regulation_of_neurotransmitter_secretion	4	1	N/A						N/A
GO:0048087_positive_regulation_of_developmental_pigmentation	4	1	N/A						N/A
GO:0048170_positive_regulation_of_long-term_neuronal_synaptic_plasticity	4	1	N/A						N/A
GO:0048808_male_genitalia_morphogenesis	4	1	N/A						N/A
GO:0048935_peripheral_nervous_system_neuron_development	4	1	N/A						N/A
GO:0050847_progesterone_receptor_signaling_pathway	4	1	N/A						N/A
GO:0051654_establishment_of_mitochondrion_localization	4	1	N/A						N/A
GO:0055094_response_to_lipoprotein_stimulus	4	1	N/A						N/A
GO:0060044_negative_regulation_of_cardiac_muscle_cell_proliferation	4	1	N/A						N/A
GO:0060158_activation_of_phospholipase_C_activity_by_dopamine_receptor_signaling_pathway	4	1	N/A						N/A
GO:0060363_cranial_suture_morphogenesis	4	1	N/A						N/A
GO:0060430_lung_saccule_development	4	1	N/A						N/A
GO:0060437_lung_growth	4	1	N/A						N/A
GO:0060510_Type_II_pneumocyte_differentiation	4	1	N/A						N/A
GO:0060594_mammary_gland_specification	4	1	N/A						N/A
GO:0060872_semicircular_canal_development	4	1	N/A						N/A
GO:0070293_renal_absorption	4	1	N/A						N/A
GO:0070295_renal_water_absorption	4	1	N/A						N/A
GO:0070670_response_to_interleukin-4	4	1	N/A						N/A
GO:0070932_histone_H3_deacetylation	4	1	N/A						N/A
GO:0071470_cellular_response_to_osmotic_stress	4	1	N/A						N/A
GO:0090039_regulation_of_gene-specific_transcription_elongation_from_RNA_polymerase_II_promoter	4	1	N/A						N/A
GO:0090073_positive_regulation_of_protein_homodimerization_activity	4	1	N/A						N/A
GO:0060341_regulation_of_cellular_localization	340	22	1.21624	-0.705492	989	350.829	487.2	623.571	0.492619
GO:0006402_mRNA_catabolic_process	29	3	1.94445	-0.702352	995	355.616	492.47	629.324	0.494945
GO:0021575_hindbrain_morphogenesis	29	3	1.94445	-0.702352	995	355.616	492.47	629.324	0.494945
GO:0021675_nerve_development	29	3	1.94445	-0.702352	995	355.616	492.47	629.324	0.494945
GO:0030890_positive_regulation_of_B_cell_proliferation	29	3	1.94445	-0.702352	995	355.616	492.47	629.324	0.494945
GO:0032319_regulation_of_Rho_GTPase_activity	29	3	1.94445	-0.702352	995	355.616	492.47	629.324	0.494945
GO:0050773_regulation_of_dendrite_development	29	3	1.94445	-0.702352	995	355.616	492.47	629.324	0.494945
GO:0001764_neuron_migration	74	6	1.52403	-0.699521	997	357.922	495.26	632.598	0.49675
GO:0032956_regulation_of_actin_cytoskeleton_organization	74	6	1.52403	-0.699521	997	357.922	495.26	632.598	0.49675
GO:0006725_cellular_aromatic_compound_metabolic_process	106	8	1.4186	-0.69462	999	360.083	497.95	635.817	0.498448
GO:0070663_regulation_of_leukocyte_proliferation	106	8	1.4186	-0.69462	999	360.083	497.95	635.817	0.498448
GO:0006941_striated_muscle_contraction	44	4	1.70876	-0.688672	1002	364.55	503.23	641.91	0.502226
GO:0043506_regulation_of_JUN_kinase_activity	44	4	1.70876	-0.688672	1002	364.55	503.23	641.91	0.502226
GO:0050871_positive_regulation_of_B_cell_activation	44	4	1.70876	-0.688672	1002	364.55	503.23	641.91	0.502226
GO:0070887_cellular_response_to_chemical_stimulus	412	26	1.18618	-0.6843	1003	365.076	504.06	643.044	0.502552
GO:0001832_blastocyst_growth	16	2	2.34955	-0.681831	1024	375.652	517.2	658.748	0.505078
GO:0002040_sprouting_angiogenesis	16	2	2.34955	-0.681831	1024	375.652	517.2	658.748	0.505078
GO:0003382_epithelial_cell_morphogenesis	16	2	2.34955	-0.681831	1024	375.652	517.2	658.748	0.505078
GO:0006826_iron_ion_transport	16	2	2.34955	-0.681831	1024	375.652	517.2	658.748	0.505078
GO:0006911_phagocytosis__engulfment	16	2	2.34955	-0.681831	1024	375.652	517.2	658.748	0.505078
GO:0009161_ribonucleoside_monophosphate_metabolic_process	16	2	2.34955	-0.681831	1024	375.652	517.2	658.748	0.505078
GO:0010712_regulation_of_collagen_metabolic_process	16	2	2.34955	-0.681831	1024	375.652	517.2	658.748	0.505078
GO:0022410_circadian_sleep_wake_cycle_process	16	2	2.34955	-0.681831	1024	375.652	517.2	658.748	0.505078
GO:0031572_G2_M_transition_DNA_damage_checkpoint	16	2	2.34955	-0.681831	1024	375.652	517.2	658.748	0.505078
GO:0032965_regulation_of_collagen_biosynthetic_process	16	2	2.34955	-0.681831	1024	375.652	517.2	658.748	0.505078
GO:0042036_negative_regulation_of_cytokine_biosynthetic_process	16	2	2.34955	-0.681831	1024	375.652	517.2	658.748	0.505078
GO:0042749_regulation_of_circadian_sleep_wake_cycle	16	2	2.34955	-0.681831	1024	375.652	517.2	658.748	0.505078
GO:0043616_keratinocyte_proliferation	16	2	2.34955	-0.681831	1024	375.652	517.2	658.748	0.505078
GO:0045187_regulation_of_circadian_sleep_wake_cycle__sleep	16	2	2.34955	-0.681831	1024	375.652	517.2	658.748	0.505078
GO:0045577_regulation_of_B_cell_differentiation	16	2	2.34955	-0.681831	1024	375.652	517.2	658.748	0.505078
GO:0045806_negative_regulation_of_endocytosis	16	2	2.34955	-0.681831	1024	375.652	517.2	658.748	0.505078
GO:0048745_smooth_muscle_tissue_development	16	2	2.34955	-0.681831	1024	375.652	517.2	658.748	0.505078
GO:0048820_hair_follicle_maturation	16	2	2.34955	-0.681831	1024	375.652	517.2	658.748	0.505078
GO:0050802_circadian_sleep_wake_cycle__sleep	16	2	2.34955	-0.681831	1024	375.652	517.2	658.748	0.505078
GO:0051496_positive_regulation_of_stress_fiber_assembly	16	2	2.34955	-0.681831	1024	375.652	517.2	658.748	0.505078
GO:0060351_cartilage_development_involved_in_endochondral_bone_morphogenesis	16	2	2.34955	-0.681831	1024	375.652	517.2	658.748	0.505078
GO:0048738_cardiac_muscle_tissue_development	75	6	1.50371	-0.681595	1026	376.429	518.14	659.851	0.50501
GO:0070665_positive_regulation_of_leukocyte_proliferation	75	6	1.50371	-0.681595	1026	376.429	518.14	659.851	0.50501
GO:0046486_glycerolipid_metabolic_process	173	12	1.3038	-0.677456	1027	378.053	520.08	662.107	0.506407
GO:0061138_morphogenesis_of_a_branching_epithelium	140	10	1.3426	-0.675218	1028	378.357	520.45	662.543	0.506274
GO:0002053_positive_regulation_of_mesenchymal_cell_proliferation	30	3	1.87964	-0.672776	1032	383.256	526.24	669.224	0.509922
GO:0003208_cardiac_ventricle_morphogenesis	30	3	1.87964	-0.672776	1032	383.256	526.24	669.224	0.509922
GO:0010976_positive_regulation_of_neuron_projection_development	30	3	1.87964	-0.672776	1032	383.256	526.24	669.224	0.509922
GO:0090263_positive_regulation_of_canonical_Wnt_receptor_signaling_pathway	30	3	1.87964	-0.672776	1032	383.256	526.24	669.224	0.509922
GO:0046546_development_of_primary_male_sexual_characteristics	60	5	1.56637	-0.670826	1033	384.715	527.86	671.005	0.510997
GO:0070201_regulation_of_establishment_of_protein_localization	157	11	1.31694	-0.669785	1034	384.971	528.37	671.769	0.510996
GO:0000209_protein_polyubiquitination	45	4	1.67079	-0.665359	1041	388.176	532.22	676.264	0.511258
GO:0007219_Notch_signaling_pathway	45	4	1.67079	-0.665359	1041	388.176	532.22	676.264	0.511258
GO:0010811_positive_regulation_of_cell-substrate_adhesion	45	4	1.67079	-0.665359	1041	388.176	532.22	676.264	0.511258
GO:0016197_endosome_transport	45	4	1.67079	-0.665359	1041	388.176	532.22	676.264	0.511258
GO:0018958_phenol-containing_compound_metabolic_process	45	4	1.67079	-0.665359	1041	388.176	532.22	676.264	0.511258
GO:0042475_odontogenesis_of_dentine-containing_tooth	45	4	1.67079	-0.665359	1041	388.176	532.22	676.264	0.511258
GO:0051937_catecholamine_transport	45	4	1.67079	-0.665359	1041	388.176	532.22	676.264	0.511258
GO:0050790_regulation_of_catalytic_activity	859	51	1.11597	-0.661211	1042	391.749	536.6	681.451	0.514971
GO:0001942_hair_follicle_development	61	5	1.54069	-0.651425	1047	395.001	540.38	685.759	0.516122
GO:0022404_molting_cycle_process	61	5	1.54069	-0.651425	1047	395.001	540.38	685.759	0.516122
GO:0022405_hair_cycle_process	61	5	1.54069	-0.651425	1047	395.001	540.38	685.759	0.516122
GO:0030218_erythrocyte_differentiation	61	5	1.54069	-0.651425	1047	395.001	540.38	685.759	0.516122
GO:0048565_digestive_tract_development	61	5	1.54069	-0.651425	1047	395.001	540.38	685.759	0.516122
GO:0018108_peptidyl-tyrosine_phosphorylation	109	8	1.37955	-0.651153	1050	395.604	541.08	686.556	0.515314
GO:0018212_peptidyl-tyrosine_modification	109	8	1.37955	-0.651153	1050	395.604	541.08	686.556	0.515314
GO:0030072_peptide_hormone_secretion	109	8	1.37955	-0.651153	1050	395.604	541.08	686.556	0.515314
GO:0048705_skeletal_system_morphogenesis	142	10	1.32369	-0.650328	1051	395.821	541.38	686.939	0.515109
GO:0048729_tissue_morphogenesis	347	22	1.1917	-0.64924	1052	396.089	541.83	687.571	0.515048
GO:0032970_regulation_of_actin_filament-based_process	77	6	1.46465	-0.647117	1053	397.549	543.64	689.731	0.516277
GO:0007435_salivary_gland_morphogenesis	31	3	1.819	-0.644695	1061	402.762	549.34	695.918	0.517757
GO:0010243_response_to_organic_nitrogen	31	3	1.819	-0.644695	1061	402.762	549.34	695.918	0.517757
GO:0019827_stem_cell_maintenance	31	3	1.819	-0.644695	1061	402.762	549.34	695.918	0.517757
GO:0032273_positive_regulation_of_protein_polymerization	31	3	1.819	-0.644695	1061	402.762	549.34	695.918	0.517757
GO:0045216_cell-cell_junction_organization	31	3	1.819	-0.644695	1061	402.762	549.34	695.918	0.517757
GO:0045776_negative_regulation_of_blood_pressure	31	3	1.819	-0.644695	1061	402.762	549.34	695.918	0.517757
GO:0048286_lung_alveolus_development	31	3	1.819	-0.644695	1061	402.762	549.34	695.918	0.517757
GO:0060603_mammary_gland_duct_morphogenesis	31	3	1.819	-0.644695	1061	402.762	549.34	695.918	0.517757
GO:0048878_chemical_homeostasis	541	33	1.14654	-0.643813	1062	403.156	549.67	696.184	0.51758
GO:0009166_nucleotide_catabolic_process	227	15	1.24205	-0.642994	1063	403.663	550.25	696.837	0.517639
GO:0009636_response_to_toxin	46	4	1.63447	-0.642918	1064	405.406	552.12	698.834	0.51891
GO:0003091_renal_water_homeostasis	17	2	2.21134	-0.642045	1084	415.759	564.01	712.261	0.520304
GO:0007212_dopamine_receptor_signaling_pathway	17	2	2.21134	-0.642045	1084	415.759	564.01	712.261	0.520304
GO:0007274_neuromuscular_synaptic_transmission	17	2	2.21134	-0.642045	1084	415.759	564.01	712.261	0.520304
GO:0014046_dopamine_secretion	17	2	2.21134	-0.642045	1084	415.759	564.01	712.261	0.520304
GO:0014059_regulation_of_dopamine_secretion	17	2	2.21134	-0.642045	1084	415.759	564.01	712.261	0.520304
GO:0015800_acidic_amino_acid_transport	17	2	2.21134	-0.642045	1084	415.759	564.01	712.261	0.520304
GO:0016079_synaptic_vesicle_exocytosis	17	2	2.21134	-0.642045	1084	415.759	564.01	712.261	0.520304
GO:0022409_positive_regulation_of_cell-cell_adhesion	17	2	2.21134	-0.642045	1084	415.759	564.01	712.261	0.520304
GO:0031111_negative_regulation_of_microtubule_polymerization_or_depolymerization	17	2	2.21134	-0.642045	1084	415.759	564.01	712.261	0.520304
GO:0032091_negative_regulation_of_protein_binding	17	2	2.21134	-0.642045	1084	415.759	564.01	712.261	0.520304
GO:0045822_negative_regulation_of_heart_contraction	17	2	2.21134	-0.642045	1084	415.759	564.01	712.261	0.520304
GO:0046834_lipid_phosphorylation	17	2	2.21134	-0.642045	1084	415.759	564.01	712.261	0.520304
GO:0048844_artery_morphogenesis	17	2	2.21134	-0.642045	1084	415.759	564.01	712.261	0.520304
GO:0050853_B_cell_receptor_signaling_pathway	17	2	2.21134	-0.642045	1084	415.759	564.01	712.261	0.520304
GO:0050891_multicellular_organismal_water_homeostasis	17	2	2.21134	-0.642045	1084	415.759	564.01	712.261	0.520304
GO:0051148_negative_regulation_of_muscle_cell_differentiation	17	2	2.21134	-0.642045	1084	415.759	564.01	712.261	0.520304
GO:0061097_regulation_of_protein_tyrosine_kinase_activity	17	2	2.21134	-0.642045	1084	415.759	564.01	712.261	0.520304
GO:0070228_regulation_of_lymphocyte_apoptosis	17	2	2.21134	-0.642045	1084	415.759	564.01	712.261	0.520304
GO:0071383_cellular_response_to_steroid_hormone_stimulus	17	2	2.21134	-0.642045	1084	415.759	564.01	712.261	0.520304
GO:2000106_regulation_of_leukocyte_apoptosis	17	2	2.21134	-0.642045	1084	415.759	564.01	712.261	0.520304
GO:0046879_hormone_secretion	143	10	1.31443	-0.638198	1085	416.257	564.76	713.263	0.520516
GO:0005996_monosaccharide_metabolic_process	160	11	1.29225	-0.635033	1086	417.645	566.54	715.435	0.521676
GO:0002695_negative_regulation_of_leukocyte_activation	62	5	1.51584	-0.632609	1091	419.516	569.07	718.624	0.521604
GO:0006937_regulation_of_muscle_contraction	62	5	1.51584	-0.632609	1091	419.516	569.07	718.624	0.521604
GO:0006939_smooth_muscle_contraction	62	5	1.51584	-0.632609	1091	419.516	569.07	718.624	0.521604
GO:0043542_endothelial_cell_migration	62	5	1.51584	-0.632609	1091	419.516	569.07	718.624	0.521604
GO:0046165_alcohol_biosynthetic_process	62	5	1.51584	-0.632609	1091	419.516	569.07	718.624	0.521604
GO:0046328_regulation_of_JNK_cascade	78	6	1.44588	-0.630539	1092	420.877	570.86	720.843	0.522766
GO:0002696_positive_regulation_of_leukocyte_activation	127	9	1.33203	-0.630503	1093	421.225	571.23	721.235	0.522626
GO:0046903_secretion	455	28	1.1567	-0.628612	1094	421.353	571.49	721.627	0.522386
GO:0006260_DNA_replication	144	10	1.3053	-0.626272	1095	421.796	572.09	722.384	0.522457
GO:0031401_positive_regulation_of_protein_modification_process	246	16	1.22253	-0.625755	1096	422.007	572.44	722.873	0.522299
GO:0042327_positive_regulation_of_phosphorylation	161	11	1.28422	-0.623811	1097	422.553	573	723.447	0.522334
GO:0008306_associative_learning	47	4	1.59969	-0.621308	1099	425.914	577.06	728.206	0.525077
GO:0060348_bone_development	47	4	1.59969	-0.621308	1099	425.914	577.06	728.206	0.525077
GO:0000320_re-entry_into_mitotic_cell_cycle	5	1	3.75928	-0.621199	1188	503.522	661	818.478	0.556397
GO:0002283_neutrophil_activation_involved_in_immune_response	5	1	3.75928	-0.621199	1188	503.522	661	818.478	0.556397
GO:0002327_immature_B_cell_differentiation	5	1	3.75928	-0.621199	1188	503.522	661	818.478	0.556397
GO:0002329_pre-B_cell_differentiation	5	1	3.75928	-0.621199	1188	503.522	661	818.478	0.556397
GO:0002475_antigen_processing_and_presentation_via_MHC_class_Ib	5	1	3.75928	-0.621199	1188	503.522	661	818.478	0.556397
GO:0002517_T_cell_tolerance_induction	5	1	3.75928	-0.621199	1188	503.522	661	818.478	0.556397
GO:0002523_leukocyte_migration_involved_in_inflammatory_response	5	1	3.75928	-0.621199	1188	503.522	661	818.478	0.556397
GO:0002568_somatic_diversification_of_T_cell_receptor_genes	5	1	3.75928	-0.621199	1188	503.522	661	818.478	0.556397
GO:0002664_regulation_of_T_cell_tolerance_induction	5	1	3.75928	-0.621199	1188	503.522	661	818.478	0.556397
GO:0002666_positive_regulation_of_T_cell_tolerance_induction	5	1	3.75928	-0.621199	1188	503.522	661	818.478	0.556397
GO:0002681_somatic_recombination_of_T_cell_receptor_gene_segments	5	1	3.75928	-0.621199	1188	503.522	661	818.478	0.556397
GO:0002701_negative_regulation_of_production_of_molecular_mediator_of_immune_response	5	1	3.75928	-0.621199	1188	503.522	661	818.478	0.556397
GO:0003094_glomerular_filtration	5	1	3.75928	-0.621199	1188	503.522	661	818.478	0.556397
GO:0003097_renal_water_transport	5	1	3.75928	-0.621199	1188	503.522	661	818.478	0.556397
GO:0003170_heart_valve_development	5	1	3.75928	-0.621199	1188	503.522	661	818.478	0.556397
GO:0003307_regulation_of_Wnt_receptor_signaling_pathway_involved_in_heart_development	5	1	3.75928	-0.621199	1188	503.522	661	818.478	0.556397
GO:0003337_mesenchymal_to_epithelial_transition_involved_in_metanephros_morphogenesis	5	1	3.75928	-0.621199	1188	503.522	661	818.478	0.556397
GO:0006063_uronic_acid_metabolic_process	5	1	3.75928	-0.621199	1188	503.522	661	818.478	0.556397
GO:0006167_AMP_biosynthetic_process	5	1	3.75928	-0.621199	1188	503.522	661	818.478	0.556397
GO:0006221_pyrimidine_nucleotide_biosynthetic_process	5	1	3.75928	-0.621199	1188	503.522	661	818.478	0.556397
GO:0006688_glycosphingolipid_biosynthetic_process	5	1	3.75928	-0.621199	1188	503.522	661	818.478	0.556397
GO:0006907_pinocytosis	5	1	3.75928	-0.621199	1188	503.522	661	818.478	0.556397
GO:0007171_activation_of_transmembrane_receptor_protein_tyrosine_kinase_activity	5	1	3.75928	-0.621199	1188	503.522	661	818.478	0.556397
GO:0007256_activation_of_JNKK_activity	5	1	3.75928	-0.621199	1188	503.522	661	818.478	0.556397
GO:0010107_potassium_ion_import	5	1	3.75928	-0.621199	1188	503.522	661	818.478	0.556397
GO:0010560_positive_regulation_of_glycoprotein_biosynthetic_process	5	1	3.75928	-0.621199	1188	503.522	661	818.478	0.556397
GO:0010837_regulation_of_keratinocyte_proliferation	5	1	3.75928	-0.621199	1188	503.522	661	818.478	0.556397
GO:0015670_carbon_dioxide_transport	5	1	3.75928	-0.621199	1188	503.522	661	818.478	0.556397
GO:0016199_axon_midline_choice_point_recognition	5	1	3.75928	-0.621199	1188	503.522	661	818.478	0.556397
GO:0016338_calcium-independent_cell-cell_adhesion	5	1	3.75928	-0.621199	1188	503.522	661	818.478	0.556397
GO:0016584_nucleosome_positioning	5	1	3.75928	-0.621199	1188	503.522	661	818.478	0.556397
GO:0019585_glucuronate_metabolic_process	5	1	3.75928	-0.621199	1188	503.522	661	818.478	0.556397
GO:0021783_preganglionic_parasympathetic_nervous_system_development	5	1	3.75928	-0.621199	1188	503.522	661	818.478	0.556397
GO:0021937_cerebellar_Purkinje_cell-granule_cell_precursor_cell_signaling_involved_in_regulation_of_granule_cell_precursor_cell_proliferation	5	1	3.75928	-0.621199	1188	503.522	661	818.478	0.556397
GO:0030321_transepithelial_chloride_transport	5	1	3.75928	-0.621199	1188	503.522	661	818.478	0.556397
GO:0030540_female_genitalia_development	5	1	3.75928	-0.621199	1188	503.522	661	818.478	0.556397
GO:0031657_regulation_of_cyclin-dependent_protein_kinase_activity_involved_by_G1_S	5	1	3.75928	-0.621199	1188	503.522	661	818.478	0.556397
GO:0031659_positive_regulation_of_cyclin-dependent_protein_kinase_activity_involved_in_G1_S	5	1	3.75928	-0.621199	1188	503.522	661	818.478	0.556397
GO:0031664_regulation_of_lipopolysaccharide-mediated_signaling_pathway	5	1	3.75928	-0.621199	1188	503.522	661	818.478	0.556397
GO:0032069_regulation_of_nuclease_activity	5	1	3.75928	-0.621199	1188	503.522	661	818.478	0.556397
GO:0032206_positive_regulation_of_telomere_maintenance	5	1	3.75928	-0.621199	1188	503.522	661	818.478	0.556397
GO:0033153_T_cell_receptor_V(D)J_recombination	5	1	3.75928	-0.621199	1188	503.522	661	818.478	0.556397
GO:0033632_regulation_of_cell-cell_adhesion_mediated_by_integrin	5	1	3.75928	-0.621199	1188	503.522	661	818.478	0.556397
GO:0034243_regulation_of_transcription_elongation_from_RNA_polymerase_II_promoter	5	1	3.75928	-0.621199	1188	503.522	661	818.478	0.556397
GO:0034380_high-density_lipoprotein_particle_assembly	5	1	3.75928	-0.621199	1188	503.522	661	818.478	0.556397
GO:0035066_positive_regulation_of_histone_acetylation	5	1	3.75928	-0.621199	1188	503.522	661	818.478	0.556397
GO:0035278_negative_regulation_of_translation_involved_in_gene_silencing_by_miRNA	5	1	3.75928	-0.621199	1188	503.522	661	818.478	0.556397
GO:0035335_peptidyl-tyrosine_dephosphorylation	5	1	3.75928	-0.621199	1188	503.522	661	818.478	0.556397
GO:0040033_negative_regulation_of_translation__ncRNA-mediated	5	1	3.75928	-0.621199	1188	503.522	661	818.478	0.556397
GO:0042421_norepinephrine_biosynthetic_process	5	1	3.75928	-0.621199	1188	503.522	661	818.478	0.556397
GO:0043312_neutrophil_degranulation	5	1	3.75928	-0.621199	1188	503.522	661	818.478	0.556397
GO:0043518_negative_regulation_of_DNA_damage_response__signal_transduction_by_p53_class_mediator	5	1	3.75928	-0.621199	1188	503.522	661	818.478	0.556397
GO:0043981_histone_H4-K5_acetylation	5	1	3.75928	-0.621199	1188	503.522	661	818.478	0.556397
GO:0043982_histone_H4-K8_acetylation	5	1	3.75928	-0.621199	1188	503.522	661	818.478	0.556397
GO:0045056_transcytosis	5	1	3.75928	-0.621199	1188	503.522	661	818.478	0.556397
GO:0045070_positive_regulation_of_viral_genome_replication	5	1	3.75928	-0.621199	1188	503.522	661	818.478	0.556397
GO:0045589_regulation_of_regulatory_T_cell_differentiation	5	1	3.75928	-0.621199	1188	503.522	661	818.478	0.556397
GO:0045625_regulation_of_T-helper_1_cell_differentiation	5	1	3.75928	-0.621199	1188	503.522	661	818.478	0.556397
GO:0045634_regulation_of_melanocyte_differentiation	5	1	3.75928	-0.621199	1188	503.522	661	818.478	0.556397
GO:0045974_regulation_of_translation__ncRNA-mediated	5	1	3.75928	-0.621199	1188	503.522	661	818.478	0.556397
GO:0046010_positive_regulation_of_circadian_sleep_wake_cycle__non-REM_sleep	5	1	3.75928	-0.621199	1188	503.522	661	818.478	0.556397
GO:0046146_tetrahydrobiopterin_metabolic_process	5	1	3.75928	-0.621199	1188	503.522	661	818.478	0.556397
GO:0046628_positive_regulation_of_insulin_receptor_signaling_pathway	5	1	3.75928	-0.621199	1188	503.522	661	818.478	0.556397
GO:0046838_phosphorylated_carbohydrate_dephosphorylation	5	1	3.75928	-0.621199	1188	503.522	661	818.478	0.556397
GO:0046856_phosphoinositide_dephosphorylation	5	1	3.75928	-0.621199	1188	503.522	661	818.478	0.556397
GO:0048289_isotype_switching_to_IgE_isotypes	5	1	3.75928	-0.621199	1188	503.522	661	818.478	0.556397
GO:0048293_regulation_of_isotype_switching_to_IgE_isotypes	5	1	3.75928	-0.621199	1188	503.522	661	818.478	0.556397
GO:0048670_regulation_of_collateral_sprouting	5	1	3.75928	-0.621199	1188	503.522	661	818.478	0.556397
GO:0048934_peripheral_nervous_system_neuron_differentiation	5	1	3.75928	-0.621199	1188	503.522	661	818.478	0.556397
GO:0050932_regulation_of_pigment_cell_differentiation	5	1	3.75928	-0.621199	1188	503.522	661	818.478	0.556397
GO:0051547_regulation_of_keratinocyte_migration	5	1	3.75928	-0.621199	1188	503.522	661	818.478	0.556397
GO:0051549_positive_regulation_of_keratinocyte_migration	5	1	3.75928	-0.621199	1188	503.522	661	818.478	0.556397
GO:0051938_L-glutamate_import	5	1	3.75928	-0.621199	1188	503.522	661	818.478	0.556397
GO:0060009_Sertoli_cell_development	5	1	3.75928	-0.621199	1188	503.522	661	818.478	0.556397
GO:0060174_limb_bud_formation	5	1	3.75928	-0.621199	1188	503.522	661	818.478	0.556397
GO:0060456_positive_regulation_of_digestive_system_process	5	1	3.75928	-0.621199	1188	503.522	661	818.478	0.556397
GO:0060501_positive_regulation_of_epithelial_cell_proliferation_involved_in_lung_morphogenesis	5	1	3.75928	-0.621199	1188	503.522	661	818.478	0.556397
GO:0060605_tube_lumen_cavitation	5	1	3.75928	-0.621199	1188	503.522	661	818.478	0.556397
GO:0060662_salivary_gland_cavitation	5	1	3.75928	-0.621199	1188	503.522	661	818.478	0.556397
GO:0060665_regulation_of_branching_involved_in_salivary_gland_morphogenesis_by_mesenchymal-epithelial_signaling	5	1	3.75928	-0.621199	1188	503.522	661	818.478	0.556397
GO:0070198_protein_localization_to_chromosome__telomeric_region	5	1	3.75928	-0.621199	1188	503.522	661	818.478	0.556397
GO:0070389_chaperone_cofactor-dependent_protein_refolding	5	1	3.75928	-0.621199	1188	503.522	661	818.478	0.556397
GO:0071157_negative_regulation_of_cell_cycle_arrest	5	1	3.75928	-0.621199	1188	503.522	661	818.478	0.556397
GO:0071804_cellular_potassium_ion_transport	5	1	3.75928	-0.621199	1188	503.522	661	818.478	0.556397
GO:0071805_potassium_ion_transmembrane_transport	5	1	3.75928	-0.621199	1188	503.522	661	818.478	0.556397
GO:0072215_regulation_of_metanephros_development	5	1	3.75928	-0.621199	1188	503.522	661	818.478	0.556397
GO:0072283_metanephric_renal_vesicle_morphogenesis	5	1	3.75928	-0.621199	1188	503.522	661	818.478	0.556397
GO:0072348_sulfur_compound_transport	5	1	3.75928	-0.621199	1188	503.522	661	818.478	0.556397
GO:0090273_regulation_of_somatostatin_secretion	5	1	3.75928	-0.621199	1188	503.522	661	818.478	0.556397
GO:0006584_catecholamine_metabolic_process	32	3	1.76216	-0.618007	1196	508.393	666.57	824.747	0.557333
GO:0009712_catechol_metabolic_process	32	3	1.76216	-0.618007	1196	508.393	666.57	824.747	0.557333
GO:0019915_lipid_storage	32	3	1.76216	-0.618007	1196	508.393	666.57	824.747	0.557333
GO:0031645_negative_regulation_of_neurological_system_process	32	3	1.76216	-0.618007	1196	508.393	666.57	824.747	0.557333
GO:0034311_diol_metabolic_process	32	3	1.76216	-0.618007	1196	508.393	666.57	824.747	0.557333
GO:0042307_positive_regulation_of_protein_import_into_nucleus	32	3	1.76216	-0.618007	1196	508.393	666.57	824.747	0.557333
GO:0043547_positive_regulation_of_GTPase_activity	32	3	1.76216	-0.618007	1196	508.393	666.57	824.747	0.557333
GO:0045833_negative_regulation_of_lipid_metabolic_process	32	3	1.76216	-0.618007	1196	508.393	666.57	824.747	0.557333
GO:0048872_homeostasis_of_number_of_cells	128	9	1.32162	-0.617941	1197	509.201	667.45	825.699	0.557602
GO:0034220_ion_transmembrane_transport	230	15	1.22585	-0.614893	1198	509.819	668.35	826.881	0.557888
GO:0050730_regulation_of_peptidyl-tyrosine_phosphorylation	79	6	1.42757	-0.614384	1199	511.021	669.76	828.499	0.558599
GO:0033043_regulation_of_organelle_organization	213	14	1.23544	-0.613398	1200	512.627	671.61	830.593	0.559675
GO:0001558_regulation_of_cell_growth	179	12	1.26009	-0.61216	1201	513.268	672.42	831.572	0.559883
GO:0016486_peptide_hormone_processing	18	2	2.08849	-0.605386	1211	528.089	688.6	849.111	0.568621
GO:0021696_cerebellar_cortex_morphogenesis	18	2	2.08849	-0.605386	1211	528.089	688.6	849.111	0.568621
GO:0031076_embryonic_camera-type_eye_development	18	2	2.08849	-0.605386	1211	528.089	688.6	849.111	0.568621
GO:0032233_positive_regulation_of_actin_filament_bundle_assembly	18	2	2.08849	-0.605386	1211	528.089	688.6	849.111	0.568621
GO:0033627_cell_adhesion_mediated_by_integrin	18	2	2.08849	-0.605386	1211	528.089	688.6	849.111	0.568621
GO:0042745_circadian_sleep_wake_cycle	18	2	2.08849	-0.605386	1211	528.089	688.6	849.111	0.568621
GO:0045921_positive_regulation_of_exocytosis	18	2	2.08849	-0.605386	1211	528.089	688.6	849.111	0.568621
GO:0051954_positive_regulation_of_amine_transport	18	2	2.08849	-0.605386	1211	528.089	688.6	849.111	0.568621
GO:0060420_regulation_of_heart_growth	18	2	2.08849	-0.605386	1211	528.089	688.6	849.111	0.568621
GO:0060428_lung_epithelium_development	18	2	2.08849	-0.605386	1211	528.089	688.6	849.111	0.568621
GO:0030073_insulin_secretion	96	7	1.37057	-0.603608	1212	528.782	689.46	850.138	0.568861
GO:0046483_heterocycle_metabolic_process	459	28	1.14662	-0.60244	1213	529.029	689.85	850.671	0.568714
GO:0008584_male_gonad_development	48	4	1.56637	-0.60049	1216	532.57	694.22	855.87	0.570905
GO:0033044_regulation_of_chromosome_organization	48	4	1.56637	-0.60049	1216	532.57	694.22	855.87	0.570905
GO:0045185_maintenance_of_protein_location	48	4	1.56637	-0.60049	1216	532.57	694.22	855.87	0.570905
GO:0022613_ribonucleoprotein_complex_biogenesis	80	6	1.40973	-0.598641	1219	534.712	696.61	858.508	0.57146
GO:0030100_regulation_of_endocytosis	80	6	1.40973	-0.598641	1219	534.712	696.61	858.508	0.57146
GO:0043254_regulation_of_protein_complex_assembly	80	6	1.40973	-0.598641	1219	534.712	696.61	858.508	0.57146
GO:0007411_axon_guidance	113	8	1.33072	-0.597176	1220	535.356	697.39	859.424	0.571631
GO:0030001_metal_ion_transport	284	18	1.19132	-0.596931	1221	535.424	697.44	859.456	0.571204
GO:0042303_molting_cycle	64	5	1.46847	-0.596649	1223	536.03	698.25	860.47	0.570932
GO:0042633_hair_cycle	64	5	1.46847	-0.596649	1223	536.03	698.25	860.47	0.570932
GO:0065003_macromolecular_complex_assembly	478	29	1.14037	-0.594409	1224	536.269	698.55	860.831	0.570711
GO:0001656_metanephros_development	33	3	1.70876	-0.592617	1229	541.185	704.28	867.375	0.573051
GO:0010464_regulation_of_mesenchymal_cell_proliferation	33	3	1.70876	-0.592617	1229	541.185	704.28	867.375	0.573051
GO:0022407_regulation_of_cell-cell_adhesion	33	3	1.70876	-0.592617	1229	541.185	704.28	867.375	0.573051
GO:0034764_positive_regulation_of_transmembrane_transport	33	3	1.70876	-0.592617	1229	541.185	704.28	867.375	0.573051
GO:0043534_blood_vessel_endothelial_cell_migration	33	3	1.70876	-0.592617	1229	541.185	704.28	867.375	0.573051
GO:0007268_synaptic_transmission	302	19	1.18255	-0.592489	1230	541.354	704.49	867.626	0.572756
GO:0032870_cellular_response_to_hormone_stimulus	147	10	1.27866	-0.591693	1231	542.1	705.36	868.62	0.572998
GO:0022612_gland_morphogenesis	97	7	1.35644	-0.589556	1232	543.005	706.63	870.255	0.573563
GO:0050896_response_to_stimulus	2267	127	1.05299	-0.589093	1233	543.166	706.82	870.474	0.573252
GO:0055002_striated_muscle_cell_development	81	6	1.39232	-0.583296	1234	545.096	709.36	873.624	0.574846
GO:0010562_positive_regulation_of_phosphorus_metabolic_process	165	11	1.25309	-0.580665	1236	546.203	710.66	875.117	0.574968
GO:0045937_positive_regulation_of_phosphate_metabolic_process	165	11	1.25309	-0.580665	1236	546.203	710.66	875.117	0.574968
GO:0000271_polysaccharide_biosynthetic_process	49	4	1.5344	-0.580429	1240	548.982	713.79	878.598	0.575637
GO:0001658_branching_involved_in_ureteric_bud_morphogenesis	49	4	1.5344	-0.580429	1240	548.982	713.79	878.598	0.575637
GO:0048520_positive_regulation_of_behavior	49	4	1.5344	-0.580429	1240	548.982	713.79	878.598	0.575637
GO:0051147_regulation_of_muscle_cell_differentiation	49	4	1.5344	-0.580429	1240	548.982	713.79	878.598	0.575637
GO:0048534_hemopoietic_or_lymphoid_organ_development	374	23	1.15593	-0.57971	1241	549.02	713.89	878.76	0.575254
GO:0034622_cellular_macromolecular_complex_assembly	217	14	1.21267	-0.576246	1242	550.945	716.16	881.375	0.576618
GO:0001662_behavioral_fear_response	19	2	1.97857	-0.571497	1255	565.286	731.78	898.274	0.583092
GO:0006664_glycolipid_metabolic_process	19	2	1.97857	-0.571497	1255	565.286	731.78	898.274	0.583092
GO:0007009_plasma_membrane_organization	19	2	1.97857	-0.571497	1255	565.286	731.78	898.274	0.583092
GO:0007019_microtubule_depolymerization	19	2	1.97857	-0.571497	1255	565.286	731.78	898.274	0.583092
GO:0010623_developmental_programmed_cell_death	19	2	1.97857	-0.571497	1255	565.286	731.78	898.274	0.583092
GO:0010907_positive_regulation_of_glucose_metabolic_process	19	2	1.97857	-0.571497	1255	565.286	731.78	898.274	0.583092
GO:0014068_positive_regulation_of_phosphoinositide_3-kinase_cascade	19	2	1.97857	-0.571497	1255	565.286	731.78	898.274	0.583092
GO:0015914_phospholipid_transport	19	2	1.97857	-0.571497	1255	565.286	731.78	898.274	0.583092
GO:0031576_G2_M_transition_checkpoint	19	2	1.97857	-0.571497	1255	565.286	731.78	898.274	0.583092
GO:0042401_cellular_biogenic_amine_biosynthetic_process	19	2	1.97857	-0.571497	1255	565.286	731.78	898.274	0.583092
GO:0048854_brain_morphogenesis	19	2	1.97857	-0.571497	1255	565.286	731.78	898.274	0.583092
GO:0051403_stress-activated_MAPK_cascade	19	2	1.97857	-0.571497	1255	565.286	731.78	898.274	0.583092
GO:0060840_artery_development	19	2	1.97857	-0.571497	1255	565.286	731.78	898.274	0.583092
GO:0050867_positive_regulation_of_cell_activation	132	9	1.28157	-0.569955	1256	565.832	732.53	899.228	0.583225
GO:0009914_hormone_transport	149	10	1.2615	-0.569605	1257	565.946	732.63	899.314	0.58284
GO:0007193_inhibition_of_adenylate_cyclase_activity_by_G-protein_signaling_pathway	34	3	1.6585	-0.568443	1261	569.537	737	904.463	0.584457
GO:0007431_salivary_gland_development	34	3	1.6585	-0.568443	1261	569.537	737	904.463	0.584457
GO:0019751_polyol_metabolic_process	34	3	1.6585	-0.568443	1261	569.537	737	904.463	0.584457
GO:0060688_regulation_of_morphogenesis_of_a_branching_structure	34	3	1.6585	-0.568443	1261	569.537	737	904.463	0.584457
GO:0051222_positive_regulation_of_protein_transport	82	6	1.37535	-0.56834	1262	570.696	738.28	905.864	0.585008
GO:0000082_G1_S_transition_of_mitotic_cell_cycle	66	5	1.42397	-0.562789	1267	573.816	741.8	909.784	0.585478
GO:0001657_ureteric_bud_development	66	5	1.42397	-0.562789	1267	573.816	741.8	909.784	0.585478
GO:0042306_regulation_of_protein_import_into_nucleus	66	5	1.42397	-0.562789	1267	573.816	741.8	909.784	0.585478
GO:0046661_male_sex_differentiation	66	5	1.42397	-0.562789	1267	573.816	741.8	909.784	0.585478
GO:0050866_negative_regulation_of_cell_activation	66	5	1.42397	-0.562789	1267	573.816	741.8	909.784	0.585478
GO:0060675_ureteric_bud_morphogenesis	50	4	1.50371	-0.56109	1268	577.355	745.93	914.505	0.588273
GO:0010720_positive_regulation_of_cell_development	116	8	1.2963	-0.559475	1269	578.284	746.97	915.656	0.588629
GO:0002791_regulation_of_peptide_secretion	83	6	1.35877	-0.553761	1273	581.66	750.92	920.18	0.589882
GO:0009791_post-embryonic_development	83	6	1.35877	-0.553761	1273	581.66	750.92	920.18	0.589882
GO:0045787_positive_regulation_of_cell_cycle	83	6	1.35877	-0.553761	1273	581.66	750.92	920.18	0.589882
GO:0090087_regulation_of_peptide_transport	83	6	1.35877	-0.553761	1273	581.66	750.92	920.18	0.589882
GO:0034655_nucleobase__nucleoside__nucleotide_and_nucleic_acid_catabolic_process	237	15	1.18964	-0.553342	1275	581.804	751.1	920.396	0.589098
GO:0034656_nucleobase__nucleoside_and_nucleotide_catabolic_process	237	15	1.18964	-0.553342	1275	581.804	751.1	920.396	0.589098
GO:0000132_establishment_of_mitotic_spindle_orientation	6	1	3.13273	-0.553275	1376	658.613	834.83	1011.05	0.606708
GO:0000184_nuclear-transcribed_mRNA_catabolic_process__nonsense-mediated_decay	6	1	3.13273	-0.553275	1376	658.613	834.83	1011.05	0.606708
GO:0000289_nuclear-transcribed_mRNA_poly(A)_tail_shortening	6	1	3.13273	-0.553275	1376	658.613	834.83	1011.05	0.606708
GO:0001573_ganglioside_metabolic_process	6	1	3.13273	-0.553275	1376	658.613	834.83	1011.05	0.606708
GO:0001956_positive_regulation_of_neurotransmitter_secretion	6	1	3.13273	-0.553275	1376	658.613	834.83	1011.05	0.606708
GO:0002092_positive_regulation_of_receptor_internalization	6	1	3.13273	-0.553275	1376	658.613	834.83	1011.05	0.606708
GO:0002639_positive_regulation_of_immunoglobulin_production	6	1	3.13273	-0.553275	1376	658.613	834.83	1011.05	0.606708
GO:0002836_positive_regulation_of_response_to_tumor_cell	6	1	3.13273	-0.553275	1376	658.613	834.83	1011.05	0.606708
GO:0002839_positive_regulation_of_immune_response_to_tumor_cell	6	1	3.13273	-0.553275	1376	658.613	834.83	1011.05	0.606708
GO:0003136_negative_regulation_of_heart_induction_by_canonical_Wnt_receptor_signaling_pathway	6	1	3.13273	-0.553275	1376	658.613	834.83	1011.05	0.606708
GO:0003214_cardiac_left_ventricle_morphogenesis	6	1	3.13273	-0.553275	1376	658.613	834.83	1011.05	0.606708
GO:0006014_D-ribose_metabolic_process	6	1	3.13273	-0.553275	1376	658.613	834.83	1011.05	0.606708
GO:0006026_aminoglycan_catabolic_process	6	1	3.13273	-0.553275	1376	658.613	834.83	1011.05	0.606708
GO:0006360_transcription_from_RNA_polymerase_I_promoter	6	1	3.13273	-0.553275	1376	658.613	834.83	1011.05	0.606708
GO:0006590_thyroid_hormone_generation	6	1	3.13273	-0.553275	1376	658.613	834.83	1011.05	0.606708
GO:0006654_phosphatidic_acid_biosynthetic_process	6	1	3.13273	-0.553275	1376	658.613	834.83	1011.05	0.606708
GO:0006658_phosphatidylserine_metabolic_process	6	1	3.13273	-0.553275	1376	658.613	834.83	1011.05	0.606708
GO:0006661_phosphatidylinositol_biosynthetic_process	6	1	3.13273	-0.553275	1376	658.613	834.83	1011.05	0.606708
GO:0007442_hindgut_morphogenesis	6	1	3.13273	-0.553275	1376	658.613	834.83	1011.05	0.606708
GO:0009120_deoxyribonucleoside_metabolic_process	6	1	3.13273	-0.553275	1376	658.613	834.83	1011.05	0.606708
GO:0009191_ribonucleoside_diphosphate_catabolic_process	6	1	3.13273	-0.553275	1376	658.613	834.83	1011.05	0.606708
GO:0009263_deoxyribonucleotide_biosynthetic_process	6	1	3.13273	-0.553275	1376	658.613	834.83	1011.05	0.606708
GO:0009997_negative_regulation_of_cardioblast_cell_fate_specification	6	1	3.13273	-0.553275	1376	658.613	834.83	1011.05	0.606708
GO:0010592_positive_regulation_of_lamellipodium_assembly	6	1	3.13273	-0.553275	1376	658.613	834.83	1011.05	0.606708
GO:0010719_negative_regulation_of_epithelial_to_mesenchymal_transition	6	1	3.13273	-0.553275	1376	658.613	834.83	1011.05	0.606708
GO:0010871_negative_regulation_of_receptor_biosynthetic_process	6	1	3.13273	-0.553275	1376	658.613	834.83	1011.05	0.606708
GO:0010889_regulation_of_sequestering_of_triglyceride	6	1	3.13273	-0.553275	1376	658.613	834.83	1011.05	0.606708
GO:0015793_glycerol_transport	6	1	3.13273	-0.553275	1376	658.613	834.83	1011.05	0.606708
GO:0015810_aspartate_transport	6	1	3.13273	-0.553275	1376	658.613	834.83	1011.05	0.606708
GO:0019693_ribose_phosphate_metabolic_process	6	1	3.13273	-0.553275	1376	658.613	834.83	1011.05	0.606708
GO:0021800_cerebral_cortex_tangential_migration	6	1	3.13273	-0.553275	1376	658.613	834.83	1011.05	0.606708
GO:0022028_tangential_migration_from_the_subventricular_zone_to_the_olfactory_bulb	6	1	3.13273	-0.553275	1376	658.613	834.83	1011.05	0.606708
GO:0022412_cellular_process_involved_in_reproduction_in_multicellular_organism	6	1	3.13273	-0.553275	1376	658.613	834.83	1011.05	0.606708
GO:0022617_extracellular_matrix_disassembly	6	1	3.13273	-0.553275	1376	658.613	834.83	1011.05	0.606708
GO:0030033_microvillus_assembly	6	1	3.13273	-0.553275	1376	658.613	834.83	1011.05	0.606708
GO:0030579_ubiquitin-dependent_SMAD_protein_catabolic_process	6	1	3.13273	-0.553275	1376	658.613	834.83	1011.05	0.606708
GO:0030853_negative_regulation_of_granulocyte_differentiation	6	1	3.13273	-0.553275	1376	658.613	834.83	1011.05	0.606708
GO:0031943_regulation_of_glucocorticoid_metabolic_process	6	1	3.13273	-0.553275	1376	658.613	834.83	1011.05	0.606708
GO:0032008_positive_regulation_of_TOR_signaling_cascade	6	1	3.13273	-0.553275	1376	658.613	834.83	1011.05	0.606708
GO:0032210_regulation_of_telomere_maintenance_via_telomerase	6	1	3.13273	-0.553275	1376	658.613	834.83	1011.05	0.606708
[truncated: 7,133 more rows]

## Sheet: mir_96_5p
HYPERLINKED GO CATEGORY	TOTAL GENES	CHANGED GENES	ENRICHMENT	LOG10(p)	CUMULATIVE NUMBER OF CATEGORIES	CUMULATIVE RANDOMS LOWER BOUND	CUMULATIVE RANDOMS MEAN	CUMULATIVE RANDOMS UPPER BOUND	FALSE DISCOVERY RATE
[truncated: 8,959 more rows]

[truncated: 8 more sheets: mir_130b_3p, mir_182_5p, mir_183_5p, mir_219a_5p, mir_338_3p, mir_378a_3p, mir_9_3p, mir_378a_5p]
