# Supplementary material for: Inhibition of GPR158 by microRNA-449a suppresses neural lineage of glioma stem/progenitor cells and correlates with higher glioma grades
Source: Oncogene. 2018 May 3;37(31):4313–33. doi: 10.1038/s41388-018-0277-1 (PMC6072706; doi:10.1038/s41388-018-0277-1)
Supplement: Supplementary file 6 — Supplementary Data Table 3 [file 41388_2018_277_MOESM6_ESM.xlsx]

## Sheet: TCGA Clinical.Output
Tumor	File-ID	gender	age_at_initial_pathologic	IDH/1p19q Subtype	1p/19q	IDH	IDH1	IDH2	GPR158	histological_type	Integrated Dg	neoplasm_histologic_grade	Grade234	death	death01	daystolastordeath	yearstolastordeath
TCGA-DU-6402	1423373	MALE	52	IDHwt	FALSE	wt	wt	wt	984.059	Astrocytoma	?PXA	G3	3	YES	1	214	0.5859
TCGA-HT-8015	2039073	MALE	21	IDHwt	FALSE	wt	wt	wt	1771.18	Astrocytoma	?PXA	G2	2	NO	0	3	0.00821355
TCGA-HT-A61B	2062010	NA	NA	IDHmut-non-codel	FALSE	Mutant	Mutant	wt	77.3357	NA	Astrocytoma	NA		NA	NA	NA	NA
TCGA-FG-A4MY	2177886	FEMALE	44	IDHmut-non-codel	FALSE	Mutant	Mutant	wt	101.98	Oligoastrocytoma	Astrocytoma	G2	2	NO	0	294	0.804928
TCGA-HT-7676	1673759	MALE	26	IDHmut-non-codel	FALSE	Mutant	Mutant	wt	113.97	Oligodendroglioma	Astrocytoma	G2	2	NO	0	5	0.0136893
TCGA-DU-A5TS	2034503	MALE	42	IDHmut-non-codel	FALSE	Mutant	Mutant	wt	203.311	Oligodendroglioma	Astrocytoma	G2	2	NO	0	460	1.25941
TCGA-DU-7304	2412358	MALE	43	IDHmut-non-codel	FALSE	Mutant	Mutant	wt	245.823	Oligoastrocytoma	Astrocytoma	G3		YES	1	709	1.94114
TCGA-DU-6407	2412663	FEMALE	35	IDHmut-non-codel	FALSE	Mutant	Mutant	wt	283.278	Oligodendroglioma	Astrocytoma	G2		YES	1	2875	7.87132
TCGA-HT-7884	1671513	FEMALE	44	IDHmut-non-codel	FALSE	Mutant	Mutant	wt	314.157	Astrocytoma	Astrocytoma	G2	2	NO	0	343	0.939083
TCGA-DB-A4X9	1957625	FEMALE	33	IDHmut-non-codel	FALSE	Mutant	Mutant	wt	315.931	Oligoastrocytoma	Astrocytoma	G2	2	NO	0	915	2.50513
TCGA-CS-5393	1659916	MALE	39	IDHmut-non-codel	FALSE	Mutant	Mutant	wt	360.186	Astrocytoma	Astrocytoma	G3	3	NO	0	1222	3.34565
TCGA-HT-8013	1858843	FEMALE	37	IDHmut-non-codel	FALSE	Mutant	Mutant	wt	367.958	Oligoastrocytoma	Astrocytoma	G2	2	YES	1	1933	5.29227
TCGA-FG-5965	2055921	FEMALE	39	IDHmut-non-codel	FALSE	Mutant	Mutant	wt	375.352	Oligoastrocytoma	Astrocytoma	G2		YES	1	1120	3.06639
TCGA-HT-A614	2056130	MALE	47	IDHmut-non-codel	FALSE	Mutant	Mutant	wt	378.683	Oligoastrocytoma	Astrocytoma	G2	2	NO	0	82	0.224504
TCGA-DB-A4XB	1957410	MALE	38	IDHmut-non-codel	FALSE	Mutant	Mutant	wt	383.643	Astrocytoma	Astrocytoma	G3	3	NO	0	387	1.05955
TCGA-E1-5304	1411794	MALE	42	IDHmut-non-codel	FALSE	Mutant	Mutant	wt	402.189	Astrocytoma	Astrocytoma	G3	3	YES	1	1251	3.42505
TCGA-HT-7686	1673893	FEMALE	29	IDHmut-non-codel	FALSE	Mutant	Mutant	wt	407.938	Astrocytoma	Astrocytoma	G3	3	NO	0	1300	3.55921
TCGA-HT-8106	1816562	MALE	53	IDHmut-non-codel	FALSE	Mutant	Mutant	wt	409.932	Astrocytoma	Astrocytoma	G3	3	NO	0	3	0.00821355
TCGA-HT-7478	1567460	MALE	36	IDHmut-non-codel	FALSE	Mutant	Mutant	wt	433.665	Astrocytoma	Astrocytoma	G2	2	NO	0	194	0.531143
TCGA-DU-6408	1421041	FEMALE	23	IDHmut-non-codel	FALSE	Mutant	Mutant	wt	434.577	Oligodendroglioma	Astrocytoma	G3	3	YES	1	3470	9.50034
TCGA-HT-7902	1671556	FEMALE	30	IDHmut-non-codel	FALSE	Mutant	Mutant	wt	460.345	Oligoastrocytoma	Astrocytoma	G2	2	NO	0	956	2.61739
TCGA-FG-8182	1650340	MALE	35	IDHmut-non-codel	FALSE	Mutant	Mutant	wt	505.065	Oligodendroglioma	Astrocytoma	G2	2	NO	0	416	1.13895
TCGA-HT-A618	2056029	FEMALE	37	IDHmut-non-codel	FALSE	Mutant	Mutant	wt	515.087	Astrocytoma	Astrocytoma	G3	3	NO	0	162	0.443532
TCGA-DU-7010	1566765	FEMALE	58	IDHmut-non-codel	FALSE	Mutant	Mutant	wt	522.499	Astrocytoma	Astrocytoma	G3	3	YES	1	456	1.24846
TCGA-CS-6290	1373980	MALE	31	IDHmut-non-codel	FALSE	Mutant	Mutant	wt	546.508	Astrocytoma	Astrocytoma	G3	3	NO	0	546	1.49487
TCGA-DU-7008	1570367	FEMALE	41	IDHmut-non-codel	FALSE	Mutant	Mutant	wt	560.908	Oligodendroglioma	Astrocytoma	G2	2	NO	0	4752	13.0103
TCGA-DU-7298	1569337	FEMALE	38	IDHmut-non-codel	FALSE	Mutant	Mutant	wt	567.176	Astrocytoma	Astrocytoma	G3	3	YES	1	576	1.577
TCGA-DU-A5TU	2090211	FEMALE	62	IDHmut-non-codel	FALSE	Mutant	Mutant	wt	578.997	Astrocytoma	Astrocytoma	G2	2	NO	0	111	0.303901
TCGA-CS-6665	1869406	FEMALE	51	IDHmut-non-codel	FALSE	Mutant	Mutant	wt	593.991	Astrocytoma	Astrocytoma	G3	3	NO	0	378	1.03491
TCGA-QH-A65S	2061603	FEMALE	32	IDHmut-non-codel	FALSE	Mutant	Mutant	wt	594.155	Oligoastrocytoma	Astrocytoma	G2	2	NO	0	77	0.210815
TCGA-HT-7602	1670040	MALE	21	IDHmut-non-codel	FALSE	Mutant	Mutant	wt	601.812	Oligodendroglioma	Astrocytoma	G2	2	NO	0	908	2.48597
TCGA-DU-5853	2096812	MALE	29	IDHmut-non-codel	FALSE	Mutant	Mutant	wt	601.933	Oligoastrocytoma	Astrocytoma	G2	2	NO	0	407	1.11431
TCGA-HT-7477	2029090	MALE	62	IDHmut-non-codel	FALSE	Mutant	Mutant	wt	604.249	Astrocytoma	Astrocytoma	G3	3	NO	0	738	2.02053
TCGA-DB-5273	1410148	MALE	33	IDHmut-non-codel	FALSE	Mutant	Mutant	wt	608.943	Astrocytoma	Astrocytoma	G3	3	NO	0	2493	6.82546
TCGA-HT-7609	1567703	MALE	34	IDHmut-non-codel	FALSE	Mutant	Mutant	wt	616.591	Oligoastrocytoma	Astrocytoma	G3	3	NO	0	1399	3.83025
TCGA-FG-8185	1651265	MALE	37	IDHmut-non-codel	FALSE	Mutant	Mutant	wt	627.12	Astrocytoma	Astrocytoma	G3	3	NO	0	433	1.18549
TCGA-HT-7601	1670005	FEMALE	30	IDHmut-non-codel	FALSE	Mutant	Mutant	wt	629.889	Astrocytoma	Astrocytoma	G3	3	NO	0	153	0.418891
TCGA-DB-A4XC	1957392	MALE	26	IDHmut-non-codel	FALSE	Mutant	Mutant	wt	675.08	Oligoastrocytoma	Astrocytoma	G2	2	NO	0	840	2.29979
TCGA-DU-8166	1665557	FEMALE	29	IDHmut-non-codel	FALSE	Mutant	Mutant	wt	675.367	Oligoastrocytoma	Astrocytoma	G2	2	NO	0	516	1.41273
TCGA-HT-7690	1674262	MALE	29	IDHmut-non-codel	FALSE	Mutant	Mutant	wt	680.339	Oligoastrocytoma	Astrocytoma	G3	3	NO	0	3	0.00821355
TCGA-CS-4943	1413120	MALE	37	IDHmut-non-codel	FALSE	Mutant	Mutant	wt	692.527	Astrocytoma	Astrocytoma	G3	3	NO	0	552	1.51129
TCGA-DU-8167	1649984	FEMALE	69	IDHmut-non-codel	FALSE	Mutant	Mutant	wt	698.097	Oligoastrocytoma	Astrocytoma	G2	2	NO	0	471	1.28953
TCGA-FG-6689	1510259	MALE	30	IDHmut-non-codel	FALSE	Mutant	Mutant	wt	698.656	Astrocytoma	Astrocytoma	G2	2	NO	0	454	1.24298
TCGA-HW-8319	1846796	FEMALE	34	IDHmut-non-codel	FALSE	Mutant	Mutant	wt	707.87	Astrocytoma	Astrocytoma	G3	3	NO	0	660	1.80698
TCGA-DU-5851	1554234	FEMALE	40	IDHmut-non-codel	FALSE	Mutant	Mutant	wt	727.625	Oligoastrocytoma	Astrocytoma	G3	3	NO	0	531	1.4538
TCGA-HT-A5R5	2029912	FEMALE	33	IDHmut-non-codel	FALSE	Mutant	Mutant	wt	771.052	Oligodendroglioma	Astrocytoma	G2	2	NO	0	4	0.0109514
TCGA-DB-5277	1659717	MALE	34	IDHmut-non-codel	FALSE	Mutant	Mutant	wt	772.875	Astrocytoma	Astrocytoma	G3	3	YES	1	1547	4.23546
TCGA-DU-7007	1570368	MALE	33	IDHmut-non-codel	FALSE	Mutant	Mutant	wt	803.011	Astrocytoma	Astrocytoma	G2	2	YES	1	1915	5.24298
TCGA-HT-7475	1567805	MALE	67	IDHmut-non-codel	FALSE	Mutant	Mutant	wt	819.181	Oligoastrocytoma	Astrocytoma	G3	3	NO	0	530	1.45106
TCGA-DH-5142	1642919	MALE	29	IDHmut-non-codel	FALSE	Mutant	Mutant	wt	819.393	Astrocytoma	Astrocytoma	G3	3	NO	0	922	2.5243
TCGA-P5-A5EU	1977552	MALE	35	IDHmut-non-codel	FALSE	Mutant	Mutant	wt	820.719	Astrocytoma	Astrocytoma	G3	3	NO	0	0	0
TCGA-DU-A5TR	2045884	MALE	51	IDHmut-non-codel	FALSE	Mutant	Mutant	wt	823.237	Oligoastrocytoma	Astrocytoma	G2	2	NO	0	383	1.0486
TCGA-P5-A5F4	2031900	FEMALE	35	IDHmut-non-codel	FALSE	Mutant	Mutant	wt	829.135	Oligodendroglioma	Astrocytoma	G3	3	NO	0	23	0.0629706
TCGA-DU-5871	1411645	FEMALE	37	IDHmut-non-codel	FALSE	Mutant	Mutant	wt	839.376	Oligoastrocytoma	Astrocytoma	G2	2	NO	0	576	1.577
TCGA-E1-5303	1413243	MALE	38	IDHmut-non-codel	FALSE	Mutant	Mutant	wt	850.693	Astrocytoma	Astrocytoma	G3	3	YES	1	2052	5.61807
TCGA-E1-5307	1509919	FEMALE	62	IDHmut-non-codel	FALSE	Mutant	Mutant	wt	859.807	Astrocytoma	Astrocytoma	G3	3	YES	1	1762	4.82409
TCGA-HT-7606	1670161	FEMALE	30	IDHmut-non-codel	FALSE	Mutant	Mutant	wt	886.034	Astrocytoma	Astrocytoma	G2	2	NO	0	526	1.44011
TCGA-FN-7833	1669990	MALE	25	IDHmut-non-codel	FALSE	Mutant	Mutant	wt	902.456	Oligoastrocytoma	Astrocytoma	G3	3	NO	0	4	0.0109514
TCGA-HT-7693	1653889	FEMALE	51	IDHmut-non-codel	FALSE	Mutant	Mutant	wt	914.785	Oligodendroglioma	Astrocytoma	G2	2	NO	0	533	1.45927
TCGA-DU-6401	1423936	FEMALE	31	IDHmut-non-codel	FALSE	Mutant	Mutant	wt	931.673	Oligodendroglioma	Astrocytoma	G2	2	YES	1	2660	7.28268
TCGA-HT-A616	2055608	FEMALE	36	IDHmut-non-codel	FALSE	Mutant	Mutant	wt	936.515	Astrocytoma	Astrocytoma	G2	2	NO	0	55	0.150582
TCGA-HT-7858	1671607	MALE	28	IDHmut-non-codel	FALSE	Mutant	Mutant	wt	944.678	Astrocytoma	Astrocytoma	G2	2	NO	0	1540	4.21629
TCGA-DU-5872	2403477	FEMALE	43	IDHmut-non-codel	FALSE	Mutant	Mutant	wt	952.605	Oligoastrocytoma	Astrocytoma	G2		NO	0	532	1.45654
TCGA-HT-8018	1858305	FEMALE	40	IDHmut-non-codel	FALSE	Mutant	Mutant	wt	953.137	Oligoastrocytoma	Astrocytoma	G2	2	NO	0	654	1.79055
TCGA-HT-7470	1670443	MALE	37	IDHmut-non-codel	FALSE	Mutant	Mutant	wt	955.697	Oligodendroglioma	Astrocytoma	G3	3	NO	0	268	0.733744
TCGA-FG-A4MX	1957124	MALE	47	IDHmut-non-codel	FALSE	Mutant	Mutant	wt	975.592	Astrocytoma	Astrocytoma	G2	2	NO	0	569	1.55784
TCGA-DU-A5TW	2089929	FEMALE	33	IDHmut-non-codel	FALSE	Mutant	Mutant	wt	982.523	Astrocytoma	Astrocytoma	G3	3	NO	0	172	0.47091
TCGA-HT-8563	1816329	FEMALE	30	IDHmut-non-codel	FALSE	Mutant	Mutant	wt	985.462	Astrocytoma	Astrocytoma	G3	3	NO	0	488	1.33607
TCGA-FG-6690	1532031	MALE	70	IDHmut-non-codel	FALSE	Mutant	Mutant	wt	997.441	Oligodendroglioma	Astrocytoma	G2	2	NO	0	760	2.08077
TCGA-DB-A4XE	1981522	FEMALE	27	IDHmut-non-codel	FALSE	Mutant	Mutant	wt	1004.74	Oligoastrocytoma	Astrocytoma	G3	3	NO	0	573	1.56879
TCGA-HT-7855	1672005	MALE	39	IDHmut-non-codel	FALSE	Mutant	Mutant	wt	1007.32	Astrocytoma	Astrocytoma	G3	3	NO	0	585	1.60164
TCGA-E1-5302	1411125	MALE	41	IDHmut-non-codel	FALSE	Mutant	Mutant	wt	1016.24	Astrocytoma	Astrocytoma	G3	3	YES	1	1525	4.17522
TCGA-P5-A5EW	1977528	FEMALE	20	IDHmut-non-codel	FALSE	Mutant	Mutant	wt	1018.36	Astrocytoma	Astrocytoma	G2	2	NO	0	204	0.558522
TCGA-DB-A4XF	1981777	FEMALE	41	IDHmut-non-codel	FALSE	Mutant	Mutant	wt	1020.25	Astrocytoma	Astrocytoma	G3	3	NO	0	559	1.53046
TCGA-FG-8188	1649349	MALE	41	IDHmut-non-codel	FALSE	Mutant	Mutant	wt	1025.7	Oligoastrocytoma	Astrocytoma	G2	2	NO	0	455	1.24572
TCGA-P5-A5EZ	1977608	MALE	39	IDHmut-non-codel	FALSE	Mutant	Mutant	wt	1075.14	Astrocytoma	Astrocytoma	G3	3	NO	0	70	0.19165
TCGA-DU-5855	1376650	FEMALE	49	IDHmut-non-codel	FALSE	Mutant	Mutant	wt	1081.83	Oligoastrocytoma	Astrocytoma	G3	3	NO	0	207	0.566735
TCGA-FG-7636	1669983	MALE	48	IDHmut-non-codel	FALSE	Mutant	Mutant	wt	1087.15	Astrocytoma	Astrocytoma	G3	3	NO	0	544	1.48939
TCGA-HW-7489	1816146	MALE	38	IDHmut-non-codel	FALSE	Mutant	Mutant	wt	1089.6	Oligoastrocytoma	Astrocytoma	G2	2	NO	0	253	0.692676
TCGA-DU-6395	1372851	MALE	31	IDHmut-non-codel	FALSE	Mutant	Mutant	wt	1092.27	Oligoastrocytoma	Astrocytoma	G2	2	YES	1	1491	4.08214
TCGA-CS-6667	1569319	FEMALE	39	IDHmut-non-codel	FALSE	Mutant	Mutant	wt	1095.39	Astrocytoma	Astrocytoma	G2	2	NO	0	230	0.629706
TCGA-P5-A5F2	2031789	FEMALE	36	IDHmut-non-codel	FALSE	Mutant	Mutant	wt	1111.7	Astrocytoma	Astrocytoma	G2	2	NO	0	232	0.635181
TCGA-DH-5143	1553938	MALE	30	IDHmut-non-codel	FALSE	Mutant	Mutant	wt	1153.26	Oligoastrocytoma	Astrocytoma	G3	3	NO	0	438	1.19918
TCGA-HT-7604	1566140	MALE	50	IDHmut-non-codel	FALSE	Mutant	Mutant	wt	1155.73	Astrocytoma	Astrocytoma	G2	2	NO	0	3283	8.98836
TCGA-DB-5276	1659740	MALE	32	IDHmut-non-codel	FALSE	Mutant	Mutant	wt	1170.53	Oligoastrocytoma	Astrocytoma	G3	3	NO	0	2218	6.07255
TCGA-DU-7309	1670501	FEMALE	41	IDHmut-non-codel	FALSE	Mutant	wt	Mutant	1172.28	Oligodendroglioma	Astrocytoma	G3	3	NO	0	84	0.229979
TCGA-P5-A5EV	1977566	MALE	39	IDHmut-non-codel	FALSE	Mutant	Mutant	wt	1181.41	Astrocytoma	Astrocytoma	G2	2	NO	0	7	0.019165
TCGA-HT-7479	1567372	MALE	44	IDHmut-non-codel	FALSE	Mutant	Mutant	wt	1185.73	Astrocytoma	Astrocytoma	G3	3	NO	0	216	0.591376
TCGA-HT-A5RB	2032041	MALE	24	IDHmut-non-codel	FALSE	Mutant	Mutant	wt	1186.37	Astrocytoma	Astrocytoma	G2	2	NO	0	3	0.00821355
TCGA-HT-8108	1816052	FEMALE	26	IDHmut-non-codel	FALSE	Mutant	Mutant	wt	1196.15	Oligodendroglioma	Astrocytoma	G2	2	NO	0	76	0.208077
TCGA-HT-7482	1572460	FEMALE	18	IDHmut-non-codel	FALSE	Mutant	Mutant	wt	1214.01	Oligoastrocytoma	Astrocytoma	G2	2	NO	0	1826	4.99932
TCGA-E1-5305	1509779	MALE	34	IDHmut-non-codel	FALSE	Mutant	Mutant	wt	1229.16	Astrocytoma	Astrocytoma	G3	3	YES	1	2433	6.66119
TCGA-HT-7474	1567387	MALE	52	IDHmut-non-codel	FALSE	Mutant	Mutant	wt	1241.72	Oligoastrocytoma	Astrocytoma	G2	2	NO	0	114	0.312115
TCGA-HT-7873	1671982	MALE	29	IDHmut-non-codel	FALSE	Mutant	Mutant	wt	1256.15	Oligoastrocytoma	Astrocytoma	G2	2	NO	0	718	1.96578
TCGA-HT-7689	1674137	FEMALE	58	IDHmut-non-codel	FALSE	Mutant	Mutant	wt	1258.39	Oligodendroglioma	Astrocytoma	G2	2	NO	0	455	1.24572
TCGA-DB-5275	1416765	MALE	36	IDHmut-non-codel	FALSE	Mutant	Mutant	wt	1283.46	Oligoastrocytoma	Astrocytoma	G3	3	NO	0	1458	3.99179
TCGA-DU-7019	1572900	MALE	39	IDHmut-non-codel	FALSE	Mutant	Mutant	wt	1290.11	Oligoastrocytoma	Astrocytoma	G3	3	NO	0	800	2.19028
TCGA-FG-8191	1573855	MALE	30	IDHmut-non-codel	FALSE	Mutant	Mutant	wt	1297.87	Oligodendroglioma	Astrocytoma	G3	3	NO	0	472	1.29227
TCGA-HT-8111	1816375	MALE	32	IDHmut-non-codel	FALSE	Mutant	Mutant	wt	1314.61	Oligoastrocytoma	Astrocytoma	G3	3	NO	0	7	0.019165
TCGA-HW-A5KL	1977626	FEMALE	42	IDHmut-non-codel	FALSE	Mutant	Mutant	wt	1340.66	Astrocytoma	Astrocytoma	G2	2	NO	0	633	1.73306
TCGA-HT-7880	1859562	MALE	30	IDHmut-non-codel	FALSE	Mutant	Mutant	wt	1371.15	Oligoastrocytoma	Astrocytoma	G2	2	NO	0	162	0.443532
TCGA-CS-6666	1510909	MALE	22	IDHmut-non-codel	FALSE	Mutant	Mutant	wt	1414.62	Astrocytoma	Astrocytoma	G3	3	NO	0	258	0.706366
TCGA-HW-8320	1845851	MALE	36	IDHmut-non-codel	FALSE	Mutant	Mutant	wt	1431.72	Astrocytoma	Astrocytoma	G3	3	NO	0	657	1.79877
TCGA-FG-A60J	2046042	FEMALE	47	IDHmut-non-codel	FALSE	Mutant	Mutant	wt	1432.5	Oligoastrocytoma	Astrocytoma	G2	2	NO	0	214	0.5859
TCGA-HT-7476	1567437	MALE	26	IDHmut-non-codel	FALSE	Mutant	wt	Mutant	1440.69	Astrocytoma	Astrocytoma	G2	2	NO	0	199	0.544832
TCGA-CS-4944	1408454	MALE	50	IDHmut-non-codel	FALSE	Mutant	Mutant	wt	1444.38	Astrocytoma	Astrocytoma	G2	2	NO	0	323	0.884326
TCGA-DB-A4XD	1982116	MALE	32	IDHmut-non-codel	FALSE	Mutant	Mutant	wt	1445.44	Astrocytoma	Astrocytoma	G3	3	NO	0	822	2.25051
TCGA-HT-A5R7	2089628	NA	NA	IDHmut-non-codel	FALSE	Mutant	Mutant	wt	1458.25	NA	Astrocytoma	NA		NA	NA	NA	NA
TCGA-DU-8163	1649851	MALE	29	IDHmut-non-codel	FALSE	Mutant	Mutant	wt	1467.05	Oligoastrocytoma	Astrocytoma	G3	3	NO	0	629	1.72211
TCGA-DU-7299	1569130	MALE	33	IDHmut-non-codel	FALSE	Mutant	Mutant	wt	1473.1	Astrocytoma	Astrocytoma	G3	3	YES	1	1339	3.66598
TCGA-IK-7675	1566281	MALE	43	IDHmut-non-codel	FALSE	Mutant	Mutant	wt	1482.03	Oligodendroglioma	Astrocytoma	G2	2	YES	1	578	1.58248
TCGA-HT-7879	1858826	MALE	31	IDHmut-non-codel	FALSE	Mutant	Mutant	wt	1507.11	Oligoastrocytoma	Astrocytoma	G3	3	NO	0	112	0.306639
TCGA-DU-7015	1842508	FEMALE	41	IDHmut-non-codel	FALSE	Mutant	Mutant	wt	1558.88	Oligodendroglioma	Astrocytoma	G2	2	NO	0	2761	7.55921
TCGA-HW-7490	1677078	MALE	41	IDHmut-non-codel	FALSE	Mutant	Mutant	wt	1656.78	Astrocytoma	Astrocytoma	G2	2	NO	0	585	1.60164
TCGA-HT-7684	1653465	MALE	58	IDHmut-non-codel	FALSE	Mutant	Mutant	wt	1705.28	Oligoastrocytoma	Astrocytoma	G3	3	NO	0	184	0.503765
TCGA-FG-A4MT	2056005	FEMALE	27	IDHmut-non-codel	FALSE	Mutant	Mutant	wt	1717.7	Oligodendroglioma	Astrocytoma	G2		NO	0	1164	3.18686
TCGA-DU-A5TP	2039219	MALE	33	IDHmut-non-codel	FALSE	Mutant	Mutant	wt	1717.86	Astrocytoma	Astrocytoma	G3	3	NO	0	433	1.18549
TCGA-P5-A5F1	2031682	MALE	30	IDHmut-non-codel	FALSE	Mutant	Mutant	wt	1725.5	Astrocytoma	Astrocytoma	G2	2	NO	0	179	0.490075
TCGA-HT-7485	1567456	MALE	42	IDHmut-non-codel	FALSE	Mutant	Mutant	wt	1726.17	Astrocytoma	Astrocytoma	G2	2	NO	0	122	0.334018
TCGA-HW-A5KM	1977645	MALE	35	IDHmut-non-codel	FALSE	Mutant	Mutant	wt	1734.78	Astrocytoma	Astrocytoma	G2	2	NO	0	630	1.72485
TCGA-HT-7688	1674459	MALE	59	IDHmut-non-codel	FALSE	Mutant	Mutant	wt	1738.38	Oligodendroglioma	Astrocytoma	G3	3	NO	0	964	2.63929
TCGA-FG-6691	1510013	FEMALE	23	IDHmut-non-codel	FALSE	Mutant	Mutant	wt	1784.66	Astrocytoma	Astrocytoma	G2	2	NO	0	729	1.99589
TCGA-CS-4938	1659940	FEMALE	31	IDHmut-non-codel	FALSE	Mutant	Mutant	wt	1826.56	Astrocytoma	Astrocytoma	G2	2	NO	0	143	0.391513
TCGA-DU-6542	1509845	MALE	25	IDHmut-non-codel	FALSE	Mutant	Mutant	wt	1844.21	Oligoastrocytoma	Astrocytoma	G3	3	NO	0	235	0.643395
TCGA-HT-7603	1566105	MALE	29	IDHmut-non-codel	FALSE	Mutant	Mutant	wt	1871.22	Oligodendroglioma	Astrocytoma	G2	2	NO	0	705	1.93018
TCGA-HT-7610	1567916	FEMALE	25	IDHmut-non-codel	FALSE	Mutant	Mutant	wt	1950.13	Oligoastrocytoma	Astrocytoma	G2	2	NO	0	1706	4.67077
TCGA-DU-7301	1568774	MALE	53	IDHmut-non-codel	FALSE	Mutant	Mutant	wt	1973.2	Oligodendroglioma	Astrocytoma	G2	2	YES	1	788	2.15743
TCGA-CS-4942	1411139	FEMALE	44	IDHmut-non-codel	FALSE	Mutant	Mutant	wt	1984	Astrocytoma	Astrocytoma	G3	3	YES	1	1335	3.65503
TCGA-DB-5281	1417928	MALE	61	IDHmut-non-codel	FALSE	Mutant	Mutant	wt	2038.83	Oligoastrocytoma	Astrocytoma	G3	3	NO	0	2381	6.51882
TCGA-HT-8113	1815852	FEMALE	49	IDHmut-non-codel	FALSE	Mutant	wt	Mutant	2100.74	Oligodendroglioma	Astrocytoma	G2	2	NO	0	900	2.46407
TCGA-DU-6396	1413959	FEMALE	31	IDHmut-non-codel	FALSE	Mutant	Mutant	wt	2129.78	Oligoastrocytoma	Astrocytoma	G3	3	YES	1	2286	6.25873
TCGA-HT-8114	1817238	MALE	36	IDHmut-non-codel	FALSE	Mutant	Mutant	wt	2180.81	Oligoastrocytoma	Astrocytoma	G3	3	NO	0	118	0.323066
TCGA-DU-7306	1670388	MALE	67	IDHmut-non-codel	FALSE	Mutant	Mutant	wt	2227.6	Oligoastrocytoma	Astrocytoma	G2	2	NO	0	1277	3.49624
TCGA-DH-A66B	2055721	MALE	52	IDHmut-non-codel	FALSE	Mutant	Mutant	wt	2313.21	Astrocytoma	Astrocytoma	G3	3	NO	0	1279	3.50171
TCGA-HT-7472	1567868	MALE	38	IDHmut-non-codel	FALSE	Mutant	Mutant	wt	2370.16	Oligodendroglioma	Astrocytoma	G2	2	NO	0	1	0.00273785
TCGA-HW-8321	1846278	MALE	31	IDHmut-non-codel	FALSE	Mutant	Mutant	wt	2393.91	Astrocytoma	Astrocytoma	G3	3	NO	0	596	1.63176
TCGA-HT-7473	1567928	MALE	28	IDHmut-non-codel	FALSE	Mutant	Mutant	wt	2396.81	Oligoastrocytoma	Astrocytoma	G2	2	NO	0	503	1.37714
TCGA-E1-5322	1506717	FEMALE	38	IDHmut-non-codel	FALSE	Mutant	Mutant	wt	2401.15	Oligoastrocytoma	Astrocytoma	G2	2	YES	1	3978	10.8912
TCGA-FG-8189	2089419	FEMALE	33	IDHmut-non-codel	FALSE	Mutant	wt	Mutant	2454.82	Oligodendroglioma	Astrocytoma	G2	2	NO	0	361	0.988364
TCGA-HT-7483	1567902	MALE	14	IDHmut-non-codel	FALSE	Mutant	Mutant	wt	2699.59	Oligoastrocytoma	Astrocytoma	G2	2	NO	0	4690	12.8405
TCGA-DB-5280	1413997	MALE	43	IDHmut-non-codel	FALSE	Mutant	Mutant	wt	2710.94	Oligoastrocytoma	Astrocytoma	G2	2	NO	0	1112	3.04449
TCGA-HT-7611	1674063	MALE	36	IDHmut-non-codel	FALSE	Mutant	Mutant	wt	3181.51	Oligoastrocytoma	Astrocytoma	G2	2	NO	0	1752	4.79671
TCGA-P5-A5F6	2032958	MALE	26	IDHwt	FALSE	wt	wt	wt	1.2077	Oligodendroglioma	Early Stage GBM	G2	2	NO	0	39	0.106776
TCGA-28-5218	1539645	MALE	63		NA	wt	wt	wt	11.5998	GBM	GBM	G4	4	YES	1	157	0.430137
TCGA-06-0745	1543127	MALE	59		NA	wt	wt	wt	19.5163	GBM	GBM	G4	4	YES	1	239	0.654795
TCGA-06-0130	1537371	MALE	54		NA	wt	wt	wt	20.6292	GBM	GBM	G4	4	YES	1	394	1.07945
TCGA-DU-5847	1376946	FEMALE	34	IDHwt	FALSE	wt	wt	wt	50.9325	Astrocytoma	Early Stage GBM	G3	3	NO	0	548	1.50034
TCGA-28-5204	1540887	MALE	72		NA	wt	wt	wt	68.0891	GBM	GBM	G4	4	YES	1	454	1.24384
TCGA-06-2557	1540596	MALE	76		NA	wt	wt	wt	71.1702	GBM	GBM	G4	4	YES	1	33	0.090411
TCGA-12-0619	1538177	MALE	60		NA	wt	wt	wt	76.5527	GBM	GBM	G4	4	YES	1	1062	2.90959
TCGA-06-0743	1542154	MALE	69		NA	wt	wt	wt	76.6137	GBM	GBM	G4	4	NO	0	679	1.86027
TCGA-06-0750	1543813	MALE	43		NA	wt	wt	wt	85.2053	GBM	GBM	G4	4	YES	1	28	0.0767123
TCGA-32-2638	1535423	MALE	67		NA	wt	wt	wt	90.9748	GBM	GBM	G4	4	NO	0	224	0.613699
TCGA-06-5413	1543535	MALE	67		NA	wt	wt	wt	95.1929	GBM	GBM	G4	4	NO	0	268	0.734247
TCGA-12-5295	1539408	FEMALE	60		NA	wt	wt	wt	96.8126	GBM	GBM	G4	4	YES	1	454	1.24384
TCGA-12-3653	1540255	FEMALE	34		NA	wt	wt	wt	101.624	GBM	GBM	G4	4	YES	1	442	1.21096
TCGA-06-0187	1542732	MALE	69		NA	wt	wt	wt	104.451	GBM	GBM	G4	4	YES	1	828	2.26849
TCGA-06-0744	1537606	MALE	66		NA	wt	wt	wt	106.442	GBM	GBM	G4	4	NO	0	595	1.63014
TCGA-DU-8165	1649749	FEMALE	60	IDHwt	FALSE	wt	wt	wt	107.451	Oligodendroglioma	Early Stage GBM	G3	3	NO	0	582	1.59343
TCGA-02-0055	1545237	FEMALE	62		NA	wt	wt	wt	110.245	GBM	GBM	G4	4	YES	1	76	0.208219
TCGA-19-2625	1532748	FEMALE	76		NA	wt	wt	wt	111.519	GBM	GBM	G4	4	YES	1	124	0.339726
TCGA-28-5213	1531870	MALE	72		NA	wt	wt	wt	112.67	GBM	GBM	G4	4	NO	0	298	0.816438
TCGA-14-0787	1538133	MALE	69		NA	wt	wt	wt	114.216	GBM	GBM	G4	4	YES	1	68	0.186301
TCGA-06-0210	1544812	FEMALE	72		NA	wt	wt	wt	124.303	GBM	GBM	G4		YES	1	225	0.616438
TCGA-06-2569	1542961	FEMALE	24		NA	wt	wt	wt	130.681	GBM	GBM	G4	4	NO	0	13	0.0356164
TCGA-32-2615	1544729	MALE	62		NA	wt	wt	wt	139.464	GBM	GBM	G4	4	YES	1	485	1.32877
TCGA-27-1832	1545093	FEMALE	59		NA	wt	wt	wt	140.278	GBM	GBM	G4	4	YES	1	300	0.821918
TCGA-06-0878	1539346	MALE	74		NA	wt	wt	wt	142.708	GBM	GBM	G4	4	NO	0	218	0.59726
TCGA-02-2486	1539770	MALE	64		NA	wt	wt	wt	147.134	GBM	GBM	G4	4	NO	0	493	1.35068
TCGA-27-2528	1544304	MALE	62		NA	wt	wt	wt	151.671	GBM	GBM	G4	4	YES	1	480	1.31507
TCGA-32-5222	1532689	MALE	66		NA	wt	wt	wt	156.767	GBM	GBM	G4	4	NO	0	165	0.452055
TCGA-15-0742	1543702	MALE	65		NA	wt	wt	wt	159.863	GBM	GBM	G4	4	YES	1	419	1.14795
TCGA-26-5136	1542468	FEMALE	78		NA	wt	wt	wt	162.896	GBM	GBM	G4	4	NO	0	37	0.10137
TCGA-19-5960	1538464	MALE	56		NA	wt	wt	wt	166.327	GBM	GBM	G4	4	NO	0	165	0.452055
TCGA-28-5209	1540665	FEMALE	66		NA	wt	wt	wt	168.188	GBM	GBM	G4	4	NO	0	77	0.210959
TCGA-DU-A5TY	2089908	FEMALE	46	IDHwt	FALSE	wt	wt	wt	171.552	Astrocytoma	Early Stage GBM	G3	3	NO	0	371	1.01574
TCGA-28-5220	1544226	MALE	67		NA	wt	wt	wt	172.927	GBM	GBM	G4	4	NO	0	319	0.873973
TCGA-19-1389	1535571	MALE	51		NA	wt	wt	wt	176.143	GBM	GBM	G4	4	YES	1	141	0.386301
TCGA-12-3650	1542029	MALE	46		NA	wt	wt	wt	187.132	GBM	GBM	G4	4	YES	1	333	0.912329
TCGA-32-4213	1538758	FEMALE	47		NA	wt	wt	wt	188.308	GBM	GBM	G4	4	NO	0	357	0.978082
TCGA-DU-7012	1677308	FEMALE	74	IDHwt	FALSE	wt	wt	wt	189.997	Astrocytoma	Early Stage GBM	G3	3	YES	1	199	0.544832
TCGA-12-3652	1544945	MALE	60		NA	wt	wt	wt	193.907	GBM	GBM	G4	4	YES	1	1062	2.90959
TCGA-02-2485	1545071	MALE	53		NA	wt	wt	wt	198.133	GBM	GBM	G4	4	NO	0	470	1.28767
TCGA-06-0882	1544654	MALE	30		NA	wt	wt	wt	207.237	GBM	GBM	G4	4	NO	0	165	0.452055
TCGA-06-0645	1540819	FEMALE	55		NA	wt	wt	wt	210.941	GBM	GBM	G4	4	YES	1	175	0.479452
TCGA-26-5132	1544172	MALE	74		NA	wt	wt	wt	211.652	GBM	GBM	G4	4	NO	0	286	0.783562
TCGA-06-0157	1536299	FEMALE	63		NA	wt	wt	wt	212.012	GBM	GBM	G4	4	YES	1	97	0.265753
TCGA-06-0219	1543346	MALE	67		NA	wt	wt	wt	212.663	GBM	GBM	G4	4	YES	1	22	0.060274
TCGA-06-0211	1544649	MALE	47		NA	wt	wt	wt	214.514	GBM	GBM	G4		YES	1	360	0.986301
TCGA-06-5410	1544051	FEMALE	72		NA	wt	wt	wt	218.86	GBM	GBM	G4	4	YES	1	108	0.29589
TCGA-06-5418	1536380	FEMALE	75		NA	wt	wt	wt	220.059	GBM	GBM	G4	4	YES	1	83	0.227397
TCGA-06-2565	1544194	MALE	59		NA	wt	wt	wt	224.128	GBM	GBM	G4	4	NO	0	207	0.567123
TCGA-41-3915	1535650	MALE	48		NA	wt	wt	wt	234.98	GBM	GBM	G4	4	NO	0	184	0.50411
TCGA-41-2572	1532458	MALE	67		NA	wt	wt	wt	237.58	GBM	GBM	G4	4	YES	1	406	1.11233
TCGA-FG-A4MU	2046028	MALE	58	IDHwt	FALSE	wt	wt	wt	243.028	Oligoastrocytoma	Early Stage GBM	G3	3	NO	0	18	0.0492813
TCGA-06-0686	1532585	MALE	53		NA	wt	wt	wt	245.35	GBM	GBM	G4	4	NO	0	286	0.783562
TCGA-DU-6405	1409940	FEMALE	51	IDHwt	FALSE	wt	wt	wt	251.032	Astrocytoma	Early Stage GBM	G3	3	YES	1	605	1.6564
TCGA-DU-7290	1568482	FEMALE	45	IDHwt	FALSE	wt	wt	wt	254.366	Astrocytoma	Early Stage GBM	G3	3	YES	1	315	0.862423
TCGA-DH-5140	1410706	FEMALE	38	IDHwt	FALSE	wt	wt	wt	256.419	Oligoastrocytoma	Early Stage GBM	G3	3	YES	1	607	1.66188
TCGA-06-5859	1540944	MALE	63		NA	wt	wt	wt	256.455	GBM	GBM	G4	4	NO	0	139	0.380822
TCGA-27-1837	1540438	MALE	36		NA	wt	wt	wt	257.168	GBM	GBM	G4	4	YES	1	427	1.16986
TCGA-14-1829	1545218	MALE	57		NA	wt	wt	wt	258.829	GBM	GBM	G4	4	NO	0	218	0.59726
TCGA-14-2554	1532635	FEMALE	52		NA	wt	wt	wt	260.145	GBM	GBM	G4	4	YES	1	532	1.45753
TCGA-DU-7013	1572285	MALE	59	IDHwt	FALSE	wt	wt	wt	260.698	Astrocytoma	Early Stage GBM	G3	3	YES	1	269	0.736482
TCGA-14-0817	1542987	FEMALE	69		NA	wt	wt	wt	263.705	GBM	GBM	G4	4	YES	1	164	0.449315
TCGA-27-1831	1536803	MALE	66		NA	wt	wt	wt	265.112	GBM	GBM	G4	4	YES	1	505	1.38356
TCGA-41-2571	1539383	MALE	89		NA	wt	wt	wt	269.48	GBM	GBM	G4	4	YES	1	26	0.0712329
TCGA-06-0156	1541113	MALE	57		NA	wt	wt	wt	270.267	GBM	GBM	G4		YES	1	178	0.487671
TCGA-14-1402	1535735	FEMALE	58		NA	wt	wt	wt	273.712	GBM	GBM	G4	4	YES	1	975	2.67123
TCGA-28-5208	1542128	MALE	52		NA	wt	wt	wt	273.76	GBM	GBM	G4	4	NO	0	474	1.29863
TCGA-06-0168	1534385	FEMALE	59		NA	wt	wt	wt	274.862	GBM	GBM	G4	4	YES	1	598	1.63836
TCGA-06-2564	1542454	MALE	50		NA	wt	wt	wt	277.167	GBM	GBM	G4	4	NO	0	181	0.49589
TCGA-28-2499	1544779	MALE	59		NA	wt	wt	wt	280.71	GBM	GBM	G4	4	NA	NA	95	0.260274
TCGA-76-4931	1538272	FEMALE	70		NA	wt	wt	wt	281.567	GBM	GBM	G4	4	YES	1	279	0.764384
TCGA-28-1747	1545160	MALE	44		NA	wt	wt	wt	282.228	GBM	GBM	G4	4	YES	1	77	0.210959
TCGA-06-0190	1545073	MALE	62		NA	wt	wt	wt	284.642	GBM	GBM	G4		YES	1	317	0.868493
TCGA-26-5134	1543573	MALE	74		NA	wt	wt	wt	286.885	GBM	GBM	G4	4	NO	0	167	0.457534
TCGA-12-0616	1544506	FEMALE	36		NA	wt	wt	wt	287.416	GBM	GBM	G4	4	YES	1	448	1.2274
TCGA-14-1823	1538872	FEMALE	58		NA	wt	wt	wt	289.4	GBM	GBM	G4	4	YES	1	543	1.48767
TCGA-HW-A5KK	1982075	MALE	64	IDHwt	FALSE	wt	wt	wt	291.11	Astrocytoma	Early Stage GBM	G3	3	YES	1	388	1.06229
TCGA-28-1753	1544065	MALE	53		NA	wt	wt	wt	292.572	GBM	GBM	G4	4	NO	0	37	0.10137
TCGA-06-0649	1538785	FEMALE	73		NA	wt	wt	wt	295.048	GBM	GBM	G4	4	YES	1	64	0.175342
TCGA-06-0138	1540749	MALE	43		NA	wt	wt	wt	300.58	GBM	GBM	G4	4	YES	1	737	2.01918
TCGA-06-0238	1539373	MALE	46		NA	wt	wt	wt	301.39	GBM	GBM	G4	4	YES	1	405	1.10959
TCGA-06-0171	1545293	MALE	65		NA	wt	wt	wt	304.683	GBM	GBM	G4	4	YES	1	399	1.09315
TCGA-32-1982	1542770	FEMALE	76		NA	wt	wt	wt	308.12	GBM	GBM	G4	4	YES	1	142	0.389041
TCGA-06-0747	1545277	MALE	53		NA	wt	wt	wt	308.724	GBM	GBM	G4	4	YES	1	82	0.224658
TCGA-CS-5395	1659547	MALE	43	IDHwt	FALSE	wt	wt	wt	311.963	Oligodendroglioma	Early Stage GBM	G2	2	YES	1	639	1.74949
TCGA-06-5414	1545352	MALE	61		NA	wt	wt	wt	312.001	GBM	GBM	G4	4	NO	0	273	0.747945
TCGA-76-4927	1539904	MALE	58		NA	wt	wt	wt	316.747	GBM	GBM	G4	4	YES	1	535	1.46575
TCGA-FG-6688	1505977	FEMALE	59	IDHwt	FALSE	wt	wt	wt	316.769	Astrocytoma	Early Stage GBM	G3	3	NO	0	571	1.56331
TCGA-76-4926	1544980	MALE	68		NA	wt	wt	wt	321.516	GBM	GBM	G4	4	YES	1	138	0.378082
TCGA-12-5299	1532658	FEMALE	56		NA	wt	wt	wt	325.496	GBM	GBM	G4	4	YES	1	98	0.268493
TCGA-06-5408	1543891	FEMALE	54		NA	wt	wt	wt	327.523	GBM	GBM	G4	4	YES	1	357	0.978082
TCGA-76-4932	1534266	FEMALE	50		NA	wt	wt	wt	329.96	GBM	GBM	G4	4	YES	1	1458	3.99452
TCGA-HT-8110	1816096	MALE	57	IDHwt	FALSE	wt	wt	wt	330.149	Astrocytoma	Early Stage GBM	G3	3	NO	0	143	0.391513
TCGA-28-5207	1541980	MALE	71		NA	wt	wt	wt	331.227	GBM	GBM	G4	4	YES	1	343	0.939726
TCGA-19-2624	1538274	MALE	51		NA	wt	wt	wt	331.932	GBM	GBM	G4	4	YES	1	5	0.0136986
TCGA-12-1597	1541470	FEMALE	62		NA	wt	wt	wt	333.225	GBM	GBM	G4	4	YES	1	675	1.84932
TCGA-32-2634	1534635	MALE	82		NA	wt	wt	wt	336.172	GBM	GBM	G4	4	NO	0	270	0.739726
TCGA-HT-A4DS	1954426	FEMALE	55	IDHwt	FALSE	wt	wt	wt	337.456	Astrocytoma	Early Stage GBM	G3	3	NO	0	7	0.019165
TCGA-06-0749	1534310	MALE	50		NA	wt	wt	wt	341.069	GBM	GBM	G4	4	YES	1	82	0.224658
TCGA-08-0386	1543064	MALE	74		NA	wt	wt	wt	342.62	GBM	GBM	G4	4	YES	1	548	1.50137
TCGA-28-2513	1539513	FEMALE	69		NA	wt	wt	wt	344.317	GBM	GBM	G4	4	NO	0	222	0.608219
TCGA-06-5415	1540710	MALE	60		NA	wt	wt	wt	347.523	GBM	GBM	G4	4	NO	0	260	0.712329
TCGA-06-2558	1539929	FEMALE	75		NA	wt	wt	wt	350.626	GBM	GBM	G4	4	YES	1	380	1.0411
TCGA-27-2523	1539094	MALE	63		NA	wt	wt	wt	355.603	GBM	GBM	G4	4	YES	1	489	1.33973
TCGA-HT-7882	1671154	MALE	66	IDHwt	FALSE	wt	wt	wt	359.935	Oligodendroglioma	Early Stage GBM	G3	3	YES	1	113	0.309377
TCGA-41-5651	1542658	FEMALE	59		NA	wt	wt	wt	362.743	GBM	GBM	G4	4	NO	0	351	0.961644
TCGA-HT-8011	1714619	MALE	55	IDHwt	FALSE	wt	wt	wt	370.727	Astrocytoma	Early Stage GBM	G3	3	NO	0	494	1.3525
TCGA-DU-A5TT	2038978	MALE	70	IDHwt	FALSE	wt	wt	wt	372.366	Oligodendroglioma	Early Stage GBM	G3	3	NO	0	151	0.413415
TCGA-06-5411	1540102	MALE	51		NA	wt	wt	wt	374.245	GBM	GBM	G4	4	YES	1	254	0.69589
TCGA-16-1045	1532557	FEMALE	49		NA	wt	wt	wt	385.769	GBM	GBM	G4	4	YES	1	883	2.41918
TCGA-06-2561	1533900	FEMALE	53		NA	wt	wt	wt	389.797	GBM	GBM	G4	4	NO	0	282	0.772603
TCGA-19-4065	1544454	MALE	36		NA	wt	wt	wt	397.778	GBM	GBM	G4		NO	0	214	0.586301
TCGA-14-0871	1541638	FEMALE	74		NA	wt	wt	wt	399.361	GBM	GBM	G4	4	YES	1	880	2.41096
TCGA-32-1970	1539170	MALE	59		NA	wt	wt	wt	400.642	GBM	GBM	G4	4	YES	1	468	1.28219
TCGA-06-0152	1541072	MALE	68		NA	wt	wt	wt	410.572	GBM	GBM	G4	4	YES	1	375	1.0274
TCGA-HT-A5RC	2031689	FEMALE	70	IDHwt	FALSE	wt	wt	wt	411.102	Astrocytoma	Early Stage GBM	G3	3	YES	1	162	0.443532
TCGA-26-5135	1536809	FEMALE	72		NA	wt	wt	wt	411.43	GBM	GBM	G4	4	YES	1	270	0.739726
TCGA-06-2563	1537703	FEMALE	72		NA	wt	wt	wt	412.191	GBM	GBM	G4	4	NO	0	259	0.709589
TCGA-14-1825	1542932	MALE	70		NA	wt	wt	wt	414.181	GBM	GBM	G4	4	YES	1	232	0.635616
TCGA-06-0158	1543072	MALE	73		NA	wt	wt	wt	414.268	GBM	GBM	G4	4	YES	1	329	0.90137
TCGA-06-0174	1544424	MALE	54		NA	wt	wt	wt	414.564	GBM	GBM	G4	4	YES	1	98	0.268493
TCGA-CS-4941	1411965	MALE	67	IDHwt	FALSE	wt	wt	wt	421.404	Astrocytoma	Early Stage GBM	G3	3	YES	1	234	0.640657
TCGA-06-1804	1545195	FEMALE	81		NA	wt	wt	wt	424.425	GBM	GBM	G4	4	YES	1	414	1.13425
TCGA-FG-6692	1533571	MALE	63	IDHwt	FALSE	wt	wt	wt	427.096	Oligodendroglioma	Early Stage GBM	G3	3	YES	1	561	1.53593
TCGA-DU-5852	1377151	FEMALE	61	IDHwt	FALSE	wt	wt	wt	435.107	Oligoastrocytoma	Early Stage GBM	G3	3	YES	1	205	0.561259
TCGA-FG-A4MW	2178286	MALE	63	IDHwt	FALSE	wt	wt	wt	443.093	Oligoastrocytoma	Early Stage GBM	G3	3	NO	0	160	0.438056
TCGA-14-0790	1540622	FEMALE	64		NA	wt	wt	wt	449.768	GBM	GBM	G4	4	YES	1	419	1.14795
TCGA-CS-6188	2097363	MALE	48	IDHwt	FALSE	wt	wt	wt	453.338	Astrocytoma	Early Stage GBM	G3	3	NO	0	725	1.98494
TCGA-14-0736	1536566	MALE	49		NA	wt	wt	wt	455.231	GBM	GBM	G4	4	YES	1	460	1.26027
TCGA-32-2632	1544577	MALE	80		NA	wt	wt	wt	457.325	GBM	GBM	G4	4	YES	1	269	0.736986
TCGA-HT-7854	1665808	MALE	62	IDHwt	FALSE	wt	wt	wt	465.943	Astrocytoma	Early Stage GBM	G2	2	NO	0	1201	3.28816
TCGA-19-1787	1542836	MALE	48		NA	wt	wt	wt	468.971	GBM	GBM	G4	4	YES	1	385	1.05479
TCGA-28-5215	1545318	FEMALE	62		NA	wt	wt	wt	469.257	GBM	GBM	G4	4	YES	1	335	0.917808
TCGA-06-0132	1541610	MALE	49		NA	wt	wt	wt	483.299	GBM	GBM	G4	4	YES	1	771	2.11233
TCGA-27-1834	1542155	MALE	56		NA	wt	wt	wt	489.64	GBM	GBM	G4	4	YES	1	1233	3.37808
TCGA-27-2519	1541238	MALE	48		NA	wt	wt	wt	495.479	GBM	GBM	G4	4	NO	0	316	0.865753
TCGA-19-1390	1533877	FEMALE	63		NA	wt	wt	wt	498.089	GBM	GBM	G4	4	YES	1	772	2.11507
TCGA-06-0646	1538298	MALE	60		NA	wt	wt	wt	499.761	GBM	GBM	G4	4	YES	1	175	0.479452
TCGA-P5-A5EY	1977470	MALE	21	IDHwt	FALSE	wt	wt	wt	524.383	Astrocytoma	Early Stage GBM	G2	2	NO	0	72	0.197125
TCGA-HT-7857	1858321	FEMALE	24	IDHwt	FALSE	wt	wt	wt	525.795	Astrocytoma	Early Stage GBM	G3	3	NO	0	7	0.019165
TCGA-06-0141	1542042	MALE	62		NA	wt	wt	wt	532.192	GBM	GBM	G4	4	YES	1	313	0.857534
TCGA-DU-5854	1376322	FEMALE	57	IDHwt	FALSE	wt	wt	wt	534.891	Astrocytoma	Early Stage GBM	G3	3	NO	0	257	0.703628
TCGA-26-5139	1544894	FEMALE	65		NA	wt	wt	wt	537.799	GBM	GBM	G4	4	NO	0	48	0.131507
TCGA-41-4097	1542532	FEMALE	63		NA	wt	wt	wt	539.524	GBM	GBM	G4	4	YES	1	6	0.0164384
TCGA-06-2562	1543281	MALE	81		NA	wt	wt	wt	543.61	GBM	GBM	G4	4	NO	0	86	0.235616
TCGA-06-2567	1535024	MALE	65		NA	wt	wt	wt	561.658	GBM	GBM	G4	4	YES	1	133	0.364384
TCGA-06-0178	1544713	MALE	38		NA	wt	wt	wt	567.573	GBM	GBM	G4	4	NO	0	1642	4.49863
TCGA-27-1830	1533331	MALE	57		NA	wt	wt	wt	578.182	GBM	GBM	G4	4	YES	1	154	0.421918
TCGA-06-5412	1537587	FEMALE	78		NA	wt	wt	wt	585.003	GBM	GBM	G4	4	YES	1	138	0.378082
TCGA-27-2524	1540475	MALE	56		NA	wt	wt	wt	604.264	GBM	GBM	G4	4	YES	1	231	0.632877
TCGA-19-0957	1540249	FEMALE	48		NA	wt	wt	wt	637.067	GBM	GBM	G4	4	YES	1	666	1.82466
TCGA-HT-8104	1816491	FEMALE	51	IDHwt	FALSE	wt	wt	wt	637.799	Astrocytoma	Early Stage GBM	G3	3	NO	0	372	1.01848
TCGA-19-2620	1542705	MALE	70		NA	wt	wt	wt	638.315	GBM	GBM	G4	4	YES	1	148	0.405479
TCGA-28-5216	1542348	MALE	52		NA	wt	wt	wt	644.677	GBM	GBM	G4	4	NO	0	415	1.13699
TCGA-26-5133	1535414	MALE	59		NA	wt	wt	wt	660.07	GBM	GBM	G4	4	NO	0	452	1.23836
TCGA-DB-A64O	2055858	MALE	59	IDHwt	FALSE	wt	wt	wt	680.105	Oligoastrocytoma	Early Stage GBM	G2	2	NO	0	573	1.56879
TCGA-06-0184	1541255	MALE	63		NA	wt	wt	wt	683.06	GBM	GBM	G4	4	NO	0	1228	3.36438
TCGA-19-2619	1539317	FEMALE	55		NA	wt	wt	wt	702.915	GBM	GBM	G4	4	NO	0	294	0.805479
TCGA-CS-6186	1677108	MALE	58	IDHwt	FALSE	wt	wt	wt	718.296	Oligoastrocytoma	Early Stage GBM	G3	3	YES	1	538	1.47296
TCGA-76-4929	1532177	FEMALE	76		NA	wt	wt	wt	721.764	GBM	GBM	G4	4	YES	1	111	0.30411
TCGA-HT-8564	1815973	MALE	47	IDHwt	FALSE	wt	wt	wt	727.518	Astrocytoma	Early Stage GBM	G3	3	NO	0	478	1.30869
TCGA-HT-7680	1650434	FEMALE	32	IDHwt	FALSE	wt	wt	wt	731.154	Astrocytoma	Early Stage GBM	G2	2	NO	0	23	0.0629706
TCGA-HT-7860	1671492	FEMALE	60	IDHwt	FALSE	wt	wt	wt	741.924	Astrocytoma	Early Stage GBM	G3	3	NO	0	15	0.0410678
TCGA-HT-A5RA	2089230	FEMALE	65	IDHwt	FALSE	wt	wt	wt	747.647	Astrocytoma	Early Stage GBM	G3	3	NO	0	447	1.22382
TCGA-DU-7006	1570318	FEMALE	60	IDHwt	FALSE	wt	wt	wt	749.182	Astrocytoma	Early Stage GBM	G3	3	YES	1	349	0.95551
TCGA-32-1980	1534069	MALE	72		NA	wt	wt	wt	749.584	GBM	GBM	G4	4	YES	1	36	0.0986301
TCGA-DU-6403	1422629	FEMALE	60	IDHwt	FALSE	wt	wt	wt	759.233	Oligoastrocytoma	Early Stage GBM	G3	3	YES	1	354	0.969199
TCGA-FG-5963	2055692	MALE	23	IDHwt	FALSE	wt	wt	wt	771.396	Astrocytoma	Early Stage GBM	G3		YES	1	775	2.12183
TCGA-14-1034	1543931	FEMALE	60		NA	wt	wt	wt	772.977	GBM	GBM	G4		YES	1	485	1.32877
TCGA-28-2509	1540132	FEMALE	77		NA	wt	wt	wt	779.128	GBM	GBM	G4	4	NO	0	145	0.39726
TCGA-06-5416	1540976	FEMALE	23		NA	wt	wt	wt	779.531	GBM	GBM	G4	4	NO	0	204	0.558904
TCGA-14-0781	1542556	MALE	49		NA	wt	wt	wt	795.692	GBM	GBM	G4	4	YES	1	29	0.0794521
TCGA-28-2514	1539984	MALE	45		NA	wt	wt	wt	796.086	GBM	GBM	G4	4	NO	0	160	0.438356
TCGA-12-0618	1537625	MALE	49		NA	wt	wt	wt	825.479	GBM	GBM	G4	4	YES	1	395	1.08219
TCGA-76-4925	1545390	MALE	76		NA	wt	wt	wt	827.655	GBM	GBM	G4	4	YES	1	146	0.4
TCGA-06-0125	1544090	FEMALE	63		NA	wt	wt	wt	859.303	GBM	GBM	G4		YES	1	1448	3.96712
TCGA-16-0846	1539924	MALE	85		NA	wt	wt	wt	872.401	GBM	GBM	G4	4	YES	1	119	0.326027
TCGA-27-1835	1542246	FEMALE	53		NA	wt	wt	wt	875.7	GBM	GBM	G4	4	YES	1	648	1.77534
TCGA-06-2559	1535093	MALE	83		NA	wt	wt	wt	911.055	GBM	GBM	G4	4	YES	1	150	0.410959
TCGA-14-0789	1543325	MALE	54		NA	wt	wt	wt	916.184	GBM	GBM	G4	4	YES	1	342	0.936986
TCGA-32-2616	1541766	FEMALE	48		NA	wt	wt	wt	937.096	GBM	GBM	G4	4	YES	1	224	0.613699
TCGA-DU-7292	1569156	MALE	69	IDHwt	FALSE	wt	wt	wt	951.811	Astrocytoma	Early Stage GBM	G3	3	YES	1	242	0.66256
TCGA-06-5856	1541034	MALE	58		NA	wt	wt	wt	1001.31	GBM	GBM	G4	4	YES	1	114	0.312329
TCGA-CS-5397	1659893	FEMALE	54	IDHwt	FALSE	wt	wt	wt	1084.29	Astrocytoma	Early Stage GBM	G3	3	YES	1	194	0.531143
TCGA-HT-7469	1654256	MALE	30	IDHwt	FALSE	wt	wt	wt	1156.65	Oligodendroglioma	Early Stage GBM	G3	3	YES	1	351	0.960986
TCGA-DU-8161	1577203	FEMALE	63	IDHwt	FALSE	wt	wt	wt	1232.76	Oligoastrocytoma	Early Stage GBM	G3	3	YES	1	722	1.97673
TCGA-DU-8162	1654933	FEMALE	61	IDHwt	FALSE	wt	wt	wt	1272.59	Oligoastrocytoma	Early Stage GBM	G3	3	YES	1	444	1.21561
TCGA-06-5858	1541836	FEMALE	45		NA	wt	wt	wt	1281.96	GBM	GBM	G4	4	NO	0	187	0.512329
TCGA-DU-8158	1579356	FEMALE	57	IDHwt	FALSE	wt	wt	wt	1368.44	Astrocytoma	Early Stage GBM	G3	3	YES	1	155	0.424367
TCGA-HT-A617	2055505	MALE	47	IDHwt	FALSE	wt	wt	wt	1383.04	Oligodendroglioma	Early Stage GBM	G2	2	NO	0	491	1.34428
TCGA-27-2526	1533771	FEMALE	79		NA	wt	wt	wt	1396.04	GBM	GBM	G4	4	YES	1	87	0.238356
TCGA-DU-6399	1423208	MALE	54	IDHwt	FALSE	wt	wt	wt	1396.29	Oligodendroglioma	Early Stage GBM	G2	2	YES	1	2000	5.4757
TCGA-FG-7643	1670188	FEMALE	49	IDHwt	FALSE	wt	wt	wt	1541.78	Oligoastrocytoma	Early Stage GBM	G2	2	NO	0	611	1.67283
TCGA-HT-8019	1816166	FEMALE	34	IDHwt	FALSE	wt	wt	wt	1955.81	Oligodendroglioma	Early Stage GBM	G3	3	NO	0	1004	2.7488
TCGA-FG-8181	1650250	MALE	23	IDHwt	FALSE	wt	wt	wt	1959.67	Oligoastrocytoma	Early Stage GBM	G3	3	NO	0	394	1.07871
TCGA-HT-8558	1816369	FEMALE	29	IDHwt	NA	wt	wt	wt	2057.46	Oligodendroglioma	Early Stage GBM	G2	2	NO	0	52	0.142368
TCGA-HT-8107	1817040	MALE	62	IDHwt	FALSE	wt	wt	wt	2477.92	Oligodendroglioma	Early Stage GBM	G2	2	NO	0	14	0.0383299
TCGA-HT-7691	1846066	FEMALE	31	IDHwt	FALSE	wt	wt	wt	2653.92	Astrocytoma	Early Stage GBM	G2	2	NO	0	3	0.00821355
TCGA-CS-6669	1510189	FEMALE	26	IDHwt	FALSE	wt	wt	wt	2664.65	Oligodendroglioma	Early Stage GBM	G2	2	NO	0	225	0.616016
TCGA-12-0821	1537013	MALE	62		NA	wt	wt	wt	139.998	GBM	GBM-BRAF	G4	4	YES	1	323	0.884932
TCGA-06-0644	1537025	MALE	71		NA	wt	wt	wt	140.781	GBM	GBM-BRAF	G4	4	NO	0	375	1.0274
TCGA-76-4928	1539001	FEMALE	85		NA	wt	wt	wt	314.807	GBM	GBM-BRAF	G4	4	YES	1	94	0.257534
TCGA-02-0047	1539496	MALE	78		NA	wt	wt	wt	436.086	GBM	GBM-BRAF	G4	4	YES	1	448	1.2274
TCGA-02-2483	1544391	MALE	43		NA	Mutant	Mutant	wt	375.654	GBM	GBM-IDH	G4	4	NO	0	466	1.27671
TCGA-27-2521	1539889	MALE	34		NA	Mutant	Mutant	wt	490.635	GBM	GBM-IDH	G4	4	NO	0	316	0.865753
TCGA-19-2629	1543366	MALE	60		NA	Mutant	Mutant	wt	606.485	GBM	GBM-IDH	G4	4	YES	1	737	2.01918
TCGA-06-2570	1543761	FEMALE	21		NA	Mutant	Mutant	wt	751.247	GBM	GBM-IDH	G4	4	NO	0	285	0.780822
TCGA-06-0129	1545016	MALE	30		NA	Mutant	Mutant	wt	822.251	GBM	GBM-IDH	G4	4	YES	1	1024	2.80548
TCGA-26-1442	1545368	MALE	43		NA	Mutant	Mutant	wt	1056.45	GBM	GBM-IDH	G4	4	NO	0	953	2.61096
TCGA-06-0221	1544846	MALE	31		NA	Mutant	Mutant	wt	1140.86	GBM	GBM-IDH	G4	4	YES	1	603	1.65205
TCGA-06-5417	1537428	FEMALE	45		NA	Mutant	Mutant	wt	1570.8	GBM	GBM-IDH	G4	4	NO	0	155	0.424658
TCGA-15-1444	1539936	MALE	21		NA	Mutant	Mutant	wt	1656.03	GBM	GBM-IDH	G4	4	YES	1	1537	4.21096
TCGA-HW-A5KJ	1982493	MALE	68	IDHmut-codel	TRUE	Mutant	Mutant	wt	423.267	Oligodendroglioma	Oligodendroglioma	G3	3	NO	0	321	0.87885
TCGA-HT-8010	1671341	FEMALE	64	IDHmut-codel	TRUE	Mutant	Mutant	wt	966.441	Oligodendroglioma	Oligodendroglioma	G2	2	NO	0	50	0.136893
TCGA-FG-8187	1650140	MALE	31	IDHmut-codel	TRUE	Mutant	Mutant	wt	1008.72	Oligoastrocytoma	Oligodendroglioma	G2	2	NO	0	611	1.67283
TCGA-HT-7620	1649603	MALE	40	IDHmut-codel	TRUE	Mutant	Mutant	wt	1040.36	Oligodendroglioma	Oligodendroglioma	G3	3	NO	0	434	1.18823
TCGA-DB-A64U	2056589	FEMALE	38	IDHmut-codel	TRUE	Mutant	Mutant	wt	1065.5	Oligoastrocytoma	Oligodendroglioma	G2	2	NO	0	846	2.31622
TCGA-DB-A64V	2056074	MALE	54	IDHmut-codel	TRUE	Mutant	Mutant	wt	1145.94	Oligodendroglioma	Oligodendroglioma	G2	2	NO	0	448	1.22656
TCGA-HT-A4DV	1954347	FEMALE	51	IDHmut-codel	TRUE	Mutant	Mutant	wt	1187.41	Oligodendroglioma	Oligodendroglioma	G3	3	NO	0	319	0.873374
TCGA-DB-A4XH	1981778	FEMALE	53	IDHmut-codel	TRUE	Mutant	Mutant	wt	1200.84	Oligoastrocytoma	Oligodendroglioma	G2	2	NO	0	383	1.0486
TCGA-HT-A5R9	2039654	FEMALE	48	IDHmut-codel	TRUE	Mutant	wt	Mutant	1206.35	Oligodendroglioma	Oligodendroglioma	G3	3	NO	0	2	0.0054757
TCGA-DB-5274	1413162	FEMALE	37	IDHmut-codel	TRUE	Mutant	Mutant	wt	1253.97	Oligoastrocytoma	Oligodendroglioma	G3	3	NO	0	2289	6.26694
TCGA-HT-7875	1671957	MALE	56	IDHmut-codel	TRUE	Mutant	Mutant	wt	1267.01	Oligodendroglioma	Oligodendroglioma	G2	2	NO	0	10	0.0273785
TCGA-P5-A5ET	1977588	MALE	27	IDHmut-codel	TRUE	Mutant	Mutant	wt	1298.8	Oligodendroglioma	Oligodendroglioma	G2	2	NO	0	0	0
TCGA-HW-7486	1567521	MALE	37	IDHmut-codel	TRUE	Mutant	Mutant	wt	1310.54	Oligodendroglioma	Oligodendroglioma	G2	2	NO	0	910	2.49144
TCGA-FG-5964	1421867	MALE	62	IDHmut-codel	TRUE	Mutant	Mutant	wt	1324.05	Oligodendroglioma	Oligodendroglioma	G2	2	NO	0	1045	2.86105
TCGA-HT-7481	1567920	MALE	39	IDHmut-codel	TRUE	Mutant	Mutant	wt	1350.69	Oligodendroglioma	Oligodendroglioma	G2	2	NO	0	1800	4.92813
TCGA-HT-7480	1670624	MALE	33	IDHmut-codel	TRUE	Mutant	Mutant	wt	1352.71	Oligodendroglioma	Oligodendroglioma	G2	2	NO	0	2287	6.26146
TCGA-FG-8186	1650187	FEMALE	42	IDHmut-codel	TRUE	Mutant	Mutant	wt	1380.87	Oligoastrocytoma	Oligodendroglioma	G3	3	NO	0	487	1.33333
TCGA-HT-7856	1859093	MALE	35	IDHmut-codel	TRUE	Mutant	wt	Mutant	1399.93	Oligodendroglioma	Oligodendroglioma	G3	3	NO	0	1189	3.2553
TCGA-DB-A64W	2055478	FEMALE	65	IDHmut-codel	TRUE	Mutant	Mutant	wt	1400.29	Oligoastrocytoma	Oligodendroglioma	G3	3	NO	0	415	1.13621
TCGA-DU-5849	1376112	MALE	48	IDHmut-codel	TRUE	Mutant	wt	Mutant	1412.92	Oligodendroglioma	Oligodendroglioma	G2	2	NO	0	443	1.21287
TCGA-FG-7634	1670373	MALE	28	IDHmut-codel	TRUE	Mutant	Mutant	wt	1489.64	Oligodendroglioma	Oligodendroglioma	G2	2	NO	0	467	1.27858
TCGA-P5-A5EX	2031818	FEMALE	41	IDHmut-codel	TRUE	Mutant	Mutant	wt	1541.36	Oligodendroglioma	Oligodendroglioma	G3	3	NO	0	50	0.136893
TCGA-HT-7681	1673507	FEMALE	29	IDHmut-codel	TRUE	Mutant	wt	Mutant	1545.56	Oligoastrocytoma	Oligodendroglioma	G2	2	NO	0	1359	3.72074
TCGA-E1-5311	1416572	MALE	31	IDHmut-codel	TRUE	Mutant	Mutant	wt	1564.17	Oligodendroglioma	Oligodendroglioma	G3	3	YES	1	4084	11.1814
TCGA-HT-7692	1573731	MALE	43	IDHmut-codel	TRUE	Mutant	Mutant	wt	1598.36	Oligoastrocytoma	Oligodendroglioma	G2	2	NO	0	90	0.246407
TCGA-DB-A64L	2059281	FEMALE	67	IDHmut-codel	TRUE	Mutant	Mutant	wt	1641.71	Oligodendroglioma	Oligodendroglioma	G2	2	NO	0	335	0.91718
TCGA-DU-8164	1665984	MALE	51	IDHmut-codel	TRUE	Mutant	Mutant	wt	1690.36	Oligodendroglioma	Oligodendroglioma	G2	2	NO	0	651	1.78234
TCGA-HT-7694	1674105	MALE	60	IDHmut-codel	TRUE	Mutant	Mutant	wt	1701.88	Oligodendroglioma	Oligodendroglioma	G3	3	NO	0	210	0.574949
TCGA-P5-A5F0	2030339	MALE	33	IDHmut-codel	TRUE	Mutant	Mutant	wt	1755.65	Oligodendroglioma	Oligodendroglioma	G2	2	NO	0	125	0.342231
TCGA-HT-7467	1569326	MALE	54	IDHmut-codel	TRUE	Mutant	Mutant	wt	1797.23	Oligodendroglioma	Oligodendroglioma	G2	2	NO	0	3	0.00821355
TCGA-HW-8322	1846314	MALE	39	IDHmut-codel	TRUE	Mutant	Mutant	wt	1797.42	Oligodendroglioma	Oligodendroglioma	G2	2	NO	0	542	1.48392
TCGA-HT-7881	1671392	MALE	38	IDHmut-codel	TRUE	Mutant	Mutant	wt	1818.37	Oligodendroglioma	Oligodendroglioma	G2	2	NO	0	89	0.243669
TCGA-HW-7487	1567254	MALE	39	IDHmut-codel	TRUE	Mutant	Mutant	wt	1830.66	Oligodendroglioma	Oligodendroglioma	G2	2	NO	0	409	1.11978
TCGA-HT-8105	1816315	MALE	54	IDHmut-codel	TRUE	Mutant	Mutant	wt	1852.65	Oligodendroglioma	Oligodendroglioma	G3	3	NO	0	190	0.520192
TCGA-DB-5279	1545432	MALE	59	IDHmut-codel	TRUE	Mutant	Mutant	wt	1856.62	Oligodendroglioma	Oligodendroglioma	G2	2	NO	0	1354	3.70705
TCGA-HT-A615	2055927	FEMALE	38	IDHmut-codel	TRUE	Mutant	Mutant	wt	1869.09	Oligodendroglioma	Oligodendroglioma	G2	2	NO	0	396	1.08419
TCGA-HT-7468	1568034	MALE	30	IDHmut-codel	TRUE	Mutant	Mutant	wt	1895.99	Oligodendroglioma	Oligodendroglioma	G3	3	NO	0	203	0.555784
TCGA-DB-5278	1642982	MALE	17	IDHmut-codel	TRUE	Mutant	Mutant	wt	1896.5	Oligodendroglioma	Oligodendroglioma	G2	2	NO	0	1526	4.17796
TCGA-HT-7874	1671632	FEMALE	41	IDHmut-codel	TRUE	Mutant	Mutant	wt	1930.33	Oligodendroglioma	Oligodendroglioma	G3	3	NO	0	1130	3.09377
TCGA-HT-7605	1670597	MALE	38	IDHmut-codel	TRUE	Mutant	Mutant	wt	1992.91	Oligodendroglioma	Oligodendroglioma	G2	2	NO	0	139	0.380561
TCGA-DB-A64R	2056096	FEMALE	24	IDHmut-codel	TRUE	Mutant	Mutant	wt	1994.16	Oligodendroglioma	Oligodendroglioma	G2	2	NO	0	489	1.33881
TCGA-HT-7471	1649809	FEMALE	37	IDHmut-codel	TRUE	Mutant	Mutant	wt	2011.74	Oligodendroglioma	Oligodendroglioma	G3	3	NO	0	4	0.0109514
TCGA-DB-A4XA	1957726	MALE	30	IDHmut-codel	TRUE	Mutant	Mutant	wt	2013.64	Oligoastrocytoma	Oligodendroglioma	G2	2	NO	0	313	0.856947
TCGA-HT-8012	1859282	FEMALE	30	IDHmut-codel	TRUE	Mutant	Mutant	wt	2020.66	Oligodendroglioma	Oligodendroglioma	G2	2	NO	0	286	0.783025
TCGA-DU-7302	1670082	FEMALE	48	IDHmut-codel	TRUE	Mutant	Mutant	wt	2022.77	Oligodendroglioma	Oligodendroglioma	G3	3	NO	0	1834	5.02122
TCGA-HW-7495	1565873	FEMALE	45	IDHmut-codel	TRUE	Mutant	Mutant	wt	2032.19	Oligodendroglioma	Oligodendroglioma	G2	2	NO	0	131	0.358658
TCGA-HT-7607	1670217	FEMALE	61	IDHmut-codel	TRUE	Mutant	Mutant	wt	2050.64	Astrocytoma	Oligodendroglioma	G2	2	YES	1	96	0.262834
TCGA-DU-7294	1569290	FEMALE	53	IDHmut-codel	TRUE	Mutant	Mutant	wt	2081.43	Oligodendroglioma	Oligodendroglioma	G2	2	NO	0	2869	7.85489
TCGA-HT-7877	1671906	FEMALE	20	IDHmut-codel	TRUE	Mutant	Mutant	wt	2109.51	Oligodendroglioma	Oligodendroglioma	G2	2	NO	0	4	0.0109514
TCGA-HT-7608	1670342	MALE	61	IDHmut-codel	TRUE	Mutant	Mutant	wt	2144.55	Oligoastrocytoma	Oligodendroglioma	G2	2	NO	0	671	1.8371
TCGA-DU-7300	1568473	FEMALE	53	IDHmut-codel	TRUE	Mutant	Mutant	wt	2215.67	Oligodendroglioma	Oligodendroglioma	G3	3	YES	1	1886	5.16359
TCGA-HT-7695	1573825	FEMALE	29	IDHmut-codel	TRUE	Mutant	Mutant	wt	2269.91	Oligodendroglioma	Oligodendroglioma	G2	2	NO	0	442	1.21013
TCGA-IK-8125	1674714	MALE	62	IDHmut-codel	TRUE	Mutant	Mutant	wt	2312.22	Oligoastrocytoma	Oligodendroglioma	G3	3	NO	0	1301	3.56194
TCGA-CS-5390	1414650	FEMALE	47	IDHmut-codel	TRUE	Mutant	Mutant	wt	2357.54	Oligodendroglioma	Oligodendroglioma	G2	2	NO	0	1966	5.38261
TCGA-DU-5870	1374574	FEMALE	34	IDHmut-codel	TRUE	Mutant	Mutant	wt	2397.26	Oligodendroglioma	Oligodendroglioma	G2		NO	0	5546	15.1841
TCGA-DU-7009	1570431	FEMALE	32	IDHmut-codel	TRUE	Mutant	Mutant	wt	2458.43	Oligodendroglioma	Oligodendroglioma	G2	2	NO	0	4206	11.5154
TCGA-FG-A60K	2056235	FEMALE	34	IDHmut-codel	TRUE	Mutant	Mutant	wt	2481.83	Oligoastrocytoma	Oligodendroglioma	G2	2	NO	0	202	0.553046
TCGA-DB-A64P	2056524	MALE	40	IDHmut-codel	TRUE	Mutant	Mutant	wt	2487.49	Oligodendroglioma	Oligodendroglioma	G3	3	NO	0	511	1.39904
TCGA-DU-6393	1376647	MALE	66	IDHmut-codel	TRUE	Mutant	Mutant	wt	2488.77	Oligodendroglioma	Oligodendroglioma	G3	3	YES	1	1585	4.33949
TCGA-DB-A64Q	2056227	FEMALE	31	IDHmut-codel	TRUE	Mutant	Mutant	wt	2489.78	Oligoastrocytoma	Oligodendroglioma	G2	2	NO	0	182	0.498289
TCGA-E1-5318	1413170	FEMALE	42	IDHmut-codel	TRUE	Mutant	wt	Mutant	2530.28	Oligodendroglioma	Oligodendroglioma	G2	2	YES	1	2379	6.51335
TCGA-DU-6400	1374960	FEMALE	66	IDHmut-codel	TRUE	Mutant	Mutant	wt	2562.04	Oligodendroglioma	Oligodendroglioma	G2	2	YES	1	37	0.1013
TCGA-E1-5319	1509886	FEMALE	48	IDHmut-codel	TRUE	Mutant	Mutant	wt	2574.37	Oligodendroglioma	Oligodendroglioma	G2	2	YES	1	2907	7.95893
TCGA-DH-5141	1413260	MALE	32	IDHmut-codel	TRUE	Mutant	wt	Mutant	2593.88	Oligodendroglioma	Oligodendroglioma	G3	3	NO	0	968	2.65024
TCGA-DU-6397	1411617	MALE	45	IDHmut-codel	TRUE	Mutant	Mutant	wt	2594.24	Oligodendroglioma	Oligodendroglioma	G3		YES	1	1401	3.83573
TCGA-DU-5874	1381136	FEMALE	62	IDHmut-codel	TRUE	Mutant	Mutant	wt	2627.08	Oligodendroglioma	Oligodendroglioma	G2	2	NO	0	461	1.26215
TCGA-FG-7641	1653442	MALE	31	IDHmut-codel	TRUE	Mutant	Mutant	wt	2633.5	Oligodendroglioma	Oligodendroglioma	G2	2	NO	0	627	1.71663
TCGA-DU-7018	1570430	FEMALE	57	IDHmut-codel	TRUE	Mutant	Mutant	wt	2666.59	Oligodendroglioma	Oligodendroglioma	G3	3	YES	1	933	2.55441
TCGA-DU-8168	1578315	FEMALE	55	IDHmut-codel	TRUE	Mutant	Mutant	wt	2684.99	Oligodendroglioma	Oligodendroglioma	G3	3	NO	0	431	1.18001
TCGA-HT-8109	1816080	MALE	64	IDHmut-codel	TRUE	Mutant	Mutant	wt	2747.64	Oligodendroglioma	Oligodendroglioma	G3	3	NO	0	120	0.328542
TCGA-FG-5962	1506462	MALE	54	IDHmut-codel	TRUE	Mutant	Mutant	wt	2749.77	Oligodendroglioma	Oligodendroglioma	G3	3	NO	0	1453	3.9781
TCGA-DH-5144	1642985	FEMALE	56	IDHmut-codel	TRUE	Mutant	Mutant	wt	2842.77	Oligodendroglioma	Oligodendroglioma	G3	3	NO	0	244	0.668036
TCGA-HT-A619	2055828	NA	NA	IDHmut-codel	TRUE	Mutant	Mutant	wt	2902.26	NA	Oligodendroglioma	NA		NA	NA	NA	NA
TCGA-DB-A4XG	1982092	MALE	34	IDHmut-codel	TRUE	Mutant	wt	Mutant	3172.84	Oligodendroglioma	Oligodendroglioma	G3	3	NO	0	2219	6.07529
TCGA-HT-7687	1673989	MALE	74	IDHmut-codel	TRUE	Mutant	Mutant	wt	3289.66	Oligodendroglioma	Oligodendroglioma	G3	3	NO	0	3	0.00821355
TCGA-FG-7638	1568153	FEMALE	31	IDHmut-codel	TRUE	Mutant	Mutant	wt	3462.77	Oligodendroglioma	Oligodendroglioma	G3	3	NO	0	686	1.87817
TCGA-HT-7677	1665715	MALE	53	IDHmut-codel	TRUE	Mutant	Mutant	wt	3507.07	Oligodendroglioma	Oligodendroglioma	G3	3	NO	0	494	1.3525
TCGA-CS-6668	1509994	FEMALE	57	IDHmut-codel	TRUE	Mutant	Mutant	wt	3572.26	Oligodendroglioma	Oligodendroglioma	G2	2	NO	0	244	0.668036
TCGA-EZ-7264	1569289	FEMALE	47	IDHmut-codel	TRUE	Mutant	Mutant	wt	3587.1	Oligodendroglioma	Oligodendroglioma	G2	2	NO	0	436	1.1937
TCGA-HT-7616	1649131	MALE	75	IDHmut-codel	TRUE	Mutant	Mutant	wt	3658.3	Oligodendroglioma	Oligodendroglioma	G3	3	YES	1	7	0.019165
TCGA-CS-5394	1660152	MALE	40	IDHmut-codel	TRUE	Mutant	Mutant	wt	4577.26	Astrocytoma	Oligodendroglioma	G3	3	NO	0	3	0.00821355
TCGA-DU-6410	1510242	MALE	56	IDHmut-codel	TRUE	Mutant	Mutant	wt	4977.61	Oligodendroglioma	Oligodendroglioma	G3	3	NO	0	242	0.66256
TCGA-HW-7491	1566258	MALE	35	IDHmut-codel	TRUE	Mutant	wt	Mutant	5079.2	Oligodendroglioma	Oligodendroglioma	G2	2	NO	0	1222	3.34565
TCGA-DU-6394	1373308	MALE	53	IDHmut-codel	TRUE	Mutant	Mutant	wt	5416.66	Oligodendroglioma	Oligodendroglioma	G3	3	YES	1	682	1.86721

## Sheet: TCGA manual stratif 4 group 
TCGA-FG-A4MY	101.98	A	A	Oligoastrocytoma	Astrocytoma
TCGA-DU-6407	283.278	A	A	Oligodendroglioma	Astrocytoma	Summary
TCGA-HT-7884	314.157	A	A	Astrocytoma	Astrocytoma		Group	Interval 1	Interval 2	Interval 3	Interval 4
TCGA-DB-A4X9	315.931	A	A	Oligoastrocytoma	Astrocytoma		GPR158	(0, 500]	(500, 1000]	(1000, 1500]	(1500, ∞)
TCGA-HT-8013	367.958	A	A	Oligoastrocytoma	Astrocytoma
TCGA-FG-5965	375.352	A	A	Oligoastrocytoma	Astrocytoma	Total	(N= 431)	(N=160)	(N=96)	(N=72)	(N=103)
TCGA-HT-7686	407.938	A	B	Astrocytoma	Astrocytoma		1	0.371	0.223	0.167	0.239
TCGA-DU-6408	434.577	A	B	Oligodendroglioma	Astrocytoma	Integrated Dg - no. (%)
TCGA-HT-7902	460.345	A	B	Oligoastrocytoma	Astrocytoma	LGG
TCGA-HT-7676	113.97	A	A	Oligodendroglioma	Astrocytoma	Astrocytoma	138 (32)	18 (11.3)	48 (50.0)	41 (56.9)	31 (30.1)
TCGA-DU-A5TS	203.311	A	A	Oligodendroglioma	Astrocytoma	Oligodendroglioma	84 (19)	1 (0.6)	1 (1.0)	19 (26.4)	63 (61.2)
TCGA-DU-7304	245.823	A	A	Oligoastrocytoma	Astrocytoma	Early GBM	54 (13)	26 (16.3)	14 (14.6)	7 (9.7)	7 (6.8)
TCGA-CS-5393	360.186	A	A	Astrocytoma	Astrocytoma	GBM
TCGA-HT-A614	378.683	A	A	Oligoastrocytoma	Astrocytoma	GBM-IDH-mut	9 (2)	2 (1.2)	3 (3.1)	2 (2.8)	2 (1.9)
TCGA-DB-A4XB	383.643	A	A	Astrocytoma	Astrocytoma	GBM-IDH-wt	146 (34)	113 (70.6)	30 (31.3)	3 (4.2)	0 (0)
TCGA-E1-5304	402.189	A	B	Astrocytoma	Astrocytoma
TCGA-HT-8106	409.932	A	B	Astrocytoma	Astrocytoma	Age at ini. Dg - no. (%)
TCGA-HT-7478	433.665	A	B	Astrocytoma	Astrocytoma	Mean ± SD	48.6 ± 15.6	56.7 ± 13.6	47.6 ± 16.8	40.8 ± 11.9	42.4 ± 13.7
TCGA-DU-5847	50.9325	A	A	Astrocytoma	Early Stage GBM
TCGA-DU-8165	107.451	A	A	Oligodendroglioma	Early Stage GBM
TCGA-DU-A5TY	171.552	A	A	Astrocytoma	Early Stage GBM
TCGA-DU-7012	189.997	A	A	Astrocytoma	Early Stage GBM	Anova: Single Factor (Age)
TCGA-DU-6405	251.032	A	A	Astrocytoma	Early Stage GBM
TCGA-DU-7290	254.366	A	A	Astrocytoma	Early Stage GBM	SUMMARY
TCGA-DH-5140	256.419	A	A	Oligoastrocytoma	Early Stage GBM	Groups	Count	Sum	Average	Variance
TCGA-FG-6688	316.769	A	A	Astrocytoma	Early Stage GBM	Interval 1	160	9078	56.7375	186.874
TCGA-HT-A4DS	337.456	A	A	Astrocytoma	Early Stage GBM	Interval 2	96	4566	47.5625	281.386
TCGA-DU-6404	349.106	A	A	Oligodendroglioma	Early Stage GBM	Interval 3	72	2939	40.8194	141.728
TCGA-HT-A5RC	411.102	A	B	Astrocytoma	Early Stage GBM	Interval 4	103	4363	42.3592	186.37
TCGA-DU-5852	435.107	A	B	Oligoastrocytoma	Early Stage GBM
TCGA-P5-A5F6	1.2077	A	A	Oligodendroglioma	Early Stage GBM
TCGA-FG-A4MU	243.028	A	A	Oligoastrocytoma	Early Stage GBM	ANOVA
TCGA-DU-7013	260.698	A	A	Astrocytoma	Early Stage GBM	Source of Variation	SS	df	MS	F	P-value	F crit
TCGA-HW-A5KK	291.11	A	A	Astrocytoma	Early Stage GBM	Between Groups	19068.6	3	6356.2	31.7375	1.54438e-18	2.6258
TCGA-CS-5395	311.963	A	A	Oligodendroglioma	Early Stage GBM	Within Groups	85517	427	200.274
TCGA-HT-8110	330.149	A	A	Astrocytoma	Early Stage GBM
TCGA-HT-7882	359.935	A	A	Oligodendroglioma	Early Stage GBM	Total	104586	430
TCGA-HT-8011	370.727	A	A	Astrocytoma	Early Stage GBM
TCGA-DU-A5TT	372.366	A	A	Oligodendroglioma	Early Stage GBM	Gender		p=0.2261	p=0.1583	p=0.2407	p=0.3589
TCGA-CS-4941	421.404	A	B	Astrocytoma	Early Stage GBM	Female	N=178	N=60	N=46	N=25	N=47
TCGA-FG-6692	427.096	A	B	Oligodendroglioma	Early Stage GBM	Male	N=253	N=100	N=50	N=47	N=56
TCGA-FG-A4MW	443.093	A	B	Oligoastrocytoma	Early Stage GBM
TCGA-CS-6188	453.338	A	B	Astrocytoma	Early Stage GBM
TCGA-HT-7854	465.943	A	B	Astrocytoma	Early Stage GBM
TCGA-12-5295	96.8126	A	A	GBM	GBM
TCGA-12-3653	101.624	A	A	GBM	GBM
TCGA-02-0055	110.245	A	A	GBM	GBM
TCGA-19-2625	111.519	A	A	GBM	GBM
TCGA-06-0210	124.303	A	A	GBM	GBM
TCGA-06-2569	130.681	A	A	GBM	GBM
TCGA-27-1832	140.278	A	A	GBM	GBM
TCGA-26-5136	162.896	A	A	GBM	GBM
TCGA-28-5209	168.188	A	A	GBM	GBM
TCGA-32-4213	188.308	A	A	GBM	GBM
TCGA-06-0645	210.941	A	A	GBM	GBM
TCGA-06-0157	212.012	A	A	GBM	GBM
TCGA-06-5410	218.86	A	A	GBM	GBM
TCGA-06-5418	220.059	A	A	GBM	GBM
TCGA-14-2554	260.145	A	A	GBM	GBM
TCGA-14-0817	263.705	A	A	GBM	GBM
TCGA-14-1402	273.712	A	A	GBM	GBM
TCGA-06-0168	274.862	A	A	GBM	GBM
TCGA-76-4931	281.567	A	A	GBM	GBM
TCGA-12-0616	287.416	A	A	GBM	GBM
TCGA-14-1823	289.4	A	A	GBM	GBM
TCGA-06-0649	295.048	A	A	GBM	GBM
TCGA-32-1982	308.12	A	A	GBM	GBM
TCGA-12-5299	325.496	A	A	GBM	GBM
TCGA-06-5408	327.523	A	A	GBM	GBM
TCGA-76-4932	329.96	A	A	GBM	GBM
TCGA-12-1597	333.225	A	A	GBM	GBM
TCGA-28-2513	344.317	A	A	GBM	GBM
TCGA-06-2558	350.626	A	A	GBM	GBM
TCGA-41-5651	362.743	A	A	GBM	GBM
TCGA-16-1045	385.769	A	A	GBM	GBM
TCGA-06-2561	389.797	A	A	GBM	GBM
TCGA-14-0871	399.361	A	A	GBM	GBM
TCGA-26-5135	411.43	A	B	GBM	GBM
TCGA-06-2563	412.191	A	B	GBM	GBM
TCGA-06-1804	424.425	A	B	GBM	GBM
TCGA-14-0790	449.768	A	B	GBM	GBM
TCGA-28-5215	469.257	A	B	GBM	GBM
TCGA-19-1390	498.089	A	B	GBM	GBM
TCGA-28-5218	11.5998	A	A	GBM	GBM
TCGA-06-0745	19.5163	A	A	GBM	GBM
TCGA-06-0130	20.6292	A	A	GBM	GBM
TCGA-28-5204	68.0891	A	A	GBM	GBM
TCGA-06-2557	71.1702	A	A	GBM	GBM
TCGA-12-0619	76.5527	A	A	GBM	GBM
TCGA-06-0743	76.6137	A	A	GBM	GBM
TCGA-06-0750	85.2053	A	A	GBM	GBM
TCGA-32-2638	90.9748	A	A	GBM	GBM
TCGA-06-5413	95.1929	A	A	GBM	GBM
TCGA-06-0187	104.451	A	A	GBM	GBM
TCGA-06-0744	106.442	A	A	GBM	GBM
TCGA-28-5213	112.67	A	A	GBM	GBM
TCGA-14-0787	114.216	A	A	GBM	GBM
TCGA-32-2615	139.464	A	A	GBM	GBM
TCGA-06-0878	142.708	A	A	GBM	GBM
TCGA-02-2486	147.134	A	A	GBM	GBM
TCGA-27-2528	151.671	A	A	GBM	GBM
TCGA-32-5222	156.767	A	A	GBM	GBM
TCGA-15-0742	159.863	A	A	GBM	GBM
TCGA-19-5960	166.327	A	A	GBM	GBM
TCGA-28-5220	172.927	A	A	GBM	GBM
TCGA-19-1389	176.143	A	A	GBM	GBM
TCGA-12-3650	187.132	A	A	GBM	GBM
TCGA-12-3652	193.907	A	A	GBM	GBM
TCGA-02-2485	198.133	A	A	GBM	GBM
TCGA-06-0882	207.237	A	A	GBM	GBM
TCGA-26-5132	211.652	A	A	GBM	GBM
TCGA-06-0219	212.663	A	A	GBM	GBM
TCGA-06-0211	214.514	A	A	GBM	GBM
TCGA-06-2565	224.128	A	A	GBM	GBM
TCGA-41-3915	234.98	A	A	GBM	GBM
TCGA-41-2572	237.58	A	A	GBM	GBM
TCGA-06-0686	245.35	A	A	GBM	GBM
TCGA-06-5859	256.455	A	A	GBM	GBM
TCGA-27-1837	257.168	A	A	GBM	GBM
TCGA-14-1829	258.829	A	A	GBM	GBM
TCGA-27-1831	265.112	A	A	GBM	GBM
TCGA-41-2571	269.48	A	A	GBM	GBM
TCGA-06-0156	270.267	A	A	GBM	GBM
TCGA-28-5208	273.76	A	A	GBM	GBM
TCGA-06-2564	277.167	A	A	GBM	GBM
TCGA-28-1747	282.228	A	A	GBM	GBM
TCGA-06-0190	284.642	A	A	GBM	GBM
TCGA-26-5134	286.885	A	A	GBM	GBM
TCGA-28-1753	292.572	A	A	GBM	GBM
TCGA-06-0138	300.58	A	A	GBM	GBM
TCGA-06-0238	301.39	A	A	GBM	GBM
TCGA-06-0171	304.683	A	A	GBM	GBM
TCGA-06-0747	308.724	A	A	GBM	GBM
TCGA-06-5414	312.001	A	A	GBM	GBM
TCGA-76-4927	316.747	A	A	GBM	GBM
TCGA-76-4926	321.516	A	A	GBM	GBM
TCGA-28-5207	331.227	A	A	GBM	GBM
TCGA-19-2624	331.932	A	A	GBM	GBM
TCGA-32-2634	336.172	A	A	GBM	GBM
TCGA-06-0749	341.069	A	A	GBM	GBM
TCGA-08-0386	342.62	A	A	GBM	GBM
TCGA-06-5415	347.523	A	A	GBM	GBM
TCGA-27-2523	355.603	A	A	GBM	GBM
TCGA-06-5411	374.245	A	A	GBM	GBM
TCGA-19-4065	397.778	A	A	GBM	GBM
TCGA-32-1970	400.642	A	B	GBM	GBM
TCGA-06-0152	410.572	A	B	GBM	GBM
TCGA-14-1825	414.181	A	B	GBM	GBM
TCGA-06-0158	414.268	A	B	GBM	GBM
TCGA-06-0174	414.564	A	B	GBM	GBM
TCGA-14-0736	455.231	A	B	GBM	GBM
TCGA-32-2632	457.325	A	B	GBM	GBM
TCGA-19-1787	468.971	A	B	GBM	GBM
TCGA-06-0132	483.299	A	B	GBM	GBM
TCGA-27-1834	489.64	A	B	GBM	GBM
TCGA-27-2519	495.479	A	B	GBM	GBM
TCGA-06-0646	499.761	A	B	GBM	GBM
TCGA-02-2483	375.654	A	A	GBM	GBM-IDH
TCGA-27-2521	490.635	A	B	GBM	GBM-IDH
TCGA-HW-A5KJ	423.267	A	B	Oligodendroglioma	Oligodendroglioma
TCGA-HT-A618	515.087	B	B	Astrocytoma	Astrocytoma
TCGA-DU-7010	522.499	B	B	Astrocytoma	Astrocytoma
TCGA-DU-7008	560.908	B	B	Oligodendroglioma	Astrocytoma
TCGA-DU-7298	567.176	B	B	Astrocytoma	Astrocytoma
TCGA-DU-A5TU	578.997	B	B	Astrocytoma	Astrocytoma
TCGA-CS-6665	593.991	B	B	Astrocytoma	Astrocytoma
TCGA-QH-A65S	594.155	B	B	Oligoastrocytoma	Astrocytoma
TCGA-HT-7601	629.889	B	B	Astrocytoma	Astrocytoma
TCGA-DU-8166	675.367	B	B	Oligoastrocytoma	Astrocytoma
TCGA-DU-8167	698.097	B	B	Oligoastrocytoma	Astrocytoma
TCGA-HW-8319	707.87	B	B	Astrocytoma	Astrocytoma
TCGA-DU-5851	727.625	B	B	Oligoastrocytoma	Astrocytoma
TCGA-HT-A5R5	771.052	B	B	Oligodendroglioma	Astrocytoma
TCGA-P5-A5F4	829.135	B	B	Oligodendroglioma	Astrocytoma
TCGA-DU-5871	839.376	B	B	Oligoastrocytoma	Astrocytoma
TCGA-E1-5307	859.807	B	B	Astrocytoma	Astrocytoma
TCGA-HT-7606	886.034	B	B	Astrocytoma	Astrocytoma
TCGA-HT-7693	914.785	B	B	Oligodendroglioma	Astrocytoma
TCGA-DU-6401	931.673	B	B	Oligodendroglioma	Astrocytoma
TCGA-HT-A616	936.515	B	B	Astrocytoma	Astrocytoma
TCGA-DU-5872	952.605	B	B	Oligoastrocytoma	Astrocytoma
TCGA-HT-8018	953.137	B	B	Oligoastrocytoma	Astrocytoma
TCGA-DU-A5TW	982.523	B	B	Astrocytoma	Astrocytoma
TCGA-HT-8563	985.462	B	B	Astrocytoma	Astrocytoma
TCGA-FG-8182	505.065	B	B	Oligodendroglioma	Astrocytoma
TCGA-CS-6290	546.508	B	B	Astrocytoma	Astrocytoma
TCGA-HT-7602	601.812	B	B	Oligodendroglioma	Astrocytoma
TCGA-DU-5853	601.933	B	B	Oligoastrocytoma	Astrocytoma
TCGA-HT-7477	604.249	B	B	Astrocytoma	Astrocytoma
TCGA-DB-5273	608.943	B	B	Astrocytoma	Astrocytoma
TCGA-HT-7609	616.591	B	B	Oligoastrocytoma	Astrocytoma
TCGA-FG-8185	627.12	B	B	Astrocytoma	Astrocytoma
TCGA-DB-A4XC	675.08	B	B	Oligoastrocytoma	Astrocytoma
TCGA-HT-7690	680.339	B	B	Oligoastrocytoma	Astrocytoma
TCGA-CS-4943	692.527	B	B	Astrocytoma	Astrocytoma
TCGA-FG-6689	698.656	B	B	Astrocytoma	Astrocytoma
TCGA-DB-5277	772.875	B	B	Astrocytoma	Astrocytoma
TCGA-DU-7007	803.011	B	B	Astrocytoma	Astrocytoma
TCGA-HT-7475	819.181	B	B	Oligoastrocytoma	Astrocytoma
TCGA-DH-5142	819.393	B	B	Astrocytoma	Astrocytoma
TCGA-P5-A5EU	820.719	B	B	Astrocytoma	Astrocytoma
TCGA-DU-A5TR	823.237	B	B	Oligoastrocytoma	Astrocytoma
TCGA-E1-5303	850.693	B	B	Astrocytoma	Astrocytoma
TCGA-FN-7833	902.456	B	B	Oligoastrocytoma	Astrocytoma
TCGA-HT-7858	944.678	B	B	Astrocytoma	Astrocytoma
TCGA-HT-7470	955.697	B	B	Oligodendroglioma	Astrocytoma
TCGA-FG-A4MX	975.592	B	B	Astrocytoma	Astrocytoma
TCGA-FG-6690	997.441	B	B	Oligodendroglioma	Astrocytoma
TCGA-HT-7857	525.795	B	B	Astrocytoma	Early Stage GBM
TCGA-DU-5854	534.891	B	B	Astrocytoma	Early Stage GBM
TCGA-HT-8104	637.799	B	B	Astrocytoma	Early Stage GBM
TCGA-HT-7680	731.154	B	B	Astrocytoma	Early Stage GBM
TCGA-HT-7860	741.924	B	B	Astrocytoma	Early Stage GBM
TCGA-HT-A5RA	747.647	B	B	Astrocytoma	Early Stage GBM
TCGA-DU-7006	749.182	B	B	Astrocytoma	Early Stage GBM
TCGA-DU-6403	759.233	B	B	Oligoastrocytoma	Early Stage GBM
TCGA-P5-A5EY	524.383	B	B	Astrocytoma	Early Stage GBM
TCGA-DB-A64O	680.105	B	B	Oligoastrocytoma	Early Stage GBM
TCGA-CS-6186	718.296	B	B	Oligoastrocytoma	Early Stage GBM
TCGA-HT-8564	727.518	B	B	Astrocytoma	Early Stage GBM
TCGA-FG-5963	771.396	B	B	Astrocytoma	Early Stage GBM
TCGA-DU-7292	951.811	B	B	Astrocytoma	Early Stage GBM
TCGA-26-5139	537.799	B	B	GBM	GBM
TCGA-41-4097	539.524	B	B	GBM	GBM
TCGA-06-5412	585.003	B	B	GBM	GBM
TCGA-19-0957	637.067	B	B	GBM	GBM
TCGA-19-2619	702.915	B	B	GBM	GBM
TCGA-76-4929	721.764	B	B	GBM	GBM
TCGA-14-1034	772.977	B	B	GBM	GBM
TCGA-28-2509	779.128	B	B	GBM	GBM
TCGA-06-5416	779.531	B	B	GBM	GBM
TCGA-06-0125	859.303	B	B	GBM	GBM
TCGA-27-1835	875.7	B	B	GBM	GBM
TCGA-32-2616	937.096	B	B	GBM	GBM
TCGA-06-0141	532.192	B	B	GBM	GBM
TCGA-06-2562	543.61	B	B	GBM	GBM
TCGA-06-2567	561.658	B	B	GBM	GBM
TCGA-06-0178	567.573	B	B	GBM	GBM
TCGA-27-1830	578.182	B	B	GBM	GBM
TCGA-27-2524	604.264	B	B	GBM	GBM
TCGA-19-2620	638.315	B	B	GBM	GBM
TCGA-28-5216	644.677	B	B	GBM	GBM
TCGA-26-5133	660.07	B	B	GBM	GBM
TCGA-06-0184	683.06	B	B	GBM	GBM
TCGA-32-1980	749.584	B	B	GBM	GBM
TCGA-14-0781	795.692	B	B	GBM	GBM
TCGA-28-2514	796.086	B	B	GBM	GBM
TCGA-12-0618	825.479	B	B	GBM	GBM
TCGA-76-4925	827.655	B	B	GBM	GBM
TCGA-16-0846	872.401	B	B	GBM	GBM
TCGA-06-2559	911.055	B	B	GBM	GBM
TCGA-14-0789	916.184	B	B	GBM	GBM
TCGA-06-2570	751.247	B	B	GBM	GBM-IDH
TCGA-19-2629	606.485	B	B	GBM	GBM-IDH
TCGA-06-0129	822.251	B	B	GBM	GBM-IDH
TCGA-HT-8010	966.441	B	B	Oligodendroglioma	Oligodendroglioma
TCGA-DB-A4XE	1004.74	C	C	Oligoastrocytoma	Astrocytoma
TCGA-P5-A5EW	1018.36	C	C	Astrocytoma	Astrocytoma
TCGA-DB-A4XF	1020.25	C	C	Astrocytoma	Astrocytoma
TCGA-DU-5855	1081.83	C	C	Oligoastrocytoma	Astrocytoma
TCGA-CS-6667	1095.39	C	C	Astrocytoma	Astrocytoma
TCGA-P5-A5F2	1111.7	C	C	Astrocytoma	Astrocytoma
TCGA-DU-7309	1172.28	C	C	Oligodendroglioma	Astrocytoma
TCGA-HT-8108	1196.15	C	C	Oligodendroglioma	Astrocytoma
TCGA-HT-7482	1214.01	C	C	Oligoastrocytoma	Astrocytoma
TCGA-HT-7689	1258.39	C	C	Oligodendroglioma	Astrocytoma
TCGA-HW-A5KL	1340.66	C	C	Astrocytoma	Astrocytoma
TCGA-FG-A60J	1432.5	C	C	Oligoastrocytoma	Astrocytoma
TCGA-HT-7855	1007.32	C	C	Astrocytoma	Astrocytoma
TCGA-E1-5302	1016.24	C	C	Astrocytoma	Astrocytoma
TCGA-FG-8188	1025.7	C	C	Oligoastrocytoma	Astrocytoma
TCGA-P5-A5EZ	1075.14	C	C	Astrocytoma	Astrocytoma
TCGA-FG-7636	1087.15	C	C	Astrocytoma	Astrocytoma
TCGA-HW-7489	1089.6	C	C	Oligoastrocytoma	Astrocytoma
TCGA-DU-6395	1092.27	C	C	Oligoastrocytoma	Astrocytoma
TCGA-DH-5143	1153.26	C	C	Oligoastrocytoma	Astrocytoma
TCGA-HT-7604	1155.73	C	C	Astrocytoma	Astrocytoma
TCGA-DB-5276	1170.53	C	C	Oligoastrocytoma	Astrocytoma
TCGA-P5-A5EV	1181.41	C	C	Astrocytoma	Astrocytoma
TCGA-HT-7479	1185.73	C	C	Astrocytoma	Astrocytoma
TCGA-HT-A5RB	1186.37	C	C	Astrocytoma	Astrocytoma
TCGA-E1-5305	1229.16	C	C	Astrocytoma	Astrocytoma
TCGA-HT-7474	1241.72	C	C	Oligoastrocytoma	Astrocytoma
TCGA-HT-7873	1256.15	C	C	Oligoastrocytoma	Astrocytoma
TCGA-DB-5275	1283.46	C	C	Oligoastrocytoma	Astrocytoma
TCGA-DU-7019	1290.11	C	C	Oligoastrocytoma	Astrocytoma
TCGA-FG-8191	1297.87	C	C	Oligodendroglioma	Astrocytoma
TCGA-HT-8111	1314.61	C	C	Oligoastrocytoma	Astrocytoma
TCGA-HT-7880	1371.15	C	C	Oligoastrocytoma	Astrocytoma
TCGA-CS-6666	1414.62	C	C	Astrocytoma	Astrocytoma
TCGA-HW-8320	1431.72	C	C	Astrocytoma	Astrocytoma
TCGA-HT-7476	1440.69	C	C	Astrocytoma	Astrocytoma
TCGA-CS-4944	1444.38	C	C	Astrocytoma	Astrocytoma
TCGA-DB-A4XD	1445.44	C	C	Astrocytoma	Astrocytoma
TCGA-DU-8163	1467.05	C	C	Oligoastrocytoma	Astrocytoma
TCGA-DU-7299	1473.1	C	C	Astrocytoma	Astrocytoma
TCGA-IK-7675	1482.03	C	C	Oligodendroglioma	Astrocytoma
TCGA-CS-5397	1084.29	C	C	Astrocytoma	Early Stage GBM
TCGA-DU-8161	1232.76	C	C	Oligoastrocytoma	Early Stage GBM
TCGA-DU-8162	1272.59	C	C	Oligoastrocytoma	Early Stage GBM
TCGA-DU-8158	1368.44	C	C	Astrocytoma	Early Stage GBM
TCGA-HT-7469	1156.65	C	C	Oligodendroglioma	Early Stage GBM
TCGA-HT-A617	1383.04	C	C	Oligodendroglioma	Early Stage GBM
TCGA-DU-6399	1396.29	C	C	Oligodendroglioma	Early Stage GBM
TCGA-06-5858	1281.96	C	C	GBM	GBM
TCGA-27-2526	1396.04	C	C	GBM	GBM
TCGA-06-5856	1001.31	C	C	GBM	GBM
TCGA-26-1442	1056.45	C	C	GBM	GBM-IDH
TCGA-06-0221	1140.86	C	C	GBM	GBM-IDH
TCGA-DB-A64U	1065.5	C	C	Oligoastrocytoma	Oligodendroglioma
TCGA-HT-A4DV	1187.41	C	C	Oligodendroglioma	Oligodendroglioma
TCGA-DB-A4XH	1200.84	C	C	Oligoastrocytoma	Oligodendroglioma
TCGA-HT-A5R9	1206.35	C	C	Oligodendroglioma	Oligodendroglioma
TCGA-DB-5274	1253.97	C	C	Oligoastrocytoma	Oligodendroglioma
TCGA-FG-8186	1380.87	C	C	Oligoastrocytoma	Oligodendroglioma
TCGA-DB-A64W	1400.29	C	C	Oligoastrocytoma	Oligodendroglioma
TCGA-FG-8187	1008.72	C	C	Oligoastrocytoma	Oligodendroglioma
TCGA-HT-7620	1040.36	C	C	Oligodendroglioma	Oligodendroglioma
TCGA-DB-A64V	1145.94	C	C	Oligodendroglioma	Oligodendroglioma
TCGA-HT-7875	1267.01	C	C	Oligodendroglioma	Oligodendroglioma
TCGA-P5-A5ET	1298.8	C	C	Oligodendroglioma	Oligodendroglioma
TCGA-HW-7486	1310.54	C	C	Oligodendroglioma	Oligodendroglioma
TCGA-FG-5964	1324.05	C	C	Oligodendroglioma	Oligodendroglioma
TCGA-HT-7481	1350.69	C	C	Oligodendroglioma	Oligodendroglioma
TCGA-HT-7480	1352.71	C	C	Oligodendroglioma	Oligodendroglioma
TCGA-HT-7856	1399.93	C	C	Oligodendroglioma	Oligodendroglioma
TCGA-DU-5849	1412.92	C	C	Oligodendroglioma	Oligodendroglioma
TCGA-FG-7634	1489.64	C	C	Oligodendroglioma	Oligodendroglioma
TCGA-DU-7015	1558.88	D	C	Oligodendroglioma	Astrocytoma
TCGA-FG-A4MT	1717.7	D	C	Oligodendroglioma	Astrocytoma
TCGA-FG-6691	1784.66	D	C	Astrocytoma	Astrocytoma
TCGA-CS-4938	1826.56	D	D	Astrocytoma	Astrocytoma
TCGA-HT-7610	1950.13	D	D	Oligoastrocytoma	Astrocytoma
TCGA-CS-4942	1984	D	D	Astrocytoma	Astrocytoma
TCGA-HT-8113	2100.74	D	D	Oligodendroglioma	Astrocytoma
TCGA-DU-6396	2129.78	D	D	Oligoastrocytoma	Astrocytoma
TCGA-E1-5322	2401.15	D	D	Oligoastrocytoma	Astrocytoma
TCGA-FG-8189	2454.82	D	D	Oligodendroglioma	Astrocytoma
TCGA-HT-7879	1507.11	D	C	Oligoastrocytoma	Astrocytoma
TCGA-HW-7490	1656.78	D	C	Astrocytoma	Astrocytoma
TCGA-HT-7684	1705.28	D	C	Oligoastrocytoma	Astrocytoma
TCGA-DU-A5TP	1717.86	D	C	Astrocytoma	Astrocytoma
TCGA-P5-A5F1	1725.5	D	C	Astrocytoma	Astrocytoma
TCGA-HT-7485	1726.17	D	C	Astrocytoma	Astrocytoma
TCGA-HW-A5KM	1734.78	D	C	Astrocytoma	Astrocytoma
TCGA-HT-7688	1738.38	D	C	Oligodendroglioma	Astrocytoma
TCGA-DU-6542	1844.21	D	D	Oligoastrocytoma	Astrocytoma
TCGA-HT-7603	1871.22	D	D	Oligodendroglioma	Astrocytoma
TCGA-DU-7301	1973.2	D	D	Oligodendroglioma	Astrocytoma
TCGA-DB-5281	2038.83	D	D	Oligoastrocytoma	Astrocytoma
TCGA-HT-8114	2180.81	D	D	Oligoastrocytoma	Astrocytoma
TCGA-DU-7306	2227.6	D	D	Oligoastrocytoma	Astrocytoma
TCGA-DH-A66B	2313.21	D	D	Astrocytoma	Astrocytoma
TCGA-HT-7472	2370.16	D	D	Oligodendroglioma	Astrocytoma
TCGA-HW-8321	2393.91	D	D	Astrocytoma	Astrocytoma
TCGA-HT-7473	2396.81	D	D	Oligoastrocytoma	Astrocytoma
TCGA-HT-7483	2699.59	D	D	Oligoastrocytoma	Astrocytoma
TCGA-DB-5280	2710.94	D	D	Oligoastrocytoma	Astrocytoma
TCGA-HT-7611	3181.51	D	D	Oligoastrocytoma	Astrocytoma
TCGA-FG-7643	1541.78	D	C	Oligoastrocytoma	Early Stage GBM
TCGA-HT-8019	1955.81	D	D	Oligodendroglioma	Early Stage GBM
TCGA-HT-8558	2057.46	D	D	Oligodendroglioma	Early Stage GBM
TCGA-HT-7691	2653.92	D	D	Astrocytoma	Early Stage GBM
TCGA-CS-6669	2664.65	D	D	Oligodendroglioma	Early Stage GBM
TCGA-FG-8181	1959.67	D	D	Oligoastrocytoma	Early Stage GBM
TCGA-HT-8107	2477.92	D	D	Oligodendroglioma	Early Stage GBM
TCGA-06-5417	1570.8	D	C	GBM	GBM-IDH
TCGA-15-1444	1656.03	D	C	GBM	GBM-IDH
TCGA-P5-A5EX	1541.36	D	C	Oligodendroglioma	Oligodendroglioma
TCGA-HT-7681	1545.56	D	C	Oligoastrocytoma	Oligodendroglioma
TCGA-DB-A64L	1641.71	D	C	Oligodendroglioma	Oligodendroglioma
TCGA-HT-A615	1869.09	D	D	Oligodendroglioma	Oligodendroglioma
TCGA-HT-7874	1930.33	D	D	Oligodendroglioma	Oligodendroglioma
TCGA-DB-A64R	1994.16	D	D	Oligodendroglioma	Oligodendroglioma
TCGA-HT-7471	2011.74	D	D	Oligodendroglioma	Oligodendroglioma
TCGA-HT-8012	2020.66	D	D	Oligodendroglioma	Oligodendroglioma
TCGA-DU-7302	2022.77	D	D	Oligodendroglioma	Oligodendroglioma
TCGA-HW-7495	2032.19	D	D	Oligodendroglioma	Oligodendroglioma
TCGA-HT-7607	2050.64	D	D	Astrocytoma	Oligodendroglioma
TCGA-DU-7294	2081.43	D	D	Oligodendroglioma	Oligodendroglioma
TCGA-HT-7877	2109.51	D	D	Oligodendroglioma	Oligodendroglioma
TCGA-DU-7300	2215.67	D	D	Oligodendroglioma	Oligodendroglioma
TCGA-HT-7695	2269.91	D	D	Oligodendroglioma	Oligodendroglioma
TCGA-CS-5390	2357.54	D	D	Oligodendroglioma	Oligodendroglioma
TCGA-DU-5870	2397.26	D	D	Oligodendroglioma	Oligodendroglioma
TCGA-DU-7009	2458.43	D	D	Oligodendroglioma	Oligodendroglioma
TCGA-FG-A60K	2481.83	D	D	Oligoastrocytoma	Oligodendroglioma
TCGA-DB-A64Q	2489.78	D	D	Oligoastrocytoma	Oligodendroglioma
TCGA-E1-5318	2530.28	D	D	Oligodendroglioma	Oligodendroglioma
TCGA-DU-6400	2562.04	D	D	Oligodendroglioma	Oligodendroglioma
TCGA-E1-5319	2574.37	D	D	Oligodendroglioma	Oligodendroglioma
TCGA-DU-5874	2627.08	D	D	Oligodendroglioma	Oligodendroglioma
TCGA-DU-7018	2666.59	D	D	Oligodendroglioma	Oligodendroglioma
TCGA-DU-8168	2684.99	D	D	Oligodendroglioma	Oligodendroglioma
TCGA-DH-5144	2842.77	D	D	Oligodendroglioma	Oligodendroglioma
TCGA-FG-7638	3462.77	D	D	Oligodendroglioma	Oligodendroglioma
TCGA-CS-6668	3572.26	D	D	Oligodendroglioma	Oligodendroglioma
TCGA-EZ-7264	3587.1	D	D	Oligodendroglioma	Oligodendroglioma
TCGA-CS-5396	9786.14	D	D	Oligodendroglioma	Oligodendroglioma
TCGA-E1-5311	1564.17	D	C	Oligodendroglioma	Oligodendroglioma
TCGA-HT-7692	1598.36	D	C	Oligoastrocytoma	Oligodendroglioma
TCGA-DU-8164	1690.36	D	C	Oligodendroglioma	Oligodendroglioma
TCGA-HT-7694	1701.88	D	C	Oligodendroglioma	Oligodendroglioma
TCGA-P5-A5F0	1755.65	D	C	Oligodendroglioma	Oligodendroglioma
TCGA-HT-7467	1797.23	D	C	Oligodendroglioma	Oligodendroglioma
TCGA-HW-8322	1797.42	D	C	Oligodendroglioma	Oligodendroglioma
TCGA-HT-7881	1818.37	D	D	Oligodendroglioma	Oligodendroglioma
TCGA-HW-7487	1830.66	D	D	Oligodendroglioma	Oligodendroglioma
TCGA-HT-8105	1852.65	D	D	Oligodendroglioma	Oligodendroglioma
TCGA-DB-5279	1856.62	D	D	Oligodendroglioma	Oligodendroglioma
TCGA-HT-7468	1895.99	D	D	Oligodendroglioma	Oligodendroglioma
TCGA-DB-5278	1896.5	D	D	Oligodendroglioma	Oligodendroglioma
TCGA-HT-7605	1992.91	D	D	Oligodendroglioma	Oligodendroglioma
TCGA-DB-A4XA	2013.64	D	D	Oligoastrocytoma	Oligodendroglioma
TCGA-HT-7608	2144.55	D	D	Oligoastrocytoma	Oligodendroglioma
TCGA-IK-8125	2312.22	D	D	Oligoastrocytoma	Oligodendroglioma
TCGA-DB-A64P	2487.49	D	D	Oligodendroglioma	Oligodendroglioma
TCGA-DU-6393	2488.77	D	D	Oligodendroglioma	Oligodendroglioma
TCGA-DH-5141	2593.88	D	D	Oligodendroglioma	Oligodendroglioma
TCGA-DU-6397	2594.24	D	D	Oligodendroglioma	Oligodendroglioma
TCGA-FG-7641	2633.5	D	D	Oligodendroglioma	Oligodendroglioma
TCGA-HT-8109	2747.64	D	D	Oligodendroglioma	Oligodendroglioma
TCGA-FG-5962	2749.77	D	D	Oligodendroglioma	Oligodendroglioma
TCGA-DB-A4XG	3172.84	D	D	Oligodendroglioma	Oligodendroglioma
TCGA-HT-7687	3289.66	D	D	Oligodendroglioma	Oligodendroglioma
TCGA-HT-7677	3507.07	D	D	Oligodendroglioma	Oligodendroglioma
TCGA-HT-7616	3658.3	D	D	Oligodendroglioma	Oligodendroglioma
TCGA-CS-5394	4577.26	D	D	Astrocytoma	Oligodendroglioma
TCGA-DU-6410	4977.61	D	D	Oligodendroglioma	Oligodendroglioma
TCGA-HW-7491	5079.2	D	D	Oligodendroglioma	Oligodendroglioma
TCGA-DU-6394	5416.66	D	D	Oligodendroglioma	Oligodendroglioma

## Sheet: NHNN Tumours
specnum_formatted	Age at accession	gender	grade	IDH status	1p	19q	ATRX	TERT	PTEN report	MGMT methylation	EGFR report CN L 5 - 24, M 25-50, H>50	1p/19q Codel	Group	GPR158
NH14-2087	43	M	2	mut	LOH	LOH	Retained	request	no loss	0	no amp	LOH 1p19q	IDH-1p19q	5.34433
NH14-2152	49	F	2	mut	LOH	LOH	Retained	request	no loss	0	no amp	LOH 1p19q	IDH-1p19q	39.8626
NH10-1490	36.2247	M	2	mut	LOH	LOH	Retained	C250T	no loss	0.04	no amp	LOH 1p19q	IDH-1p19q	9.57821
NH14-1349	45	F	2	mut	LOH	LOH	Retained	DNA N/A	no loss	0.05	no amp	LOH 1p19q	IDH-1p19q	21.5857
NH14-96	54	F	2	mut	LOH	LOH	Retained	request	no loss	0.1	no amp	LOH 1p19q	IDH-1p19q	19.3193
NH14-1685	71	F	2	mut	LOH	LOH	Retained	request	no loss	0.1	no amp	LOH 1p19q	IDH-1p19q	§
NH14-1991	37.4466	F	2	mut	LOH	LOH	Retained	wt	no loss	0.1	no amp	LOH 1p19q	IDH-1p19q	19.8089
NH12-39	56.7973	F	3	mut	LOH	LOH	Retained	C228T	no loss	0	no amp	LOH 1p19q	IDH-1p19q	29.2173
NH13-935	62.1753	M	3	mut	LOH	LOH	Retained	C228T	no loss	0	no amp	LOH 1p19q	IDH-1p19q	11.5234
NH14-1475	37	M	3	mut	LOH	LOH	Retained	request	LOH 10q	0	no amp	LOH 1p19q	IDH-1p19q	34.9997
NH14-2035	48	M	3	mut	LOH	LOH	Retained	request	no loss	0	no amp	LOH 1p19q	IDH-1p19q	15.4759
NH12-1656	61.5534	M	3	mut	LOH	LOH	Retained	C250T	LOH 10q	0.05	no amp	LOH 1p19q	IDH-1p19q	64.3571
NH10-1619	60.3397	M	3	mut	LOH	LOH	Retained	C228T	no loss	0.1	no amp	LOH 1p19q	IDH-1p19q	22.4952
NH14-1589	23.5	F	3	mut	LOH	LOH	Retained	request	no loss	0.1	no amp	LOH 1p19q	IDH-1p19q	32.6414
NH14-394	57	M	3	mut	LOH	LOH	Retained	request	LOH 10q	0.1	no amp	LOH 1p19q	IDH-1p19q	27.3519
NH13-2028	28	F	3	mut	LOH	LOH	Retained	C228T	LOH 10q	0.15	no amp	LOH 1p19q	IDH-1p19q	41.1305
NH14-2102	41	M	3	mut	LOH	LOH	Retained	request	no loss	0.25	no amp	LOH 1p19q	IDH-1p19q	69.1801
NH14-1304	53	M	3	mut	LOH	LOH	Retained	request	no loss	0.25	no amp	LOH 1p19q	IDH-1p19q	§
NH12-1018	54.4329	F	3	mut	LOH	LOH	Retained	C250T	no loss	0.5	no amp	LOH 1p19q	IDH-1p19q	20.0508
NH10-921	57.3315	F	3	mut	LOH	LOH	Retained	C228T	no loss	0.75	no amp	LOH 1p19q	IDH-1p19q	5.23557
NH10-1067	59.6959	F	3	mut	LOH	LOH	Retained	C228T	no loss	positive	no amp	LOH 1p19q	IDH-1p19q	70.9254
NH14-1387	35	M	2	mut	no loss	no loss	Retained	wt	LOH 10q	0	no amp	no loss	IDH mut-noncodel	0.141313
NH10-1269	37.4932	M	2	mut	no loss	no loss	loss	wt	no loss	0	no amp	no loss	IDH mut-noncodel	0.047645
NH15-305	26	M	2	mut	no loss	no loss	loss	request	no loss	0.1	no amp	no loss	IDH mut-noncodel	29.6029
NH11-1305	35.4247	M	2	mut	no loss	no loss	loss	wt	no loss	0.1	no amp	no loss	IDH mut-noncodel	0.432966
NH15-1198	41	M	2	mut	no loss	no loss	loss	request	LOH 10q	N/A	no amp	no loss	IDH mut-noncodel	17.0272
NH15-1188	30	M	2	mut	no loss	no loss	loss	wt	no loss	N/A	no amp	no loss	IDH mut-noncodel	17.1819
NH09-1398	36.5315	M	2	mut	no loss	no loss	loss	wt	no loss	positive	no amp	no loss	IDH mut-noncodel	8.73669
NH11-89	32.5781	F	3	mut	no loss	no loss	loss	wt	no loss	0	no amp	no loss	IDH mut-noncodel	9.28687
NH12-183	25.9589	F	3	mut	no loss	no loss	loss	wt	LOH 10q	0.05	no amp	no loss	IDH mut-noncodel	8.64238
NH12-729	35.0822	M	3	mut	no loss	no loss	loss	wt	no loss	0.05	no amp	no loss	IDH mut-noncodel	1.76354
NH15-70	43	F	3	mut	no loss	no loss	loss	request	no loss	0.1	amp L	no loss	IDH mut-noncodel	17.7042
NH15-967	27	F	3	mut	no loss	no loss	loss	wt	no loss	0.5	no amp	no loss	IDH mut-noncodel	2.81246
NH14-128	43	F	3	mut	no loss	no loss	loss	request	no loss	N/A	no amp	no loss	IDH mut-noncodel	0.0288921
NH10-1148	51.1425	F	3	mut	no loss	no loss	loss	wt	LOH 10q	positive	no amp	no loss	IDH mut-noncodel	0.264783
NH15-1466	37	F	4	mut	no loss	no loss	loss	request	no loss	0	no amp	no loss	GBM-IDH	0.91691
NH15-1689	28	F	4	mut	no loss	no loss	loss	wt	no loss	0.05	no amp	no loss	GBM-IDH	7.06805
NH14-2137	48	M	4	mut	no loss	no loss	loss	request	no loss	0.1	no amp	no loss	GBM-IDH	3.91346
NH15-992	56	F	4	mut	no loss	no loss	Retained	request	no loss	0.1	no amp	no loss	GBM-IDH	§
NH14-703	30	M	4	mut	no loss	no loss	loss	request	LOH 10q	0.2	no amp	no loss	GBM-IDH	2.82092
NH14-1792	75	M	4	mut	no loss	no loss	Retained	request	no loss	0.2	amp H	no loss	GBM-IDH	0.0643325
NH14-1763	no	M	4	mut	no loss	no loss	loss	request	no loss	0.2	no amp	no loss	GBM-IDH	2.89018
NH12-669	53.6	M	4	mut	N/A	N/A	loss	request	no loss	0.25	no amp	N/A	GBM-IDH	1.47227
NH15-150	55	M	2	wt	no loss	no loss	Retained	request	no loss	0	no amp	no loss	IDH wt-no loss	3.00798
NH14-122	55.6493	M	2	wt	no loss	no loss	Retained	C250T	no loss	0.05	amp L	no loss	IDH wt-no loss	§
NH10-330	73.1644	M	2	wt	no loss	no loss	Retained	wt	no loss	0.1	no amp	no loss	IDH wt-no loss	0.0461339
NH13-901	44.1808	M	3	wt	no loss	no loss	Retained	C228T	no loss	0	amp H	no loss	IDH wt-no loss	0.00615313
NH15-722	68	M	3	wt	no loss	no loss	Retained	wt	no loss	0.05	no amp	no loss	IDH wt-no loss	0.954843
NH14-405	29	F	3	wt	no loss	no loss	Retained	C228T	no loss	0.1	amp L	no loss	IDH wt-no loss	10.3455
NH11-1595	51.0164	M	3	wt	no loss	no loss	Retained	C228T	no loss	0.1	no amp	no loss	IDH wt-no loss	0.303673
NH14-528	78	M	3	wt	no loss	no loss	Retained	request	no loss	0.1	no amp	no loss	IDH wt-no loss	0.478847
NH14-873	62	F	3	wt	no loss	no loss	Retained	request	no loss	0.15	no amp	no loss	IDH wt-no loss	0.972095
NH10-1622	59.8904	F	3	wt	no loss	no loss	Retained	C228T	no loss	0.25	amp L	no loss	IDH wt-no loss	1.40661
NH12-660	64.2795	M	3	wt	no loss	no loss	Retained	C250T	no loss	0.25	amp L	no loss	IDH wt-no loss	5.60667
NH11-1075	30.6	F	3	wt	no loss	no loss	Retained	wt	no loss	0.5	no amp	no loss	IDH wt-no loss	1.02114
NH15-564	41	F	3	wt	no loss	no loss	Retained	request	no loss	N/A	no amp	no loss	IDH wt-no loss	2.12911
NH10-816	51.4	F	4	wt	N/A	N/A	Retained	request	no loss	0	amp L	N/A	GBM	11.3417
NH15-1514	58	M	4	wt	no loss	no loss	Retained	request	LOH 10q	0	no amp	no loss	GBM	17.8858
NH15-396	58	M	4	wt	no loss	no loss	Retained	request	LOH 10q	0	no amp	no loss	GBM	0.712534
NH12-626	58.4712	M	4	wt	no loss	LOH	Retained	request	no loss	0	amp L	LOH 19q	GBM	9.43614
NH10-1278	66.1562	F	4	wt	N/A	N/A	Retained	request	LOH 10q	0	amp M	N/A	GBM	3.5507
NH12-745	68.1096	F	4	wt	N/A	N/A	Retained	request	no loss	0	no amp	N/A	GBM	14.9016
NH10-447	68.6	M	4	wt	no loss	LOH	Retained	request	no loss	0	no amp	LOH 19q	GBM	0.0401978
NH15-1533	71	F	4	wt	no loss	no loss	Retained	request	LOH 10q	0	amp H	no loss	GBM	1.20568
NH15-481	73	F	4	wt	no loss	no loss	Retained	request	no loss	0	amp H	no loss	GBM	0.512601
NH13-234	73.6411	F	4	wt	no loss	no loss	Retained	request	LOH 10q	0	no amp	no loss	GBM	1.38266
NH11-1551	no	M	4	wt	no loss	LOH	loss	request	no loss	0	no amp	LOH 19q	GBM	1.89385
NH13-560	61.4685	M	4	wt	N/A	N/A	Retained	wt	no loss	0	no amp	N/A	GBM	0.265212
NH12-1713	57.7534	F	4	wt	N/A	N/A	Retained	C228T	no loss	0	no amp	N/A	GBM	6.47122
NH15-1696	59	M	4	wt	no loss	no loss	Retained	C228T	LOH 10q	0	no amp	no loss	GBM	0.974161
NH15-1806	66	M	4	wt	no loss	no loss	Retained	C228T	no loss	0	no amp	no loss	GBM	19.3244
NH10-1500	69.3945	M	4	wt	no loss	no loss	n.w	C228T	no loss	0	amp H	no loss	GBM	0.0804085
NH11-1847	74.463	F	4	wt	N/A	N/A	Retained	C228T	LOH 10q	0	amp H	N/A	GBM	2.14442
NH15-1571	76	F	4	wt	no loss	no loss	Retained	C228T	LOH 10q	0	no amp	no loss	GBM	9.15672
NH12-1046	57.3863	M	4	wt	N/A	N/A	Retained	request	LOH 10q	0.05	amp H	N/A	GBM	2.08728
NH14-471	74	M	4	wt	no loss	no loss	Retained	DNA N/A	no loss	0.1	no amp	no loss	GBM	7.37966
NH15-1453	52	M	4	wt	no loss	no loss	Retained	request	no loss	0.1	no amp	no loss	GBM	0.942108
NH14-911	56.8	F	4	wt	no loss	LOH	Retained	request	no loss	0.1	N/A	LOH 19q	GBM	0.573033
NH15-1459	70	M	4	wt	no loss	no loss	Retained	request	LOH 10q	0.1	no amp	no loss	GBM	4.97483
NH15-1564	71	M	4	wt	no loss	no loss	Retained	request	LOH 10q	0.1	no amp	no loss	GBM	1.15822
NH15-456	72	F	4	wt	no loss	no loss	Retained	C228T	no loss	0.1	no amp	no loss	GBM	12.9744
NH15-1529	63	M	4	wt	no loss	no loss	Retained	C250T	LOH 10q	0.1	no amp	no loss	GBM	0.451893
NH10-1597	28.5	M	4	wt	no loss	no loss	loss	DNA N/A	LOH 10q	0.25	no amp	no loss	GBM	11.3417
NH13-525	68.2055	F	4	wt	no loss	no loss	Retained	request	no loss	0.25	amp H	no loss	GBM	0.849358
NH12-254	67.8959	M	4	wt	N/A	N/A	Retained	C228T	no loss	0.25	no amp	N/A	GBM	6.89398
NH10-1360	58.6548	F	4	wt	N/A	N/A	Retained	request	LOH 10q	0.5	no amp	N/A	GBM	3.9831
NH15-1611	68	F	4	wt	no loss	no loss	Retained	C228T	LOH 10q	0.5	no amp	no loss	GBM	4.96971
NH10-395	72.2959	M	4	wt	N/A	N/A	Retained	request	LOH 10q	0.7	amp L	N/A	GBM	0.171472
NH13-1811	61.8712	M	4	wt	N/A	N/A	Retained	request	N/A	N/A	N/A	N/A	GBM	2.46753
NH13-948	45.2	M	4	wt	no loss	LOH	Retained	C250T	LOH 10q	N/A	no amp	LOH 19q	GBM	5.47507
NH10-171	64.6548	F	4	wt	no loss	no loss	Retained	request	no loss	positive	no amp	no loss	GBM	1.53504
NH10-1127	70.6822	M	4	wt	no loss	no loss	Retained	C228T	no loss	positive	no amp	no loss	GBM	§
NH10-48	55.8521	M	4	wt	N/A	N/A	Retained	C250T	no loss	positive	no amp	N/A	GBM	7.02775
