# Supplementary material for: Inhibition of GPR158 by microRNA-449a suppresses neural lineage of glioma stem/progenitor cells and correlates with higher glioma grades
Source: Oncogene. 2018 May 3;37(31):4313–33. doi: 10.1038/s41388-018-0277-1 (PMC6072706; doi:10.1038/s41388-018-0277-1)
Supplement: Supplementary file 7 — Supplementary Data Table 4 [file 41388_2018_277_MOESM7_ESM.xlsx]

## Sheet: subtypes
Sample	Expression	Survival_time	subtypes	Censored
TCGA-02-0004-01	5.681	345	mesenchymal	1
TCGA-02-0006-01	7.547	558	mesenchymal	1
TCGA-02-0025-01	5.027	1300	mesenchymal	1
TCGA-02-0033-01	6.776	86	mesenchymal	1
TCGA-02-0034-01	7.282	430	mesenchymal	1
TCGA-02-0039-01	8.52	320	mesenchymal	1
TCGA-02-0051-01	5.429	458	mesenchymal	1
TCGA-02-0054-01	9.025	199	mesenchymal	1
TCGA-02-0055-01	6.298	76	mesenchymal	1
TCGA-02-0059-01	6.349	291	mesenchymal	1
TCGA-02-0064-01	6.684	600	mesenchymal	1
TCGA-02-0075-01	7.2	634	mesenchymal	1
TCGA-02-0079-01	6.908	828	mesenchymal	1
TCGA-02-0085-01	6.937	1560	mesenchymal	1
TCGA-02-0086-01	7.144	268	mesenchymal	1
TCGA-02-0099-01	6.563	106	mesenchymal	1
TCGA-02-0106-01	7.569	355	mesenchymal	1
TCGA-02-0107-01	7.033	537	mesenchymal	1
TCGA-02-0111-01	7.96	704	mesenchymal	1
TCGA-02-0326-01	5.603	223	mesenchymal	1
TCGA-02-0330-01	6.517	484	mesenchymal	1
TCGA-02-0332-01	6.348	782	mesenchymal	1
TCGA-02-0337-01	6.788	764	mesenchymal	1
TCGA-06-0122-01	7.04	187	mesenchymal	1
TCGA-06-0124-01	7.991	619	mesenchymal	1
TCGA-06-0130-01	5.14	394	mesenchymal	1
TCGA-06-0139-01	5.489	362	mesenchymal	1
TCGA-06-0143-01	8.25	357	mesenchymal	1
TCGA-06-0147-01	6.984	541	mesenchymal	1
TCGA-06-0149-01	7.153	261	mesenchymal	1
TCGA-06-0152-01	6.698	375	mesenchymal	1
TCGA-06-0154-01	7.715	423	mesenchymal	1
TCGA-06-0164-01	7.213	1730	mesenchymal	1
TCGA-06-0168-01	6.527	598	mesenchymal	1
TCGA-06-0175-01	7.238	123	mesenchymal	1
TCGA-06-0176-01	5.917	1561	mesenchymal	0
TCGA-06-0184-01	7.884	1228	mesenchymal	0
TCGA-06-0189-01	6.001	469	mesenchymal	1
TCGA-06-0190-01	7.004	317	mesenchymal	1
TCGA-06-0194-01	6.798	142	mesenchymal	1
TCGA-06-0197-01	7.365	168	mesenchymal	1
TCGA-06-0210-01	5.819	225	mesenchymal	1
TCGA-06-0397-01	7.567	121	mesenchymal	1
TCGA-06-0409-01	8.194	2201	mesenchymal	1
TCGA-06-0412-01	6.077	291	mesenchymal	1
TCGA-06-0644-01	6.046	375	mesenchymal	0
TCGA-06-0645-01	6.766	175	mesenchymal	1
TCGA-08-0346-01	6.941	256	mesenchymal	1
TCGA-08-0352-01	7.436	39	mesenchymal	1
TCGA-08-0360-01	7.064	468	mesenchymal	1
TCGA-08-0390-01	6.045	425	mesenchymal	1
TCGA-08-0392-01	5.154	22	mesenchymal	1
TCGA-08-0509-01	5.788	382	mesenchymal	1
TCGA-08-0510-01	8.662	129	mesenchymal	1
TCGA-08-0512-01	6.93	1282	mesenchymal	1
TCGA-08-0522-01	5.11	635	mesenchymal	1
TCGA-12-0619-01	5.64	1062	mesenchymal	1
TCGA-12-0620-01	7.765	318	mesenchymal	1
TCGA-08-0389-01	5.983	467	neural	1
TCGA-02-0089-01	6.134	515	neural	1
TCGA-06-0219-01	6.192	21	neural	1
TCGA-06-0133-01	6.243	435	neural	1
TCGA-06-0237-01	6.28	415	neural	1
TCGA-08-0520-01	6.312	326	neural	1
TCGA-06-0171-01	6.333	399	neural	1
TCGA-02-0083-01	6.355	691	neural	1
TCGA-06-0173-01	6.44	136	neural	1
TCGA-06-0162-01	6.514	104	neural	1
TCGA-06-0214-01	6.534	457	neural	1
TCGA-08-0349-01	6.644	298	neural	1
TCGA-08-0380-01	6.658	454	neural	1
TCGA-02-0052-01	6.72	383	neural	1
TCGA-02-0451-01	6.721	492	neural	1
TCGA-06-0208-01	6.87	255	neural	1
TCGA-06-0182-01	6.892	111	neural	1
TCGA-06-0138-01	6.973	737	neural	1
TCGA-08-0386-01	7.009	548	neural	1
TCGA-06-0185-01	7.055	1126	neural	0
TCGA-06-0179-01	7.163	616	neural	1
TCGA-06-0132-01	7.372	771	neural	1
TCGA-06-0195-01	7.469	225	neural	1
TCGA-06-0178-01	7.683	1642	neural	0
TCGA-06-0221-01	7.869	603	neural	1
TCGA-06-0188-01	8.181	866	neural	0
TCGA-02-0057-01	8.41	604	neural	1
TCGA-02-0113-01	8.468	2817	neural	0
TCGA-02-0115-01	8.695	476	neural	1
TCGA-02-0269-01	5.707	327	classical	1
TCGA-08-0358-01	5.756	678	classical	1
TCGA-12-0615-01	5.935	466	classical	1
TCGA-06-0187-01	6.056	828	classical	1
TCGA-02-0009-01	6.061	322	classical	1
TCGA-08-0375-01	6.099	372	classical	1
TCGA-08-0355-01	6.163	747	classical	1
TCGA-08-0356-01	6.35	946	classical	1
TCGA-06-0157-01	6.412	97	classical	1
TCGA-02-0068-01	6.464	804	classical	1
TCGA-02-0430-01	6.498	321	classical	1
TCGA-02-0023-01	6.567	612	classical	1
TCGA-08-0529-01	6.605	559	classical	1
TCGA-06-0211-01	6.685	360	classical	1
TCGA-02-0260-01	6.697	514	classical	1
TCGA-02-0422-01	6.705	441	classical	1
TCGA-02-0285-01	6.718	422	classical	1
TCGA-02-0289-01	6.753	432	classical	1
TCGA-06-0127-01	6.763	120	classical	1
TCGA-02-0038-01	6.804	326	classical	1
TCGA-08-0525-01	6.816	486	classical	1
TCGA-02-0021-01	6.838	2361	classical	1
TCGA-02-0071-01	6.89	167	classical	1
TCGA-02-0043-01	6.927	556	classical	1
TCGA-02-0015-01	6.951	627	classical	1
TCGA-08-0357-01	6.996	1143	classical	1
TCGA-08-0354-01	7.024	546	classical	1
TCGA-06-0126-01	7.053	210	classical	1
TCGA-02-0102-01	7.066	821	classical	1
TCGA-06-0402-01	7.092	8	classical	1
TCGA-06-0158-01	7.112	329	classical	1
TCGA-02-0317-01	7.156	372	classical	1
TCGA-02-0070-01	7.203	762	classical	0
TCGA-08-0244-01	7.212	690	classical	1
TCGA-06-0145-01	7.217	71	classical	1
TCGA-02-0333-01	7.296	133	classical	1
TCGA-02-0290-01	7.33	485	classical	1
TCGA-06-0125-01	7.422	1448	classical	1
TCGA-08-0518-01	7.626	588	classical	1
TCGA-06-0137-01	7.636	812	classical	1
TCGA-08-0246-01	7.657	127	classical	1
TCGA-02-0016-01	7.693	1699	classical	0
TCGA-06-0394-01	7.71	329	classical	1
TCGA-08-0531-01	7.744	230	classical	1
TCGA-08-0521-01	7.794	146	classical	1
TCGA-08-0511-01	7.817	235	classical	1
TCGA-02-0037-01	7.916	109	classical	1
TCGA-06-0148-01	8.059	307	classical	1
TCGA-08-0514-01	8.223	337	classical	1
TCGA-02-0266-01	8.466	538	classical	1
TCGA-02-0027-01	8.562	370	classical	1
TCGA-02-0271-01	8.865	440	classical	1
TCGA-08-0516-01	9.393	596	classical	1
TCGA-06-0156-01	5.915	178	proneural	1
TCGA-02-0048-01	6.344	97	proneural	1
TCGA-02-0281-01	6.387	121	proneural	1
TCGA-02-0104-01	6.43	1977	proneural	1
TCGA-06-0241-01	6.48	455	proneural	0
TCGA-02-0014-01	6.51	2511	proneural	1
TCGA-08-0347-01	6.792	782	proneural	1
TCGA-06-0238-01	6.854	404	proneural	1
TCGA-08-0348-01	6.877	370	proneural	1
TCGA-08-0353-01	6.879	256	proneural	1
TCGA-02-0046-01	6.89	208	proneural	1
TCGA-02-0321-01	6.95	300	proneural	1
TCGA-02-0024-01	6.971	1614	proneural	1
TCGA-02-0084-01	6.981	384	proneural	1
TCGA-06-0177-01	7.032	126	proneural	1
TCGA-08-0345-01	7.103	53	proneural	1
TCGA-12-0616-01	7.106	447	proneural	1
TCGA-06-0410-01	7.159	142	proneural	1
TCGA-02-0339-01	7.22	377	proneural	1
TCGA-06-0413-01	7.326	96	proneural	1
TCGA-02-0003-01	7.361	144	proneural	1
TCGA-06-0648-01	7.363	297	proneural	1
TCGA-02-0047-01	7.384	447	proneural	1
TCGA-02-0446-01	7.392	281	proneural	1
TCGA-02-0440-01	7.447	345	proneural	1
TCGA-06-0166-01	7.476	178	proneural	1
TCGA-02-0325-01	7.503	323	proneural	1
TCGA-08-0385-01	7.536	82	proneural	1
TCGA-06-0646-01	7.538	175	proneural	1
TCGA-06-0174-01	7.565	98	proneural	1
TCGA-02-0439-01	7.571	20	proneural	1
TCGA-08-0350-01	7.626	888	proneural	1
TCGA-08-0245-01	7.738	1151	proneural	1
TCGA-06-0414-01	7.756	1068	proneural	1
TCGA-08-0359-01	7.874	102	proneural	1
TCGA-02-0028-01	7.946	2755	proneural	1
TCGA-06-0146-01	7.956	611	proneural	1
TCGA-02-0026-01	7.963	748	proneural	1
TCGA-02-0058-01	7.999	254	proneural	1
TCGA-06-0128-01	8.1	691	proneural	1
TCGA-12-0618-01	8.156	394	proneural	1
TCGA-06-0129-01	8.157	1024	proneural	1
TCGA-02-0074-01	8.199	310	proneural	1
TCGA-02-0114-01	8.325	3040	proneural	1
TCGA-08-0524-01	8.403	220	proneural	1
TCGA-02-0338-01	8.497	322	proneural	1
TCGA-02-0069-01	8.56	873	proneural	0
TCGA-08-0351-01	8.604	1986	proneural	1
TCGA-02-0060-01	8.627	183	proneural	1
TCGA-02-0007-01	8.641	705	proneural	1
TCGA-08-0344-01	8.676	3524	proneural	1
TCGA-02-0080-01	8.748	2729	proneural	1
TCGA-02-0010-01	9.062	1077	proneural	1
TCGA-02-0011-01	9.194	630	proneural	1
TCGA-02-0432-01	9.27	1433	proneural	1
TCGA-02-0087-01	9.642	1757	proneural	0
TCGA-08-0517-01	10.107	1785	proneural	1

## Sheet: chemotherapy
Sample	Expression	Survival_time	Censored	Drug_name	Group
TCGA-02-0025	5.027	1300	0	Temozolomide	low
TCGA-08-0522	5.11	635	0	Temodar	low
TCGA-06-0130	5.14	394	0	Temozolomide	low
TCGA-06-0745	5.213	238	0	N/A	low
TCGA-02-0051	5.429	458	0	N/A	low
TCGA-06-0139	5.489	362	0	CPT11	low
TCGA-12-0619	5.64	1062	0	Gliadel Wafers	low
TCGA-28-1755	5.672	46	0	N/A	low
TCGA-02-0004	5.681	345	0	Temozolomide	low
TCGA-08-0358	5.756	678	0	Temodor	low
TCGA-06-0881	5.794	178	1	Temodar	low
TCGA-06-0210	5.819	225	0	N/A	low
TCGA-02-0116	5.866	1489	0	Temozolomide	low
TCGA-19-1789	5.892	93	0	N/A	low
TCGA-06-0176	5.917	1561	1	Temozolomide	low
TCGA-06-0169	5.929	100	0	Temozolomide	low
TCGA-12-0615	5.935	466	0	Gliadel wafers	low
TCGA-08-0389	5.983	467	0	Temodor	low
TCGA-06-0189	6.001	469	0	N/A	low
TCGA-12-0692	6.017	111	0	Temozolomide	low
TCGA-08-0390	6.045	425	0	Temodar	low
TCGA-06-0644	6.046	375	1	Temozolomide	low
TCGA-06-0187	6.056	828	0	N/A	low
TCGA-06-0743	6.061	678	1	N/A	low
TCGA-06-0412	6.077	291	0	Taxol	low
TCGA-06-0744	6.092	594	1	Temozolomide	low
TCGA-02-0089	6.134	515	0	Temozolomide	low
TCGA-14-1829	6.135	217	1	N/A	low
TCGA-08-0355	6.163	747	0	Temodor	low
TCGA-06-1086	6.22	208	0	Temozolomide	low
TCGA-06-0133	6.243	435	0	Temozolomide	low
TCGA-06-1805	6.267	127	1	Temodar	low
TCGA-06-0237	6.28	415	0	N/A	low
TCGA-02-0055	6.298	76	0	Temozolomide	low
TCGA-06-0171	6.333	399	0	Temozolomide	low
TCGA-02-0332	6.348	782	0	procarbazine	low
TCGA-08-0356	6.35	946	0	Temodar	low
TCGA-02-0083	6.355	691	0	Temozolomide	low
TCGA-06-0882	6.382	165	1	Temozolomide	low
TCGA-12-0829	6.395	626	0	Temador	low
TCGA-12-0821	6.404	323	0	CCNU	low
TCGA-12-1091	6.423	1010	0	Temodor	low
TCGA-02-0104	6.43	1977	0	Temozolomide	low
TCGA-06-1087	6.451	123	0	Temodar	low
TCGA-02-0068	6.464	804	0	Temozolomide	low
TCGA-27-1832	6.471	300	0	N/A	low
TCGA-06-0241	6.48	455	1	Cilengitide	low
TCGA-02-0430	6.498	321	0	N/A	low
TCGA-02-0014	6.51	2511	0	Anti necplatens	low
TCGA-06-1084	6.514	226	1	Temozolomide	low
TCGA-02-0330	6.517	484	0	Procarbazine	low
TCGA-06-0878	6.522	218	1	Temodar	low
TCGA-06-0168	6.527	598	0	Temozolomide	low
TCGA-06-0214	6.534	457	0	CI-980	low
TCGA-12-1598	6.538	476	0	N/A	low
TCGA-02-0099	6.563	106	0	Temozolomide	low
TCGA-12-0775	6.566	232	0	Temodar	low
TCGA-02-0023	6.567	612	0	Temozolomide	low
TCGA-08-0529	6.605	559	0	Temodar	low
TCGA-26-1440	6.642	296	1	N/A	low
TCGA-08-0349	6.644	298	0	Temodar	low
TCGA-12-0773	6.664	1315	0	Temozolomide	low
TCGA-15-0742	6.677	418	0	N/A	low
TCGA-02-0064	6.684	600	0	Temozolomide	low
TCGA-06-0211	6.685	360	0	CI-980	low
TCGA-06-0152	6.698	375	0	Paclitaxel	low
TCGA-02-0422	6.705	441	0	N/A	low
TCGA-02-0052	6.72	383	0	Temozolomide	low
TCGA-02-0289	6.753	432	0	Procarbazine	low
TCGA-06-0127	6.763	120	0	Temozolomide	low
TCGA-16-0848	6.786	535	0	N/A	low
TCGA-02-0337	6.788	764	0	Procarbazine	low
TCGA-08-0347	6.792	782	0	Hydroxurea	low
TCGA-06-0194	6.798	142	0	N/A	low
TCGA-02-0038	6.804	326	0	Tanceva	low
TCGA-27-1833	6.805	737	0	N/A	low
TCGA-12-0662	6.814	1161	0	CCNU	low
TCGA-08-0525	6.816	486	0	Temodar	low
TCGA-02-0021	6.838	2361	0	Temozolomide	low
TCGA-06-0238	6.854	404	0	N/A	low
TCGA-26-1799	6.86	285	0	N/A	low
TCGA-28-1746	6.868	6	1	N/A	low
TCGA-06-0208	6.87	255	0	Cisplatin	low
TCGA-28-1745	6.87	344	1	N/A	low
TCGA-08-0348	6.877	370	0	Temodor	low
TCGA-19-1385	6.877	327	0	N/A	low
TCGA-08-0353	6.879	256	0	Temodar	low
TCGA-02-0043	6.927	556	0	CCNU	low
TCGA-14-0865	6.933	502	0	N/A	low
TCGA-02-0085	6.937	1560	0	Temozolomide	low
TCGA-08-0346	6.941	256	0	Hydroxyurea	low
TCGA-02-0015	6.951	627	0	Gliadel Wafer	low
TCGA-06-0876	6.953	271	1	Temozolomide	low
TCGA-02-0024	6.971	1614	0	Temozolomide	low
TCGA-28-1750	6.972	253	1	N/A	low
TCGA-06-0138	6.973	737	0	N/A	low
TCGA-06-0686	6.978	285	1	Temozolomide	low
TCGA-06-0147	6.984	541	0	Gliadel Wafer	low
TCGA-12-0776	6.995	296	0	Temodar	low
TCGA-08-0357	6.996	1143	0	CCNU	low
TCGA-06-0190	7.004	317	0	N/A	low
TCGA-12-0688	7.006	811	0	CCNU	low
TCGA-08-0386	7.009	548	0	Temodar	low
TCGA-19-1386	7.011	276	0	N/A	low
TCGA-12-0828	7.013	271	0	Temozolomide	low
TCGA-08-0354	7.024	546	0	Temador	low
TCGA-02-0107	7.033	537	0	Temozolomide	low
TCGA-06-0185	7.055	1126	1	Arsenic Trioxide (ATO)	low
TCGA-08-0360	7.064	468	0	IL-13 with Pseudomonas exotoxin	low
TCGA-02-0102	7.066	821	0	Procarbizine	low
TCGA-14-1827	7.078	179	0	N/A	low
TCGA-14-0783	7.085	188	0	N/A	low
TCGA-14-1037	7.085	587	0	N/A	low
TCGA-19-1389	7.096	141	0	N/A	low
TCGA-12-0616	7.106	447	0	CPT-11	low
TCGA-06-0879	7.114	699	1	Temozolomide	low
TCGA-02-0086	7.144	268	0	Temozolomide	low
TCGA-14-0866	7.149	801	0	N/A	low
TCGA-06-0149	7.153	261	0	N/A	low
TCGA-02-0317	7.156	372	0	anti neopastons	low
TCGA-06-0179	7.163	616	0	N/A	low
TCGA-14-1402	7.192	974	0	N/A	low
TCGA-02-0075	7.2	634	0	Temozolomide	low
TCGA-02-0070	7.203	762	1	Temozolomide	low
TCGA-16-1063	7.205	425	0	N/A	low
TCGA-08-0244	7.212	690	0	Temodor	low
TCGA-06-0164	7.213	1730	0	N/A	low
TCGA-12-1096	7.215	277	0	N/A	low
TCGA-06-0145	7.217	71	0	Pyrazinamide	low
TCGA-06-1802	7.228	239	1	Irinotecan	low
TCGA-06-0747	7.247	82	0	N/A	low
TCGA-02-0034	7.282	430	0	Temozolomide	low
TCGA-14-1459	7.313	378	0	N/A	low
TCGA-12-1095	7.315	482	0	N/A	low
TCGA-02-0290	7.33	485	0	Procarbazine	low
TCGA-06-0749	7.341	81	0	N/A	low
TCGA-16-0861	7.36	130	1	N/A	low
TCGA-02-0003	7.361	144	0	Tamoxifen	low
TCGA-06-0648	7.363	297	0	N/A	low
TCGA-06-0197	7.365	168	0	Taxol	low
TCGA-06-0132	7.372	771	0	N/A	low
TCGA-12-0670	7.375	790	0	Temozolomide	low
TCGA-14-0812	7.4	99	0	N/A	low
TCGA-06-0125	7.422	1448	0	Temozolomide	low
TCGA-06-0875	7.432	279	1	Temozolomide	low
TCGA-14-1455	7.439	28	0	N/A	low
TCGA-02-0440	7.447	345	0	Cis-retinoic acid	low
TCGA-12-0703	7.454	619	0	CPT-11	low
TCGA-12-0822	7.454	715	0	CPT-11	low
TCGA-15-1449	7.454	404	0	N/A	low
TCGA-06-0195	7.469	225	0	Procarbazine	low
TCGA-12-0772	7.473	1638	0	Temozolamide	low
TCGA-06-0166	7.476	178	0	Oxaliplatin	low
TCGA-12-0827	7.491	1179	0	CCNU	low
TCGA-02-0325	7.503	323	0	Procarbazine	low
TCGA-06-0646	7.538	175	0	N/A	low
TCGA-16-1045	7.541	882	0	N/A	low
TCGA-02-0006	7.547	558	0	Temozolomide	low
TCGA-06-0174	7.565	98	0	Tipfarnib (R115777)	low
TCGA-06-0397	7.567	121	0	Procarbazine	low
TCGA-02-0106	7.569	355	0	Temozolomide	low
TCGA-14-1452	7.592	216	0	N/A	low
TCGA-12-0769	7.599	458	0	Temodar	low
TCGA-06-0141	7.606	313	0	CAI NABIT 9712	low
TCGA-26-1438	7.613	305	1	N/A	low
TCGA-06-0137	7.636	812	0	Gliadel Wafer	low
TCGA-16-1055	7.636	313	0	N/A	low
TCGA-08-0246	7.657	127	0	Temodor	low
TCGA-06-0178	7.683	1642	1	Temozolomide	low
TCGA-02-0016	7.693	1699	1	Temozolomide	low
TCGA-19-1387	7.699	181	1	N/A	low
TCGA-19-1388	7.704	394	0	N/A	low
TCGA-06-0394	7.71	329	0	Estramustine	low
TCGA-06-0154	7.715	423	0	CI 980	low
TCGA-15-1447	7.719	1618	1	N/A	low
TCGA-27-1834	7.725	1232	0	N/A	low
TCGA-12-0780	7.735	452	0	Temodar	low
TCGA-08-0531	7.744	230	0	Temodar	low
TCGA-06-0414	7.756	1068	0	BCNU	low
TCGA-12-0620	7.765	318	0	Temodar	low
TCGA-08-0521	7.794	146	0	Temodar	low
TCGA-08-0511	7.817	235	0	CCNU	low
TCGA-28-1760	7.818	143	1	N/A	low
TCGA-27-1830	7.842	154	0	N/A	low
TCGA-16-1056	7.845	426	0	N/A	low
TCGA-12-1099	7.851	125	0	N/A	low
TCGA-15-1446	7.859	581	1	N/A	low
TCGA-06-1801	7.86	263	1	Temodar	low
TCGA-16-1062	7.866	646	0	N/A	low
TCGA-06-0221	7.869	603	0	CAI (NABTT 97212)	low
TCGA-14-1795	7.878	59	0	N/A	low
TCGA-06-0184	7.884	1228	1	Temozolomide	high
TCGA-06-1800	7.888	815	0	Temodar	high
TCGA-19-0957	7.921	665	0	N/A	high
TCGA-12-0656	7.93	2883	0	CCNU	high
TCGA-02-0028	7.946	2755	0	Temozolomide	high
TCGA-06-0146	7.956	611	0	Carmustine (BCNU)	high
TCGA-12-1599	7.957	781	0	N/A	high
TCGA-02-0111	7.96	704	0	Temozolomide	high
TCGA-02-0026	7.963	748	0	Temozolomide	high
TCGA-06-0124	7.991	619	0	temozolomide	high
TCGA-02-0058	7.999	254	0	Temozomide	high
TCGA-12-0820	8.019	562	0	Temozolomide	high
TCGA-12-1602	8.037	205	0	N/A	high
TCGA-12-1098	8.039	121	0	N/A	high
TCGA-28-1749	8.04	279	1	N/A	high
TCGA-28-1752	8.045	257	1	N/A	high
TCGA-12-1600	8.059	448	0	N/A	high
TCGA-12-0778	8.093	453	0	Temozolamide	high
TCGA-06-0128	8.1	691	0	Suramin	high
TCGA-12-1093	8.111	486	0	N/A	high
TCGA-12-1088	8.154	3880	0	CCNU	high
TCGA-12-0618	8.156	394	0	Gliadel wafers	high
TCGA-06-0129	8.157	1024	0	Temozolomide	high
TCGA-12-0818	8.179	2790	0	VP-16	high
TCGA-06-0188	8.181	866	1	Temozolomide	high
TCGA-12-1092	8.183	661	0	N/A	high
TCGA-06-0409	8.194	2201	0	Hyroxyurea	high
TCGA-02-0074	8.199	310	0	Temozolomide	high
TCGA-06-0143	8.25	357	0	N/A	high
TCGA-19-0964	8.257	103	1	N/A	high
TCGA-12-0819	8.268	753	0	BCNU	high
TCGA-06-0192	8.323	556	1	Temozolomide	high
TCGA-02-0114	8.325	3040	0	Procarbazine	high
TCGA-16-1460	8.347	195	1	N/A	high
TCGA-14-0789	8.357	342	0	N/A	high
TCGA-14-1821	8.383	540	0	N/A	high
TCGA-08-0524	8.403	220	0	CCNU	high
TCGA-02-0057	8.41	604	0	Gliadel Wafer	high
TCGA-02-0113	8.468	2817	1	Temozolomide	high
TCGA-12-1097	8.475	442	0	N/A	high
TCGA-28-1751	8.489	231	1	N/A	high
TCGA-02-0039	8.52	320	0	N/A	high
TCGA-12-1089	8.523	177	0	CCNU	high
TCGA-12-1094	8.532	372	0	N/A	high
TCGA-02-0069	8.56	873	1	Temozolomide	high
TCGA-02-0027	8.562	370	0	Temozolomide	high
TCGA-08-0351	8.604	1986	0	Temodor	high
TCGA-02-0060	8.627	183	0	Temozolomide	high
TCGA-02-0007	8.641	705	0	Temozolomide	high
TCGA-08-0510	8.662	129	0	Temodor	high
TCGA-02-0115	8.695	476	0	Temozolomide	high
TCGA-02-0080	8.748	2729	0	Temozolomide	high
TCGA-02-0054	9.025	199	0	Temozolomide	high
TCGA-14-1458	9.046	202	0	N/A	high
TCGA-02-0010	9.062	1077	0	Temozolomide	high
TCGA-12-0691	9.113	368	0	Temodar	high
TCGA-02-0011	9.194	630	0	Temozolomide	high
TCGA-12-1090	9.232	230	0	Gliadel Waters	high
TCGA-02-0432	9.27	1433	0	CCNU	high
TCGA-26-1443	9.337	216	1	N/A	high
TCGA-19-0960	9.566	262	1	N/A	high
TCGA-16-0849	9.689	793	1	N/A	high
TCGA-16-0850	9.88	498	0	N/A	high

## Sheet: hormonal
Sample	Expression	Survival_time	Censored	Group
TCGA-14-0871-01	5.674	879	0	low
TCGA-06-0156-01	5.915	178	0	low
TCGA-14-1829-01	6.135	217	1	low
TCGA-14-0817-01	6.246	164	0	low
TCGA-12-1091-01	6.423	1010	0	low
TCGA-27-1832-01	6.471	300	0	low
TCGA-14-0813-01	6.57	41	0	low
TCGA-14-0787-01	6.605	68	0	low
TCGA-14-1453-01	6.62	35	0	low
TCGA-12-0773-01	6.664	1315	0	low
TCGA-27-1833-01	6.805	737	0	low
TCGA-12-0662-01	6.814	1161	0	low
TCGA-14-0865-01	6.933	502	0	low
TCGA-06-0147-01	6.984	541	0	low
TCGA-12-0688-01	7.006	811	0	low
TCGA-14-1827-01	7.078	179	0	low
TCGA-14-0783-01	7.085	188	0	low
TCGA-14-1037-01	7.085	587	0	low
TCGA-14-0786-01	7.09	701	0	low
TCGA-14-0866-01	7.149	801	0	low
TCGA-14-1402-01	7.192	974	0	low
TCGA-14-1459-01	7.313	378	0	low
TCGA-14-1825-01	7.319	232	0	low
TCGA-14-0736-01	7.341	459	0	low
TCGA-12-0670-01	7.375	790	0	low
TCGA-14-0812-01	7.4	99	0	low
TCGA-14-1455-01	7.439	28	0	low
TCGA-12-0827-01	7.491	1179	0	low
TCGA-14-1452-01	7.592	216	0	low
TCGA-14-1401-01	7.621	114	0	low
TCGA-27-1834-01	7.725	1232	0	low
TCGA-27-1830-01	7.842	154	0	High
TCGA-14-1795-01	7.878	59	0	High
TCGA-14-0867-01	7.997	62	0	High
TCGA-12-0820-01	8.019	562	0	High
TCGA-14-1451-01	8.099	703	0	High
TCGA-14-1794-01	8.335	30	0	High
TCGA-14-0789-01	8.357	342	0	High
TCGA-14-1821-01	8.383	540	0	High
TCGA-14-1034-01	8.508	485	0	High
TCGA-14-1396-01	9.008	34	0	High
TCGA-14-1458-01	9.046	202	0	High
