# Supplementary material for: Inhibition of GPR158 by microRNA-449a suppresses neural lineage of glioma stem/progenitor cells and correlates with higher glioma grades
Source: Oncogene. 2018 May 3;37(31):4313–33. doi: 10.1038/s41388-018-0277-1 (PMC6072706; doi:10.1038/s41388-018-0277-1)
Supplement: Supplementary file 8 — Supplementary Data Table 5 [file 41388_2018_277_MOESM8_ESM.xlsx]

## Sheet: Sheet1
Primers used for qRT-PCR
GeneSymbol	Forward	Reverse
Notch1	GCTGCCTCTTTGATGGCTTCGA	CACATTCGGCACTGTTACAGCC
Met	GTTCTGCTTGGCAACGAGAGCT	GGAGAATGCACTGTATTGCGTCG
Gnao1	ACCATCTGCTTTCCCGAATACC	TGTTGGGTGAGCGGTTTTTG
Neto1	CAACACGCTAGTCTGCAATGGG	TGCAGGAAGTCACGCCAATGAC
Gpr158	CCTGGAGTGAACACAGCCTAGA	AGCCCTTCTTGGAGCACCGTTT
Parp8	GCACGGTAAGAAGCTGTCAGAG	GATGCCGTCTTGTTCGGGTTTC
Ccnd1	GCAGAAGGAGATTGTGCCATCC	AGGAAGCGGTCCAGGTAGTTCA
St8sia3	TTTGTTGAGCACAGAGGTCAGTTA	GATACCTGTGCTCAGTCGTTTGG
Gapdh	CATCACTGCCACCCAGAAGACTG	ATGCCAGTGAGCTTCCCGTTCAG
Nkx2-2	AGAGCCCTTTCTACGACAGCAG	GGATTTGGAGCTCGAGTCTTGG
Erbb3	AGGCTCATTGCTTCTCCTGCCA	GAAAATGGGCGCATCGAGCACA
Tlr2	ACAGCAAGGTCTTCCTGGTTCC	GCTCCCTTACAGGCTGAGTTCT
Casp4	GTGGTGAAAGAGGAGCTTACAGC	GCACCAGGAATGTGCTGTCTGA
Olig2	ATGCACGACCTCAACATCGCCA	ACCAGTCGCTTCATCTCCTCCA
Dcx	CTGACTCAGGTAACGACCAAGAC	TTCCAGGGCTTGTGGGTGTAGA
Map2	GCTGTAGCAGTCCTGAAAGGTG	CTTCCTCCACTGTGGCTGTTTG
Pdgfra	GCAGTTGCCTTACGACTCCAGA	GGTTTGAGCATCTTCACAGCCAC
Rbfox3 (NeuN)	CACCACTCTCTTGTCCGTTTGC	GGCTGAGCATATCTGTAAGCTGC
Nes	AGGAGAAGCAGGGTCTACAGAG	AGTTCTCAGCCTCCAGCAGAGT
Syn	TTGGCTTCGTGAAGGTGCTGCA	ACTCTCCGTCTTGTTGGCACAC
Gfap	CACCTACAGGAAATTGCTGGAGG	CCACGATGTTCCTCTTGAGGTG
Sox2	AACGGCAGCTACAGCATGATGC	CGAGCTGGTCATGGAGTTGTAC
